# Supplementary material for: Rescuing biogeographic legacy data: The "Thor" Expedition, a historical oceanographic expedition to the Mediterranean Sea
Source: Biodivers Data J. 2016 Dec 22;(4):e11054. doi: 10.3897/BDJ.4.e11054 (PMC5267529; doi:10.3897/BDJ.4.e11054)
Supplement: Supplementary material 1 — Thor - "Introductory table" [file biodiversity_data_journal-4-e11054-s001.csv]

SampleID	LocationID	year	month	day	time	decimalLatitude	decimalLongitude	Country	coordinateUncertaintyInMeters	Georeferencing protocol	GeoreferencedBy	Water Body	vessel	Depth as in publication	WireOut (m)	Gear	DurationOfHaul (minutes)	Quality control remarks	NatureOfBottom	Weather	WindDirection	WindForce 0-12	SeaDirection	SeaForce 0-12	TemperatureAir_DegCelsius	TemperatureSurfacer_DegCelsius	SurfaceCl_permil	SurfaceS_permil	Environmental data remarks
1.08-a	1.08	1908	11	28	02:50:00	49.28333	-4.21667	France	2500			Channel and Atlantic	Thor	94	25	Y 200	30			Cloudy	SSW	5	SW	6	10.5	12.4			The field(s) 'Nature of Bottom' , 'Surface Cl‰' , 'Surface S‰' contain ditto marks in the manuscript table, not actual values. In this dataset, the value of the previous record has been used, except for records where there was no previous record.
2.08-a	2.08	1908	11	28	10:30:00	48.73333	-4.91667	France	2500			Channel and Atlantic	Thor	112	65	Y 200	30				SSW	7	W	7	12	13.5			The field(s) 'Date' , 'Nature of Bottom' , 'Weather' , 'Surface Cl‰' , 'Surface S‰' contain ditto marks in the manuscript table, not actual values. In this dataset, the value of the previous record has been used, except for records where there was no previous record.
3.08-a	3.08	1908	11	30	13:15:00	47.75	-5.46667	France	2500			Channel and Atlantic	Thor	130	65	Y 200	30				SSE	6	W	5	12	13.4			The field(s) 'Nature of Bottom' , 'Weather' , 'Surface Cl‰' , 'Surface S‰' contain ditto marks in the manuscript table, not actual values. In this dataset, the value of the previous record has been used, except for records where there was no previous record.
4.08-a	4.08	1908	12	1	11:45:00	45.33333	-7.7	Spain	2500			Channel and Atlantic	Thor	>4000	1500	C 130	30				SE	2	W	4	17.5	15.6			The field(s) 'Nature of Bottom' , 'Weather' , 'Surface Cl‰' , 'Surface S‰' contain ditto marks in the manuscript table, not actual values. In this dataset, the value of the previous record has been used, except for records where there was no previous record.
4.08-b	4.08	1908	12	1	13:05:00	45.33333	-7.7	Spain	2500			Channel and Atlantic	Thor	>4000	65	Y 200	30
4.08-c	4.08	1908	12	1	14:00:00	45.33333	-7.7	Spain	2500			Channel and Atlantic	Thor	>4000	1000-0	Hy	30
5.08-a	5.08	1908	12	2	09:15:00	43.16667	-9.5	Spain	2500			Channel and Atlantic	Thor	180	65	Y 200	30			Cloudy	SSW	2	W	4	15.2	15.6			The field(s) 'Nature of Bottom' , 'Surface Cl‰' , 'Surface S‰' contain ditto marks in the manuscript table, not actual values. In this dataset, the value of the previous record has been used, except for records where there was no previous record.
6.08-a	6.08	1908	12	3	21:00:00	38.73333	-9.63333	Portugal	2500			Channel and Atlantic	Thor	188	65	Y 200	30				SSE	3	W	5	16	16.4			The field(s) 'Nature of Bottom' , 'Weather' , 'Surface Cl‰' , 'Surface S‰' contain ditto marks in the manuscript table, not actual values. In this dataset, the value of the previous record has been used, except for records where there was no previous record.
7.08-a	7.08	1908	12	4	10:45:00	37	-9.11667	Portugal	2500			Channel and Atlantic	Thor	85	65	Y 200	15			Clear	ESE	3	W	5	18	18			The field(s) 'Nature of Bottom' , 'Surface Cl‰' , 'Surface S‰' contain ditto marks in the manuscript table, not actual values. In this dataset, the value of the previous record has been used, except for records where there was no previous record.
8.08-a	8.08	1908	12	4	08:20:00	36.55	-7.6	Portugal	2500			Channel and Atlantic	Thor	>600	65	Y 200	30				ESE	3	W	4	17.5	17.8			The field(s) 'Nature of Bottom' , 'Weather' , 'Surface Cl‰' , 'Surface S‰' contain ditto marks in the manuscript table, not actual values. In this dataset, the value of the previous record has been used, except for records where there was no previous record.
9.08-a	9.08	1908	12	14	10:00:00	37.83333	15.3	Italy	2500			Mediterranean (Eastern Basin)	Thor	21	30	D 1	30		st.	Cloudy	SSW	2	SE	3	15.9	15.9			The field(s) 'Surface Cl‰' , 'Surface S‰' contain ditto marks in the manuscript table, not actual values. In this dataset, the value of the previous record has been used, except for records where there was no previous record.
9.08-b	9.08	1908	12	14	10:30:00	37.83333	15.3	Italy	2500			Mediterranean (Eastern Basin)	Thor	7	15	D 1	30
9.08-c	9.08	1908	12	14	11:00:00	37.83333	15.3	Italy	2500			Mediterranean (Eastern Basin)	Thor	13	22	D 1	30
9.08-d	9.08	1908	12	14	11:30:00	37.83333	15.3	Italy	2500			Mediterranean (Eastern Basin)	Thor	6-30	11-47	D 1	30
9.08-e	9.08	1908	12	14	11:45:00	37.83333	15.3	Italy	2500			Mediterranean (Eastern Basin)	Thor	0-1/2	11-47	H	30
9.08-f	9.08	1908	12	14	20:30:00	37.83333	15.3	Italy	2500			Mediterranean (Eastern Basin)	Thor	23	188	D 1	5		st.		NW	2							The field(s) 'Date' , 'Weather' , 'Sea Direction' , 'Sea Force' , 'Temperature Air' , 'Temperature Surface' , 'Surface Cl‰' , 'Surface S‰' contain ditto marks in the manuscript table, not actual values. In this dataset, the value of the previous record has been used, except for records where there was no previous record.
9.08-g	9.08	1908	12	14	20:30:00	37.83333	15.3	Italy	2500			Mediterranean (Eastern Basin)	Thor	23	Surf.	P 30	5		st.		NW	2							The field(s) 'Date' , 'Weather' , 'Sea Direction' , 'Sea Force' , 'Temperature Air' , 'Temperature Surface' , 'Surface Cl‰' , 'Surface S‰' , 'Duration of Haul in Minutes' contain ditto marks in the manuscript table, not actual values. In this dataset, the value of the previous record has been used, except for records where there was no previous record.
10.08-a	10.08	1908	12	15	05:00:00	37.35	16.75	Italy	2500			Mediterranean (Eastern Basin)	Thor	>2100	25	Y 200	60			Cloudy	SSW	2	ENE	2					The field(s) 'Nature of Bottom' , 'Temperature Air' , 'Temperature Surface' , 'Surface Cl‰' , 'Surface S‰' contain ditto marks in the manuscript table, not actual values. In this dataset, the value of the previous record has been used, except for records where there was no previous record.
10.08-b	10.08	1908	12	15	06:10:00	37.35	16.75	Italy	2500			Mediterranean (Eastern Basin)	Thor	>2100	65	Y 200	60
10.08-c	10.08	1908	12	15	08:00:00	37.35	16.75	Italy	2500			Mediterranean (Eastern Basin)	Thor	>2100	300	C 130	30
10.08-d	10.08	1908	12	15	09:30:00	37.35	16.75	Italy	2500			Mediterranean (Eastern Basin)	Thor	>2100	1200	Y 200	60				SW	3			14.5	16.5			The field(s) 'Date' , 'Depth' , 'Nature of Bottom' , 'Weather' , 'Sea Direction' , 'Sea Force' , 'Surface Cl‰' , 'Surface S‰' contain ditto marks in the manuscript table, not actual values. In this dataset, the value of the previous record has been used, except for records where there was no previous record.
10.08-e	10.08	1908	12	15	15:45:00	37.35	16.75	Italy	2500			Mediterranean (Eastern Basin)	Thor	>2100	600	Y 200	60				SW	4	SW	3					The field(s) 'Date' , 'Depth' , 'Nature of Bottom' , 'Weather' , 'Temperature Air' , 'Temperature Surface' , 'Surface Cl‰' , 'Surface S‰' contain ditto marks in the manuscript table, not actual values. In this dataset, the value of the previous record has been used, except for records where there was no previous record.
10.08-f	10.08	1908	12	15	15:45:00	37.35	16.75	Italy	2500			Mediterranean (Eastern Basin)	Thor	>2100	Surf.	P 30	5				SW	4	SW	3					The field(s) 'Date' , 'Depth' , 'Nature of Bottom' , 'Weather' , 'Temperature Air' , 'Temperature Surface' , 'Surface Cl‰' , 'Surface S‰' contain ditto marks in the manuscript table, not actual values. In this dataset, the value of the previous record has been used, except for records where there was no previous record.
11.08-a	11.08	1908	12	16	04:00:00	36.95	18.26667	Italy	2500			Mediterranean (Eastern Basin)	Thor	>3700	25	Y 200	60			Cloudy	SW	4	SW	4					The field(s) 'Nature of Bottom' , 'Temperature Air' , 'Temperature Surface' , 'Surface Cl‰' , 'Surface S‰' contain ditto marks in the manuscript table, not actual values. In this dataset, the value of the previous record has been used, except for records where there was no previous record.
11.08-b	11.08	1908	12	16	05:25:00	36.95	18.26667	Italy	2500			Mediterranean (Eastern Basin)	Thor	>3700	65	Y 200	60				SSW	5	SW	5					The field(s) 'Date' , 'Depth' , 'Nature of Bottom' , 'Weather' , 'Temperature Air' , 'Temperature Surface' , 'Surface Cl‰' , 'Surface S‰' contain ditto marks in the manuscript table, not actual values. In this dataset, the value of the previous record has been used, except for records where there was no previous record.
11.08-c	11.08	1908	12	16	07:00:00	36.95	18.26667	Italy	2500			Mediterranean (Eastern Basin)	Thor	>3700	300	Y 200	120				S	5	S	5					The field(s) 'Date' , 'Depth' , 'Nature of Bottom' , 'Weather' , 'Temperature Air' , 'Temperature Surface' , 'Surface Cl‰' , 'Surface S‰' contain ditto marks in the manuscript table, not actual values. In this dataset, the value of the previous record has been used, except for records where there was no previous record.
11.08-d	11.08	1908	12	16	09:30:00	36.95	18.26667	Italy	2500			Mediterranean (Eastern Basin)	Thor	>3700	1000	Y 200	180				S by E	5	S by E	5					The field(s) 'Date' , 'Depth' , 'Nature of Bottom' , 'Weather' , 'Temperature Air' , 'Temperature Surface' , 'Surface Cl‰' , 'Surface S‰' contain ditto marks in the manuscript table, not actual values. In this dataset, the value of the previous record has been used, except for records where there was no previous record.
11.08-e	11.08	1908	12	16	14:00:00	36.95	18.26667	Italy	2500			Mediterranean (Eastern Basin)	Thor	>3700	1500-0	Hy	180				SW	4	SW	4	16.5	16.6	21.07	38.06	The field(s) 'Date' , 'Depth' , 'Nature of Bottom' , 'Weather' , 'Duration of Haul in Minutes' contain ditto marks in the manuscript table, not actual values. In this dataset, the value of the previous record has been used, except for records where there was no previous record.
11.08-f	11.08	1908	12	16	14:00:00	36.95	18.26667	Italy	2500			Mediterranean (Eastern Basin)	Thor	>3700	Surf.	P 30	5				SW	4	SW	4	16.5	16.6	21.07	38.06	The field(s) 'Date' , 'Depth' , 'Nature of Bottom' , 'Weather' contain ditto marks in the manuscript table, not actual values. In this dataset, the value of the previous record has been used, except for records where there was no previous record.
12.08-a	12.08	1908	12	19	11:40:00	39.56667	17.28333	Italy	2500			Mediterranean (Eastern Basin)	Thor	1060	300	Y 200	60		cl.	Squally, Wind: Baffling			SE	4					The field(s) 'Wind Force' , 'Temperature Air' , 'Temperature Surface' , 'Surface Cl‰' , 'Surface S‰' contain ditto marks in the manuscript table, not actual values. In this dataset, the value of the previous record has been used, except for records where there was no previous record.
12.08-b	12.08	1908	12	19	13:00:00	39.56667	17.28333	Italy	2500			Mediterranean (Eastern Basin)	Thor	1060	65	Y 200	30				SE	3							The field(s) 'Date' , 'Depth' , 'Nature of Bottom' , 'Weather' , 'Sea Direction' , 'Sea Force' , 'Temperature Air' , 'Temperature Surface' , 'Surface Cl‰' , 'Surface S‰' contain ditto marks in the manuscript table, not actual values. In this dataset, the value of the previous record has been used, except for records where there was no previous record.
12.08-c	12.08	1908	12	19	13:00:00	39.56667	17.28333	Italy	2500			Mediterranean (Eastern Basin)	Thor	1060	Surf.	P 30	5				SE	3							The field(s) 'Date' , 'Depth' , 'Nature of Bottom' , 'Weather' , 'Sea Direction' , 'Sea Force' , 'Temperature Air' , 'Temperature Surface' , 'Surface Cl‰' , 'Surface S‰' contain ditto marks in the manuscript table, not actual values. In this dataset, the value of the previous record has been used, except for records where there was no previous record.
12.08-d	12.08	1908	12	19	14:15:00	39.56667	17.28333	Italy	2500			Mediterranean (Eastern Basin)	Thor	1060	1000	Y 200	45
12.08-e	12.08	1908	12	19	14:20:00	39.56667	17.28333	Italy	2500			Mediterranean (Eastern Basin)	Thor	1060	Surf.	P 100	5			Rain	SSE	4			13	14.2			The field(s) 'Date' , 'Depth' , 'Nature of Bottom' , 'Sea Direction' , 'Sea Force' , 'Surface Cl‰' , 'Surface S‰' contain ditto marks in the manuscript table, not actual values. In this dataset, the value of the previous record has been used, except for records where there was no previous record.
13.08-a	13.08	1908	12	19	17:35:00	39.71667	17.5	Italy	2500			Mediterranean (Eastern Basin)	Thor	>1200	300	Y 200	60			Cloudy	SSE	3	SE	4					The field(s) 'Nature of Bottom' , 'Temperature Air' , 'Temperature Surface' , 'Surface Cl‰' , 'Surface S‰' contain ditto marks in the manuscript table, not actual values. In this dataset, the value of the previous record has been used, except for records where there was no previous record.
13.08-b	13.08	1908	12	19	17:35:00	39.71667	17.5	Italy	2500			Mediterranean (Eastern Basin)	Thor	>1200	Surf.	P 30	5			Cloudy	SSE	3	SE	4					The field(s) 'Nature of Bottom' , 'Temperature Air' , 'Temperature Surface' , 'Surface Cl‰' , 'Surface S‰' contain ditto marks in the manuscript table, not actual values. In this dataset, the value of the previous record has been used, except for records where there was no previous record.
13.08-c	13.08	1908	12	19	19:05:00	39.71667	17.5	Italy	2500			Mediterranean (Eastern Basin)	Thor	>1200	1000	Y 200	60				E	3							The field(s) 'Date' , 'Depth' , 'Nature of Bottom' , 'Weather' , 'Sea Direction' , 'Sea Force' , 'Temperature Air' , 'Temperature Surface' , 'Surface Cl‰' , 'Surface S‰' contain ditto marks in the manuscript table, not actual values. In this dataset, the value of the previous record has been used, except for records where there was no previous record.
13.08-d	13.08	1908	12	19	20:50:00	39.71667	17.5	Italy	2500			Mediterranean (Eastern Basin)	Thor	>1200	65	Y 200	60			Rain	S	4	SSE	4					The field(s) 'Date' , 'Depth' , 'Nature of Bottom' , 'Temperature Air' , 'Temperature Surface' , 'Surface Cl‰' , 'Surface S‰' contain ditto marks in the manuscript table, not actual values. In this dataset, the value of the previous record has been used, except for records where there was no previous record.
13.08-e	13.08	1908	12	19	22:15:00	39.71667	17.5	Italy	2500			Mediterranean (Eastern Basin)	Thor	>1200	15	Y 200	60								13.2	14.4			The field(s) 'Date' , 'Depth' , 'Nature of Bottom' , 'Weather' , 'Wind Direction' , 'Wind Force' , 'Sea Direction' , 'Sea Force' , 'Surface Cl‰' , 'Surface S‰' contain ditto marks in the manuscript table, not actual values. In this dataset, the value of the previous record has been used, except for records where there was no previous record.
14.08-a	14.08	1908	12	21	05:00:00	41.4	17.75	Italy	2500			Mediterranean (Eastern Basin)	Thor	1125	65	Y 200	60		cl.	Cloudy	NE	6	NE	5					The field(s) 'Temperature Air' , 'Temperature Surface' , 'Surface Cl‰' , 'Surface S‰' contain ditto marks in the manuscript table, not actual values. In this dataset, the value of the previous record has been used, except for records where there was no previous record.
14.08-b	14.08	1908	12	21	05:00:00	41.4	17.75	Italy	2500			Mediterranean (Eastern Basin)	Thor	1125	Surf.	P 30	5		cl.	Cloudy	NE	6	NE	5					The field(s) 'Temperature Air' , 'Temperature Surface' , 'Surface Cl‰' , 'Surface S‰' contain ditto marks in the manuscript table, not actual values. In this dataset, the value of the previous record has been used, except for records where there was no previous record.
14.08-c	14.08	1908	12	21	05:20:00	41.4	17.75	Italy	2500			Mediterranean (Eastern Basin)	Thor	1125	Surf.	P 100	5
14.08-d	14.08	1908	12	21	06:30:00	41.4	17.75	Italy	2500			Mediterranean (Eastern Basin)	Thor	1125	300	Y 200	60				ENE	6	ENE	5	13.9	13.7			The field(s) 'Date' , 'Depth' , 'Nature of Bottom' , 'Weather' , 'Surface Cl‰' , 'Surface S‰' contain ditto marks in the manuscript table, not actual values. In this dataset, the value of the previous record has been used, except for records where there was no previous record.
14.08-e	14.08	1908	12	21	08:20:00	41.4	17.75	Italy	2500			Mediterranean (Eastern Basin)	Thor	1125	1000	Y 200	90					7		7					The field(s) 'Date' , 'Depth' , 'Nature of Bottom' , 'Weather' , 'Wind Direction' , 'Sea Direction' , 'Temperature Air' , 'Temperature Surface' , 'Surface Cl‰' , 'Surface S‰' contain ditto marks in the manuscript table, not actual values. In this dataset, the value of the previous record has been used, except for records where there was no previous record.
15.08-a	15.08	1908	12	22	01:30:00	40.06667	19.1	Greece	2500			Mediterranean (Eastern Basin)	Thor	1125	65	Y 200	60	Unclear from publication whether depth is 1125m or 1000m for this sample.		Cloudy	SE	4	SE	4					The field(s) 'Depth' , 'Nature of Bottom' , 'Temperature Air' , 'Temperature Surface' , 'Surface Cl‰' , 'Surface S‰' contain ditto marks in the manuscript table, not actual values. In this dataset, the value of the previous record has been used, except for records where there was no previous record.
15.08-b	15.08	1908	12	22	02:40:00	40.06667	19.1	Greece	2500			Mediterranean (Eastern Basin)	Thor	1125	25	Y 200	60	Unclear from publication whether depth is 1125m or 1000m for this sample.
15.08-c	15.08	1908	12	22	05:20:00	40.06667	19.1	Greece	2500			Mediterranean (Eastern Basin)	Thor	1000	1400	Y 200	60		cl.										The field(s) 'Date' , 'Weather' , 'Wind Direction' , 'Wind Force' , 'Sea Direction' , 'Sea Force' , 'Temperature Air' , 'Temperature Surface' , 'Surface Cl‰' , 'Surface S‰' contain ditto marks in the manuscript table, not actual values. In this dataset, the value of the previous record has been used, except for records where there was no previous record.
15.08-d	15.08	1908	12	22	08:00:00	40.06667	19.1	Greece	2500			Mediterranean (Eastern Basin)	Thor	1000	1400	Y 200	60
15.08-e	15.08	1908	12	22	11:00:00	40.06667	19.1	Greece	2500			Mediterranean (Eastern Basin)	Thor	1000	950-0	Hy	60								15.5	15.2			The field(s) 'Date' , 'Depth' , 'Nature of Bottom' , 'Weather' , 'Wind Direction' , 'Wind Force' , 'Sea Direction' , 'Sea Force' , 'Surface Cl‰' , 'Surface S‰' , 'Duration of Haul in Minutes' contain ditto marks in the manuscript table, not actual values. In this dataset, the value of the previous record has been used, except for records where there was no previous record.
15.08-f	15.08	1908	12	22	11:00:00	40.06667	19.1	Greece	2500			Mediterranean (Eastern Basin)	Thor	1000	Surf.	P 30	5								15.5	15.2			The field(s) 'Date' , 'Depth' , 'Nature of Bottom' , 'Weather' , 'Wind Direction' , 'Wind Force' , 'Sea Direction' , 'Sea Force' , 'Surface Cl‰' , 'Surface S‰' contain ditto marks in the manuscript table, not actual values. In this dataset, the value of the previous record has been used, except for records where there was no previous record.
16.08-a	16.08	1908	12	22	20:35:00	39.56667	20.01667	Greece	2500			Mediterranean (Eastern Basin)	Thor	70	65	Y 200	30			Cloudy	ESE	4	ESE	2	13.8	15			The field(s) 'Nature of Bottom' , 'Surface Cl‰' , 'Surface S‰' contain ditto marks in the manuscript table, not actual values. In this dataset, the value of the previous record has been used, except for records where there was no previous record.
16.08-b	16.08	1908	12	22	20:40:00	39.56667	20.01667	Greece	2500			Mediterranean (Eastern Basin)	Thor	70	Surf.	P 100	5
16.08-c	16.08	1908	12	22	20:40:00	39.56667	20.01667	Greece	2500			Mediterranean (Eastern Basin)	Thor	70	Surf.	P 30	5
17.08-a	17.08	1908	12	30	13:10:00	37.81667	23.45	Greece	2500			Mediterranean (Eastern Basin)	Thor	55	115	D 1	10		s. sh.	Cloudy	SE	4	SE	2	16	15.5			The field(s) 'Surface Cl‰' , 'Surface S‰' contain ditto marks in the manuscript table, not actual values. In this dataset, the value of the previous record has been used, except for records where there was no previous record.
17.08-b	17.08	1908	12	30	14:30:00	37.81667	23.45	Greece	2500			Mediterranean (Eastern Basin)	Thor	19	50	D 1	5
17.08-c	17.08	1908	12	30	14:30:00	37.81667	23.45	Greece	2500			Mediterranean (Eastern Basin)	Thor	19	Surf.	P 30	5
18.08-a	18.08	1908	12	30	16:10:00	37.85	23.23333	Greece	2500			Mediterranean (Eastern Basin)	Thor	220	380	D 1	10		cl.	Rain	NW	4	NW	3					The field(s) 'Temperature Air' , 'Temperature Surface' , 'Surface Cl‰' , 'Surface S‰' contain ditto marks in the manuscript table, not actual values. In this dataset, the value of the previous record has been used, except for records where there was no previous record.
18.08-b	18.08	1908	12	30	16:40:00	37.85	23.23333	Greece	2500			Mediterranean (Eastern Basin)	Thor	220	300	D 1	10
18.08-c	18.08	1908	12	30	17:10:00	37.85	23.23333	Greece	2500			Mediterranean (Eastern Basin)	Thor	220	350	D 1	30			Squally									The field(s) 'Date' , 'Depth' , 'Nature of Bottom' , 'Wind Direction' , 'Wind Force' , 'Sea Direction' , 'Sea Force' , 'Temperature Air' , 'Temperature Surface' , 'Surface Cl‰' , 'Surface S‰' contain ditto marks in the manuscript table, not actual values. In this dataset, the value of the previous record has been used, except for records where there was no previous record.
18.08-d	18.08	1908	12	30	19:00:00	37.85	23.23333	Greece	2500			Mediterranean (Eastern Basin)	Thor	220	25	Y 200	60		cl.	Squally	NW	4	NW	3	16	15.5			The field(s) 'Surface Cl‰' , 'Surface S‰' contain ditto marks in the manuscript table, not actual values. In this dataset, the value of the previous record has been used, except for records where there was no previous record.
18.08-e	18.08	1908	12	30	20:30:00	37.85	23.23333	Greece	2500			Mediterranean (Eastern Basin)	Thor	220	200-0	Hy	60			Rain					14.5	15.2	21.26	38.4	The field(s) 'Date' , 'Depth' , 'Nature of Bottom' , 'Wind Direction' , 'Wind Force' , 'Sea Direction' , 'Sea Force' , 'Duration of Haul in Minutes' contain ditto marks in the manuscript table, not actual values. In this dataset, the value of the previous record has been used, except for records where there was no previous record.
18.08-f	18.08	1908	12	30	21:30:00	37.85	23.23333	Greece	2500			Mediterranean (Eastern Basin)	Thor	220	300	Y 200	60
18.08-g	18.08	1908	12	30	21:35:00	37.85	23.23333	Greece	2500			Mediterranean (Eastern Basin)	Thor	220	Surf.	P 100	5
18.08-h	18.08	1908	12	30	21:35:00	37.85	23.23333	Greece	2500			Mediterranean (Eastern Basin)	Thor	220	Surf.	P 30	5
19.08-a	19.08	1908	12	31	08:00:00	37.9	23.33333	Greece	2500			Mediterranean (Eastern Basin)	Thor	11	17	D 1	30		st.	Cloudy, Wind: Calm			SSE	1					The field(s) 'Wind Force' , 'Temperature Air' , 'Temperature Surface' , 'Surface Cl‰' , 'Surface S‰' contain ditto marks in the manuscript table, not actual values. In this dataset, the value of the previous record has been used, except for records where there was no previous record.
19.08-b	19.08	1908	12	31	09:00:00	37.9	23.33333	Greece	2500			Mediterranean (Eastern Basin)	Thor	1	17	H	30
19.08-c	19.08	1908	12	31	09:30:00	37.9	23.33333	Greece	2500			Mediterranean (Eastern Basin)	Thor	6-7	15	D 1	30		s.		SE	4	SE	1					The field(s) 'Date' , 'Weather' , 'Temperature Air' , 'Temperature Surface' , 'Surface Cl‰' , 'Surface S‰' contain ditto marks in the manuscript table, not actual values. In this dataset, the value of the previous record has been used, except for records where there was no previous record.
19.08-d	19.08	1908	12	31	10:00:00	37.9	23.33333	Greece	2500			Mediterranean (Eastern Basin)	Thor	6-7	11	D 1	30		st.										The field(s) 'Date' , 'Weather' , 'Wind Direction' , 'Wind Force' , 'Sea Direction' , 'Sea Force' , 'Temperature Air' , 'Temperature Surface' , 'Surface Cl‰' , 'Surface S‰' contain ditto marks in the manuscript table, not actual values. In this dataset, the value of the previous record has been used, except for records where there was no previous record.
19.08-e	19.08	1908	12	31	10:30:00	37.9	23.33333	Greece	2500			Mediterranean (Eastern Basin)	Thor	1	11	H	30
19.08-f	19.08	1908	12	31	11:30:00	37.9	23.33333	Greece	2500			Mediterranean (Eastern Basin)	Thor	19	60	D 1	30		cl.										The field(s) 'Date' , 'Weather' , 'Wind Direction' , 'Wind Force' , 'Sea Direction' , 'Sea Force' , 'Temperature Air' , 'Temperature Surface' , 'Surface Cl‰' , 'Surface S‰' , 'Duration of Haul in Minutes' contain ditto marks in the manuscript table, not actual values. In this dataset, the value of the previous record has been used, except for records where there was no previous record.
20.09-a	20.09	1909	1	5	03:10:00	37.8	15.81667	Italy	2500			Mediterranean (Eastern Basin)	Thor	>1300	25	Y 200	60			Cloudy	NNE	4	ENE	4	11	15.1			The field(s) 'Nature of Bottom' , 'Surface Cl‰' , 'Surface S‰' contain ditto marks in the manuscript table, not actual values. In this dataset, the value of the previous record has been used, except for records where there was no previous record.
20.09-b	20.09	1909	1	5	03:30:00	37.8	15.81667	Italy	2500			Mediterranean (Eastern Basin)	Thor	>1300	Surf.	P 100	5
20.09-c	20.09	1909	1	5	03:30:00	37.8	15.81667	Italy	2500			Mediterranean (Eastern Basin)	Thor	>1300	Surf.	P 30	5
21.09-a	21.09	1909	1	5	23:50:00	37.85	15.35	Italy	2500			Mediterranean (Eastern Basin)	Thor	>500	10	Y 200	30			Clear	NNW	1	NE	2	11.6	15.4			The field(s) 'Nature of Bottom' , 'Surface Cl‰' , 'Surface S‰' contain ditto marks in the manuscript table, not actual values. In this dataset, the value of the previous record has been used, except for records where there was no previous record.
22.09-a	22.09	1909	1	7	20:00:00	38.83333	15.3	Italy	2500			Mediterranean (Western Basin)	Thor	>750	25	Y 200	30			Cloudy, Wind: Calm			0		12.8	14.7			The field(s) 'Nature of Bottom' , 'Wind Force' , 'Sea Force' , 'Surface Cl‰' , 'Surface S‰' contain ditto marks in the manuscript table, not actual values. In this dataset, the value of the previous record has been used, except for records where there was no previous record.
22.09-b	22.09	1909	1	7	20:45:00	38.83333	15.3	Italy	2500			Mediterranean (Western Basin)	Thor	>750	200	Y 200	30
22.09-c	22.09	1909	1	7	20:45:00	38.83333	15.3	Italy	2500			Mediterranean (Western Basin)	Thor	>750	Surf.	P 30	5
23.09-a	23.09	1909	1	15	23:50:00	40.56667	13.4	Italy	2500			Mediterranean (Western Basin)	Thor	>1800	25	Y 200	30			Cloudy	W	2	W	Swell	16.8	14			The field(s) 'Nature of Bottom' , 'Surface Cl‰' , 'Surface S‰' contain ditto marks in the manuscript table, not actual values. In this dataset, the value of the previous record has been used, except for records where there was no previous record.
23.09-b	23.09	1909	1	15	23:50:00	40.56667	13.4	Italy	2500			Mediterranean (Western Basin)	Thor	>1800	Surf.	P 100	5
23.09-c	23.09	1909	1	15	23:50:00	40.56667	13.4	Italy	2500			Mediterranean (Western Basin)	Thor	>1800	Surf.	P 30	5
24.09-a	24.09	1909	1	16	07:50:00	40.23333	12.38333	Italy	2500			Mediterranean (Western Basin)	Thor	>3700	65	Y 200	30			Cloudy	NW	2	WSW	Swell					The field(s) 'Nature of Bottom' , 'Temperature Air' , 'Temperature Surface' , 'Surface Cl‰' , 'Surface S‰' contain ditto marks in the manuscript table, not actual values. In this dataset, the value of the previous record has been used, except for records where there was no previous record.
24.09-b	24.09	1909	1	16	09:00:00	40.23333	12.38333	Italy	2500			Mediterranean (Western Basin)	Thor	>3700	300	Y 200	60
24.09-c	24.09	1909	1	16	11:30:00	40.23333	12.38333	Italy	2500			Mediterranean (Western Basin)	Thor	>3700	3000	C 130	60
24.09-d	24.09	1909	1	16	14:10:00	40.23333	12.38333	Italy	2500			Mediterranean (Western Basin)	Thor	>3700	600	Y 200	60
24.09-e	24.09	1909	1	16	17:20:00	40.23333	12.38333	Italy	2500			Mediterranean (Western Basin)	Thor	>3700	2130-0	Hy	60								13.3	14.15	21	37.94	The field(s) 'Date' , 'Depth' , 'Nature of Bottom' , 'Weather' , 'Wind Direction' , 'Wind Force' , 'Sea Direction' , 'Sea Force' , 'Duration of Haul in Minutes' contain ditto marks in the manuscript table, not actual values. In this dataset, the value of the previous record has been used, except for records where there was no previous record.
24.09-f	24.09	1909	1	16	21:10:00	40.23333	12.38333	Italy	2500			Mediterranean (Western Basin)	Thor	>3700	300	Y 200	30				NNW	1	WSW	4					The field(s) 'Date' , 'Depth' , 'Nature of Bottom' , 'Weather' , 'Temperature Air' , 'Temperature Surface' , 'Surface Cl‰' , 'Surface S‰' contain ditto marks in the manuscript table, not actual values. In this dataset, the value of the previous record has been used, except for records where there was no previous record.
24.09-g	24.09	1909	1	16	22:00:00	40.23333	12.38333	Italy	2500			Mediterranean (Western Basin)	Thor	>3700	25	Y 200	30
24.09-h	24.09	1909	1	16	23:15:00	40.23333	12.38333	Italy	2500			Mediterranean (Western Basin)	Thor	>3700	1600	Y 200	240
24.09-i	24.09	1909	1	17	04:30:00	40.23333	12.38333	Italy	2500			Mediterranean (Western Basin)	Thor	>3700	65	Y 200	120
24.09-j	24.09	1909	1	17	07:15:00	40.23333	12.38333	Italy	2500			Mediterranean (Western Basin)	Thor	>3700	300	Y 200	120
24.09-k	24.09	1909	1	17	07:15:00	40.23333	12.38333	Italy	2500			Mediterranean (Western Basin)	Thor	>3700	Surf.	P 30	5
25.09-a	25.09	1909	1	17	16:40:00	40.56667	13.4	Italy	2500			Mediterranean (Western Basin)	Thor	>1800	65	Y 200	30			Clear	NNW	6	NW	5	14.3	14			The field(s) 'Nature of Bottom' , 'Surface Cl‰' , 'Surface S‰' contain ditto marks in the manuscript table, not actual values. In this dataset, the value of the previous record has been used, except for records where there was no previous record.
25.09-b	25.09	1909	1	17	16:40:00	40.56667	13.4	Italy	2500			Mediterranean (Western Basin)	Thor	>1800	Surf.	P 30	5			Clear	NNW	6	NW	5	14.3	14			The field(s) 'Nature of Bottom' , 'Surface Cl‰' , 'Surface S‰' contain ditto marks in the manuscript table, not actual values. In this dataset, the value of the previous record has been used, except for records where there was no previous record.
25.09-c	25.09	1909	1	17	16:50:00	40.56667	13.4	Italy	2500			Mediterranean (Western Basin)	Thor	>1800	Surf.	P 100	5
25.09-d	25.09	1909	1	17	17:40:00	40.56667	13.4	Italy	2500			Mediterranean (Western Basin)	Thor	>1800	300	Y 200	60
26.09-a	26.09	1909	1	18	00:45:00	40.66667	13.98333	Italy	2500			Mediterranean (Western Basin)	Thor	560	65	Y 200	60			Clear	NE	5	NE	2					The field(s) 'Nature of Bottom' , 'Temperature Air' , 'Temperature Surface' , 'Surface Cl‰' , 'Surface S‰' contain ditto marks in the manuscript table, not actual values. In this dataset, the value of the previous record has been used, except for records where there was no previous record.
26.09-b	26.09	1909	1	18	02:15:00	40.66667	13.98333	Italy	2500			Mediterranean (Western Basin)	Thor	560	300	Y 200	60								9.4	14.3			The field(s) 'Date' , 'Depth' , 'Nature of Bottom' , 'Weather' , 'Wind Direction' , 'Wind Force' , 'Sea Direction' , 'Sea Force' , 'Surface Cl‰' , 'Surface S‰' contain ditto marks in the manuscript table, not actual values. In this dataset, the value of the previous record has been used, except for records where there was no previous record.
26.09-c	26.09	1909	1	19	00:50:00	40.66667	13.98333	Italy	2500			Mediterranean (Western Basin)	Thor	560	150	Y 200	180				N	3	N	3					The field(s) 'Depth' , 'Nature of Bottom' , 'Weather' , 'Temperature Air' , 'Temperature Surface' , 'Surface Cl‰' , 'Surface S‰' contain ditto marks in the manuscript table, not actual values. In this dataset, the value of the previous record has been used, except for records where there was no previous record.
26.09-d	26.09	1909	1	19	04:20:00	40.66667	13.98333	Italy	2500			Mediterranean (Western Basin)	Thor	560	25	Y 200	120					2		2	9.8	14.3			The field(s) 'Depth' , 'Nature of Bottom' , 'Weather' , 'Wind Direction' , 'Sea Direction' , 'Surface Cl‰' , 'Surface S‰' contain ditto marks in the manuscript table, not actual values. In this dataset, the value of the previous record has been used, except for records where there was no previous record.
26.09-e	26.09	1909	1	19	06:40:00	40.66667	13.98333	Italy	2500			Mediterranean (Western Basin)	Thor	560	300	Y 200	180
26.09-f	26.09	1909	1	19	06:40:00	40.66667	13.98333	Italy	2500			Mediterranean (Western Basin)	Thor	560	Surf.	P 30	5
27.09-a	27.09	1909	1	19	12:45:00	40.96667	13.81667	Italy	2500			Mediterranean (Western Basin)	Thor	90	200	Y 200	30		cl.	Cloudy	E	2	E	2	8.6	13.3			The field(s) 'Surface Cl‰' , 'Surface S‰' contain ditto marks in the manuscript table, not actual values. In this dataset, the value of the previous record has been used, except for records where there was no previous record.
27.09-b	27.09	1909	1	19	15:00:00	40.96667	13.81667	Italy	2500			Mediterranean (Western Basin)	Thor	90	130	Y 200	30
27.09-c	27.09	1909	1	19	15:00:00	40.96667	13.81667	Italy	2500			Mediterranean (Western Basin)	Thor	90	Surf.	P 30	5
27.09-d	27.09	1909	1	19	15:10:00	40.96667	13.81667	Italy	2500			Mediterranean (Western Basin)	Thor	90	Surf.	P 100	5
27.09-e	27.09	1909	1	20	02:30:00	40.96667	13.81667	Italy	2500			Mediterranean (Western Basin)	Thor	90	25	Y 200	180				NE	3	NE	2					The field(s) 'Depth' , 'Nature of Bottom' , 'Weather' , 'Temperature Air' , 'Temperature Surface' , 'Surface Cl‰' , 'Surface S‰' contain ditto marks in the manuscript table, not actual values. In this dataset, the value of the previous record has been used, except for records where there was no previous record.
27.09-f	27.09	1909	1	20	06:00:00	40.96667	13.81667	Italy	2500			Mediterranean (Western Basin)	Thor	90	65	Y 200	120
28.09-a	28.09	1909	1	19	17:00:00	40.88333	13.71667	Italy	2500			Mediterranean (Western Basin)	Thor	600	1000	Y 200	60		m.	Cloudy	E	3	E	2	8.4	13.2			The field(s) 'Surface Cl‰' , 'Surface S‰' contain ditto marks in the manuscript table, not actual values. In this dataset, the value of the previous record has been used, except for records where there was no previous record.
28.09-b	28.09	1909	1	19	18:40:00	40.88333	13.71667	Italy	2500			Mediterranean (Western Basin)	Thor	600	400	Y 200	30
28.09-c	28.09	1909	1	19	19:30:00	40.88333	13.71667	Italy	2500			Mediterranean (Western Basin)	Thor	600	25	Y 200	60
28.09-d	28.09	1909	1	19	21:00:00	40.88333	13.71667	Italy	2500			Mediterranean (Western Basin)	Thor	600	200	Y 200	30					4		4					The field(s) 'Date' , 'Depth' , 'Nature of Bottom' , 'Weather' , 'Wind Direction' , 'Sea Direction' , 'Temperature Air' , 'Temperature Surface' , 'Surface Cl‰' , 'Surface S‰' contain ditto marks in the manuscript table, not actual values. In this dataset, the value of the previous record has been used, except for records where there was no previous record.
28.09-e	28.09	1909	1	19	22:00:00	40.88333	13.71667	Italy	2500			Mediterranean (Western Basin)	Thor	600	100	Y 200	60
28.09-f	28.09	1909	1	19	23:50:00	40.88333	13.71667	Italy	2500			Mediterranean (Western Basin)	Thor	600	65	Y 200	120
28.09-g	28.09	1909	1	19	23:50:00	40.88333	13.71667	Italy	2500			Mediterranean (Western Basin)	Thor	600	Surf.	P 30	5
29.09-a	29.09	1909	1	20	14:15:00	40.78333	12.91667	Italy	2500			Mediterranean (Western Basin)	Thor	1550	1650	Y 200	60		cl.	Cloudy	NW	1	NW	2					The field(s) 'Temperature Air' , 'Temperature Surface' , 'Surface Cl‰' , 'Surface S‰' contain ditto marks in the manuscript table, not actual values. In this dataset, the value of the previous record has been used, except for records where there was no previous record.
29.09-b	29.09	1909	1	20	14:15:00	40.78333	12.91667	Italy	2500			Mediterranean (Western Basin)	Thor	1550	Surf.	P 30	5		cl.	Cloudy	NW	1	NW	2					The field(s) 'Temperature Air' , 'Temperature Surface' , 'Surface Cl‰' , 'Surface S‰' contain ditto marks in the manuscript table, not actual values. In this dataset, the value of the previous record has been used, except for records where there was no previous record.
29.09-c	29.09	1909	1	20	16:00:00	40.78333	12.91667	Italy	2500			Mediterranean (Western Basin)	Thor	1550	Surf.	P 100	5
29.09-d	29.09	1909	1	20	19:20:00	40.78333	12.91667	Italy	2500			Mediterranean (Western Basin)	Thor	1550	200	Y 200	60
29.09-e	29.09	1909	1	20	20:40:00	40.78333	12.91667	Italy	2500			Mediterranean (Western Basin)	Thor	1550	65	Y 200	30			Wind: Calm					9.6	14.2			The field(s) 'Date' , 'Depth' , 'Nature of Bottom' , 'Weather' , 'Wind Force' , 'Sea Direction' , 'Sea Force' , 'Surface Cl‰' , 'Surface S‰' contain ditto marks in the manuscript table, not actual values. In this dataset, the value of the previous record has been used, except for records where there was no previous record.
29.09-f	29.09	1909	1	20	21:30:00	40.78333	12.91667	Italy	2500			Mediterranean (Western Basin)	Thor	1550	600	Y 200	60
30.09-a	30.09	1909	1	21	05:30:00	41.25	11.91667	Italy	2500			Mediterranean (Western Basin)	Thor	>1800	65	Y 200	60			Cloudy	NW	3	NW	4					The field(s) 'Nature of Bottom' , 'Temperature Air' , 'Temperature Surface' , 'Surface Cl‰' , 'Surface S‰' contain ditto marks in the manuscript table, not actual values. In this dataset, the value of the previous record has been used, except for records where there was no previous record.
30.09-b	30.09	1909	1	21	07:10:00	41.25	11.91667	Italy	2500			Mediterranean (Western Basin)	Thor	>1800	300	Y 200	60								9.6	13.6	21.03	37.99	The field(s) 'Date' , 'Depth' , 'Nature of Bottom' , 'Weather' , 'Wind Direction' , 'Wind Force' , 'Sea Direction' , 'Sea Force' contain ditto marks in the manuscript table, not actual values. In this dataset, the value of the previous record has been used, except for records where there was no previous record.
30.09-c	30.09	1909	1	21	08:00:00	41.25	11.91667	Italy	2500			Mediterranean (Western Basin)	Thor	>1800	1800-0	Hy	60
30.09-d	30.09	1909	1	21	08:00:00	41.25	11.91667	Italy	2500			Mediterranean (Western Basin)	Thor	>1800	Surf.	P 30	5
31.09-a	31.09	1909	1	21	22:00:00	41.73333	10.86667	Italy	2500			Mediterranean (Western Basin)	Thor	1420	1400-0	Hy	5		cl.	Cloudy	NE	4	NNE	4	8.6	13	21.06	38.04	The field(s) 'Duration of Haul in Minutes' contain ditto marks in the manuscript table, not actual values. In this dataset, the value of the previous record has been used, except for records where there was no previous record.
31.09-b	31.09	1909	1	22	01:20:00	41.73333	10.86667	Italy	2500			Mediterranean (Western Basin)	Thor	1420	1400	Y 200	60		cl.	Cloudy	NE	4	NNE	4	8.6	13	21.06	38.04
31.09-c	31.09	1909	1	22	03:00:00	41.73333	10.86667	Italy	2500			Mediterranean (Western Basin)	Thor	1420	600	Y 200	30
31.09-d	31.09	1909	1	22	03:00:00	41.73333	10.86667	Italy	2500			Mediterranean (Western Basin)	Thor	1420	Surf.	P 30	5
31.09-e	31.09	1909	1	22	03:15:00	41.73333	10.86667	Italy	2500			Mediterranean (Western Basin)	Thor	1420	Surf.	P 100	5
31.09-f	31.09	1909	1	22	03:50:00	41.73333	10.86667	Italy	2500			Mediterranean (Western Basin)	Thor	1420	200	Y 200	30
31.09-g	31.09	1909	1	22	04:30:00	41.73333	10.86667	Italy	2500			Mediterranean (Western Basin)	Thor	1420	65	Y 200	30
32.09-a	32.09	1909	1	22	14:00:00	42.75	9.83333	Italy	2500			Mediterranean (Western Basin)	Thor	640	600-0	Hy	30		cl.	Clear	NE	3	NE	3	12.5	13.7	20.99	37.92	The field(s) 'Duration of Haul in Minutes' contain ditto marks in the manuscript table, not actual values. In this dataset, the value of the previous record has been used, except for records where there was no previous record.
32.09-b	32.09	1909	1	22	15:00:00	42.75	9.83333	Italy	2500			Mediterranean (Western Basin)	Thor	640	Surf.	P 100	5
32.09-c	32.09	1909	1	22	15:00:00	42.75	9.83333	Italy	2500			Mediterranean (Western Basin)	Thor	640	Surf.	T 25	5
33.09-a	33.09	1909	1	22	16:00:00	43.06667	9.58333	France	2500			Mediterranean (Western Basin)	Thor	150	140-0	Hy	5		cl.	Cloudy	E	3	E	4	9.1	13	21.08	38.08	The field(s) 'Duration of Haul in Minutes' contain ditto marks in the manuscript table, not actual values. In this dataset, the value of the previous record has been used, except for records where there was no previous record.
33.09-b	33.09	1909	1	22	18:30:00	43.06667	9.58333	France	2500			Mediterranean (Western Basin)	Thor	150	65	Y 200	30
33.09-c	33.09	1909	1	22	18:30:00	43.06667	9.58333	France	2500			Mediterranean (Western Basin)	Thor	150	Surf.	P 100	5
33.09-d	33.09	1909	1	22	18:30:00	43.06667	9.58333	France	2500			Mediterranean (Western Basin)	Thor	150	Surf.	P 30	5
34.09-a	34.09	1909	1	23	04:35:00	43.45	8.26667	Italy	2500			Mediterranean (Western Basin)	Thor	>2000	25	Y 200	30			Cloudy	NE	5	NE	5	9	13			The field(s) 'Nature of Bottom' , 'Surface Cl‰' , 'Surface S‰' contain ditto marks in the manuscript table, not actual values. In this dataset, the value of the previous record has been used, except for records where there was no previous record.
34.09-b	34.09	1909	1	23	05:30:00	43.45	8.26667	Italy	2500			Mediterranean (Western Basin)	Thor	>2000	65	Y 200	30					6		6					The field(s) 'Date' , 'Depth' , 'Nature of Bottom' , 'Weather' , 'Wind Direction' , 'Sea Direction' , 'Temperature Air' , 'Temperature Surface' , 'Surface Cl‰' , 'Surface S‰' contain ditto marks in the manuscript table, not actual values. In this dataset, the value of the previous record has been used, except for records where there was no previous record.
34.09-c	34.09	1909	1	23	06:35:00	43.45	8.26667	Italy	2500			Mediterranean (Western Basin)	Thor	>2000	200	Y 200	30					7		7					The field(s) 'Date' , 'Depth' , 'Nature of Bottom' , 'Weather' , 'Wind Direction' , 'Sea Direction' , 'Temperature Air' , 'Temperature Surface' , 'Surface Cl‰' , 'Surface S‰' contain ditto marks in the manuscript table, not actual values. In this dataset, the value of the previous record has been used, except for records where there was no previous record.
34.09-d	34.09	1909	1	23	07:00:00	43.45	8.26667	Italy	2500			Mediterranean (Western Basin)	Thor	>2000	Surf.	P 100	5
35.09-a	35.09	1909	1	28	18:00:00	43.6	7.6	France	2500			Mediterranean (Western Basin)	Thor	>2000	2000-0	Hy	5			Rain	ENE	6	E	6	11.5	12.8	21.06	38.04	The field(s) 'Nature of Bottom' , 'Duration of Haul in Minutes' contain ditto marks in the manuscript table, not actual values. In this dataset, the value of the previous record has been used, except for records where there was no previous record.
35.09-b	35.09	1909	1	28	21:40:00	43.6	7.6	France	2500			Mediterranean (Western Basin)	Thor	>2000	300	Y 200	120
35.09-c	35.09	1909	1	29	11:35:00	43.6	7.6	France	2500			Mediterranean (Western Basin)	Thor	>2000	1600	Y 200	120			Clear	WSW	4	SW	2					The field(s) 'Depth' , 'Nature of Bottom' , 'Temperature Air' , 'Temperature Surface' , 'Surface Cl‰' , 'Surface S‰' contain ditto marks in the manuscript table, not actual values. In this dataset, the value of the previous record has been used, except for records where there was no previous record.
35.09-d	35.09	1909	1	29	11:35:00	43.6	7.6	France	2500			Mediterranean (Western Basin)	Thor	>2000	1000	S 100	120
35.09-e	35.09	1909	1	29	11:35:00	43.6	7.6	France	2500			Mediterranean (Western Basin)	Thor	>2000	700	S 100	120
35.09-f	35.09	1909	1	29	11:35:00	43.6	7.6	France	2500			Mediterranean (Western Basin)	Thor	>2000	Surf.	P 30	5
35.09-g	35.09	1909	1	29	11:30:00	43.6	7.6	France	2500			Mediterranean (Western Basin)	Thor	>2000	Surf.	P 100	5
35.09-h	35.09	1909	1	29	03:45:00	43.6	7.6	France	2500			Mediterranean (Western Basin)	Thor	>2000	2500	C 200	90				SW	3							The field(s) 'Date' , 'Depth' , 'Nature of Bottom' , 'Weather' , 'Sea Direction' , 'Sea Force' , 'Temperature Air' , 'Temperature Surface' , 'Surface Cl‰' , 'Surface S‰' contain ditto marks in the manuscript table, not actual values. In this dataset, the value of the previous record has been used, except for records where there was no previous record.
35.09-i	35.09	1909	1	29	06:40:00	43.6	7.6	France	2500			Mediterranean (Western Basin)	Thor	>2000	200	Y 200	60
35.09-j	35.09	1909	1	29	07:55:00	43.6	7.6	France	2500			Mediterranean (Western Basin)	Thor	>2000	100	Y 200	60
35.09-k	35.09	1909	1	29	09:10:00	43.6	7.6	France	2500			Mediterranean (Western Basin)	Thor	>2000	25	Y 200	60
36.09-a	36.09	1909	1	30	05:35:00	42.81667	6.9	France	2500			Mediterranean (Western Basin)	Thor	>2000	65	Y 200	60			Clear	WSW	4	WSW	4	10.6	12.4			The field(s) 'Nature of Bottom' , 'Surface Cl‰' , 'Surface S‰' contain ditto marks in the manuscript table, not actual values. In this dataset, the value of the previous record has been used, except for records where there was no previous record.
36.09-b	36.09	1909	1	30	05:35:00	42.81667	6.9	France	2500			Mediterranean (Western Basin)	Thor	>2000	Surf.	P 30	5			Clear	WSW	4	WSW	4	10.6	12.4			The field(s) 'Nature of Bottom' , 'Surface Cl‰' , 'Surface S‰' contain ditto marks in the manuscript table, not actual values. In this dataset, the value of the previous record has been used, except for records where there was no previous record.
36.09-c	36.09	1909	1	30	06:50:00	42.81667	6.9	France	2500			Mediterranean (Western Basin)	Thor	>2000	300	Y 200	60					5		5					The field(s) 'Date' , 'Depth' , 'Nature of Bottom' , 'Weather' , 'Wind Direction' , 'Sea Direction' , 'Temperature Air' , 'Temperature Surface' , 'Surface Cl‰' , 'Surface S‰' contain ditto marks in the manuscript table, not actual values. In this dataset, the value of the previous record has been used, except for records where there was no previous record.
37.09-a	37.09	1909	1	30	17:00:00	41.93333	6.3	France	2500			Mediterranean (Western Basin)	Thor	>2600	2000-0	Hy	60			Misty	W by N	7	NW	7	10.5	12.4	21.17	38.24	The field(s) 'Nature of Bottom' , 'Duration of Haul in Minutes' contain ditto marks in the manuscript table, not actual values. In this dataset, the value of the previous record has been used, except for records where there was no previous record.
38.09-a	38.09	1909	1	31	18:30:00	40.75	9.83333	Italy	2500			Mediterranean (Western Basin)	Thor	105	65	Y 200	30			Cloudy	W by N	7	W	4					The field(s) 'Nature of Bottom' , 'Temperature Air' , 'Temperature Surface' , 'Surface Cl‰' , 'Surface S‰' contain ditto marks in the manuscript table, not actual values. In this dataset, the value of the previous record has been used, except for records where there was no previous record.
38.09-b	38.09	1909	1	31	19:10:00	40.75	9.83333	Italy	2500			Mediterranean (Western Basin)	Thor	105	25	Y 200	30
38.09-c	38.09	1909	1	31	19:10:00	40.75	9.83333	Italy	2500			Mediterranean (Western Basin)	Thor	105	Surf.	P 30	5
38.09-d	38.09	1909	1	31	19:20:00	40.75	9.83333	Italy	2500			Mediterranean (Western Basin)	Thor	105	Surf.	P 100	5
38.09-e	38.09	1909	1	31	20:20:00	40.75	9.83333	Italy	2500			Mediterranean (Western Basin)	Thor	105	150	Y 200	30
38.09-f	38.09	1909	1	31	21:00:00	40.75	9.83333	Italy	2500			Mediterranean (Western Basin)	Thor	105	100-0	Hy	30								10	12.8	21.15	38.21	The field(s) 'Date' , 'Depth' , 'Nature of Bottom' , 'Weather' , 'Wind Direction' , 'Wind Force' , 'Sea Direction' , 'Sea Force' , 'Duration of Haul in Minutes' contain ditto marks in the manuscript table, not actual values. In this dataset, the value of the previous record has been used, except for records where there was no previous record.
39.09-a	39.09	1909	2	1	05:00:00	39.68333	10.03333	Italy	2500			Mediterranean (Western Basin)	Thor	1750	25	Y 200	60		cl.	Cloudy	NW	4	N	3					The field(s) 'Temperature Air' , 'Temperature Surface' , 'Surface Cl‰' , 'Surface S‰' contain ditto marks in the manuscript table, not actual values. In this dataset, the value of the previous record has been used, except for records where there was no previous record.
39.09-b	39.09	1909	2	1	06:10:00	39.68333	10.03333	Italy	2500			Mediterranean (Western Basin)	Thor	1750	65	Y 200	60
39.09-c	39.09	1909	2	1	07:20:00	39.68333	10.03333	Italy	2500			Mediterranean (Western Basin)	Thor	1750	300	Y 200	60
39.09-d	39.09	1909	2	1	07:20:00	39.68333	10.03333	Italy	2500			Mediterranean (Western Basin)	Thor	1750	Surf.	P 30	5
39.09-e	39.09	1909	2	1	07:30:00	39.68333	10.03333	Italy	2500			Mediterranean (Western Basin)	Thor	1750	Surf.	P 100	5
39.09-f	39.09	1909	2	1	09:00:00	39.68333	10.03333	Italy	2500			Mediterranean (Western Basin)	Thor	1750	1700-0	Hy	5								11.2	13.2	21.02	37.97	The field(s) 'Date' , 'Depth' , 'Nature of Bottom' , 'Weather' , 'Wind Direction' , 'Wind Force' , 'Sea Direction' , 'Sea Force' , 'Duration of Haul in Minutes' contain ditto marks in the manuscript table, not actual values. In this dataset, the value of the previous record has been used, except for records where there was no previous record.
39.09-g	39.09	1909	2	1	12:30:00	39.68333	10.03333	Italy	2500			Mediterranean (Western Basin)	Thor	1750	1000	Y 200	120
40.09-a	40.09	1909	2	1	20:00:00	39.16667	9.66667	Italy	2500			Mediterranean (Western Basin)	Thor	235	230-0	Hy	120		m.	Squally	WNW	6	W	3	9.8	13.2	20.99	37.92	The field(s) 'Duration of Haul in Minutes' contain ditto marks in the manuscript table, not actual values. In this dataset, the value of the previous record has been used, except for records where there was no previous record.
40.09-b	40.09	1909	2	1	21:30:00	39.16667	9.66667	Italy	2500			Mediterranean (Western Basin)	Thor	235	65	Y 200	30
40.09-c	40.09	1909	2	1	21:40:00	39.16667	9.66667	Italy	2500			Mediterranean (Western Basin)	Thor	235	Surf.	P 100	5
40.09-d	40.09	1909	2	1	21:40:00	39.16667	9.66667	Italy	2500			Mediterranean (Western Basin)	Thor	235	Surf.	P 30	5
41.09-a	41.09	1909	2	2		39.16667	9.58333	Italy	2500			Mediterranean (Western Basin)	Thor	19	8 hauls	D 1	5		s.	Cloudy	NNW	8	NW	2					The field(s) 'Temperature Air' , 'Temperature Surface' , 'Surface Cl‰' , 'Surface S‰' , 'Duration of Haul in Minutes' contain ditto marks in the manuscript table, not actual values. In this dataset, the value of the previous record has been used, except for records where there was no previous record.
41.09-b	41.09	1909	2	2	14:15:00	39.16667	9.58333	Italy	2500			Mediterranean (Western Basin)	Thor	4-8	25	D 1	30		st.										The field(s) 'Date' , 'Weather' , 'Wind Direction' , 'Wind Force' , 'Sea Direction' , 'Sea Force' , 'Temperature Air' , 'Temperature Surface' , 'Surface Cl‰' , 'Surface S‰' contain ditto marks in the manuscript table, not actual values. In this dataset, the value of the previous record has been used, except for records where there was no previous record.
41.09-c	41.09	1909	2	2	14:45:00	39.16667	9.58333	Italy	2500			Mediterranean (Western Basin)	Thor	8-11	25	D 1	30
41.09-d	41.09	1909	2	2	15:00:00	39.16667	9.58333	Italy	2500			Mediterranean (Western Basin)	Thor	0-1	25	H	30
41.09-e	41.09	1909	2	2	16:00:00	39.16667	9.58333	Italy	2500			Mediterranean (Western Basin)	Thor	0-1	25	H	30
41.09-f	41.09	1909	2	2	17:00:00	39.16667	9.58333	Italy	2500			Mediterranean (Western Basin)	Thor	0-1	25	R	60
42.09-a	42.09	1909	2	2	19:00:00	38.96667	9.61667	Italy	2500			Mediterranean (Western Basin)	Thor	1120	1000-0	Hy	60		cl.	Clear	NE	4	NE	4	11	13.3	20.94	37.83	The field(s) 'Duration of Haul in Minutes' contain ditto marks in the manuscript table, not actual values. In this dataset, the value of the previous record has been used, except for records where there was no previous record.
42.09-b	42.09	1909	2	2	21:40:00	38.96667	9.61667	Italy	2500			Mediterranean (Western Basin)	Thor	1120	300	Y 200	30
42.09-c	42.09	1909	2	2	21:40:00	38.96667	9.61667	Italy	2500			Mediterranean (Western Basin)	Thor	1120	Surf.	P 30	5
42.09-d	42.09	1909	2	2	21:50:00	38.96667	9.61667	Italy	2500			Mediterranean (Western Basin)	Thor	1120	Surf.	P 100	5
43.09-a	43.09	1909	2	3	06:15:00	38.23333	8.7	Italy	2500			Mediterranean (Western Basin)	Thor	>2000	65	Y 200	30		cl.	Clear	NW	5	NW	5					The field(s) 'Temperature Air' , 'Temperature Surface' , 'Surface Cl‰' , 'Surface S‰' contain ditto marks in the manuscript table, not actual values. In this dataset, the value of the previous record has been used, except for records where there was no previous record.
43.09-b	43.09	1909	2	3	07:00:00	38.23333	8.7	Italy	2500			Mediterranean (Western Basin)	Thor	>2000	1950-0	Hy	30								13.2	13.8	20.69	37.38	The field(s) 'Date' , 'Depth' , 'Nature of Bottom' , 'Weather' , 'Wind Direction' , 'Wind Force' , 'Sea Direction' , 'Sea Force' , 'Duration of Haul in Minutes' contain ditto marks in the manuscript table, not actual values. In this dataset, the value of the previous record has been used, except for records where there was no previous record.
44.09-a	44.09	1909	2	4		37.51667	8.95	Tunisia	2500			Mediterranean (Western Basin)	Thor	25	5 hauls	D 1	30		s.	Cloudy	WNW	9	W	3					The field(s) 'Temperature Air' , 'Temperature Surface' , 'Surface Cl‰' , 'Surface S‰' , 'Duration of Haul in Minutes' contain ditto marks in the manuscript table, not actual values. In this dataset, the value of the previous record has been used, except for records where there was no previous record.
44.09-b	44.09	1909	2	4		37.51667	8.95	Tunisia	2500			Mediterranean (Western Basin)	Thor	8-25	7 hauls	D 1	30		s.										The field(s) 'Date' , 'Hour' , 'Weather' , 'Wind Direction' , 'Wind Force' , 'Sea Direction' , 'Sea Force' , 'Temperature Air' , 'Temperature Surface' , 'Surface Cl‰' , 'Surface S‰' , 'Duration of Haul in Minutes' contain ditto marks in the manuscript table, not actual values. In this dataset, the value of the previous record has been used, except for records where there was no previous record.
44.09-c	44.09	1909	2	4		37.51667	8.95	Tunisia	2500			Mediterranean (Western Basin)	Thor	0-1	7 hauls	H	30		wd.										The field(s) 'Date' , 'Weather' , 'Wind Direction' , 'Wind Force' , 'Sea Direction' , 'Sea Force' , 'Temperature Air' , 'Temperature Surface' , 'Surface Cl‰' , 'Surface S‰' , 'Wire out Meters' , 'Duration of Haul in Minutes' contain ditto marks in the manuscript table, not actual values. In this dataset, the value of the previous record has been used, except for records where there was no previou…
44a.09-d	44a.09	1909	2	5		37.51	8.96	Tunisia	1500	http://bl.ocks.org/rdmpage/raw/9951904/ for georeferencing and finding uncertainty (radius), http://maps.ngdc.noaa.gov/viewers/bathymetry/ for cross-checking with bathymetry	Sarah Faulwetter	Mediterranean (Western Basin)	Thor	17	8 hauls	D 1	30		s.		NW	8	SW	Swell					The field(s) 'Weather' , 'Temperature Air' , 'Temperature Surface' , 'Surface Cl‰' , 'Surface S‰' , 'Duration of Haul in Minutes' contain ditto marks in the manuscript table, not actual values. In this dataset, the value of the previous record has been used, except for records where there was no previous record.
44a.09-e	44a.09	1909	2	5		37.51	8.96	Tunisia	1500	http://bl.ocks.org/rdmpage/raw/9951904/ for georeferencing and finding uncertainty (radius), http://maps.ngdc.noaa.gov/viewers/bathymetry/ for cross-checking with bathymetry	Sarah Faulwetter	Mediterranean (Western Basin)	Thor	9-17	12 hauls	D 1	30
44a.09-f	44a.09	1909	2	6		37.51	8.96	Tunisia	1500	http://bl.ocks.org/rdmpage/raw/9951904/ for georeferencing and finding uncertainty (radius), http://maps.ngdc.noaa.gov/viewers/bathymetry/ for cross-checking with bathymetry	Sarah Faulwetter	Mediterranean (Western Basin)	Thor	17	8 hauls	Aa	30					7							The field(s) 'Nature of Bottom' , 'Weather' , 'Wind Direction' , 'Sea Direction' , 'Sea Force' , 'Temperature Air' , 'Temperature Surface' , 'Surface Cl‰' , 'Surface S‰' , 'Duration of Haul in Minutes' contain ditto marks in the manuscript table, not actual values. In this dataset, the value of the previous record has been used, except for records where there was no previous record.
45.09-a	45.09	1909	2	6	20:00:00	37.46667	8.3	Tunisia	2500			Mediterranean (Western Basin)	Thor	>2150	2000-0	Hy	30			Cloudy	NW	4	NW	5	13.4	14	20.48	37	The field(s) 'Nature of Bottom' , 'Duration of Haul in Minutes' contain ditto marks in the manuscript table, not actual values. In this dataset, the value of the previous record has been used, except for records where there was no previous record.
45.09-b	45.09	1909	2	6	23:25:00	37.46667	8.3	Tunisia	2500			Mediterranean (Western Basin)	Thor	>2150	300	Y 200	30
45.09-c	45.09	1909	2	7	00:15:00	37.46667	8.3	Tunisia	2500			Mediterranean (Western Basin)	Thor	>2150	65	Y 200	30
45.09-d	45.09	1909	2	7	00:15:00	37.46667	8.3	Tunisia	2500			Mediterranean (Western Basin)	Thor	>2150	Surf.	P 30	5
45.09-e	45.09	1909	2	7	00:25:00	37.46667	8.3	Tunisia	2500			Mediterranean (Western Basin)	Thor	>2150	Surf.	P 100	5		s.	Cloudy	NW	4	NW	5	13.4	14	20.48	37
46.09-a	46.09	1909	2	7	16:00:00	37.28333	6	Algeria	2500			Mediterranean (Western Basin)	Thor	>1930	1900-0	Hy	5			Cloudy	NW	2	NNE	4	13.5	14.2	20.44	36.92	The field(s) 'Nature of Bottom' , 'Duration of Haul in Minutes' contain ditto marks in the manuscript table, not actual values. In this dataset, the value of the previous record has been used, except for records where there was no previous record.
46.09-b	46.09	1909	2	7	18:35:00	37.28333	6	Algeria	2500			Mediterranean (Western Basin)	Thor	>1930	600	Y 200	30
46.09-c	46.09	1909	2	7	18:35:00	37.28333	6	Algeria	2500			Mediterranean (Western Basin)	Thor	>1930	Surf.	P 30	5
46.09-d	46.09	1909	2	7	18:45:00	37.28333	6	Algeria	2500			Mediterranean (Western Basin)	Thor	>1930	Surf.	P 100	5
46.09-e	46.09	1909	2	7	19:30:00	37.28333	6	Algeria	2500			Mediterranean (Western Basin)	Thor	>1930	300	Y 200	30
46.09-f	46.09	1909	2	7	20:20:00	37.28333	6	Algeria	2500			Mediterranean (Western Basin)	Thor	>1930	65	Y 200	30
46a.09-a	46a.09	1909	2	8	18:45:00	37.15	4.4	Algeria	2500			Mediterranean (Western Basin)	Thor	>2000	2000-0	Hy	30			Cloudy	NE	4	NE	6					The field(s) 'Nature of Bottom' , 'Temperature Air' , 'Temperature Surface' , 'Surface Cl‰' , 'Surface S‰' , 'Duration of Haul in Minutes' contain ditto marks in the manuscript table, not actual values. In this dataset, the value of the previous record has been used, except for records where there was no previous record.
47.09-a	47.09	1909	2	8	18:00:00	36.91667	3.2	Algeria	2500			Mediterranean (Western Basin)	Thor	>2000	2000-0	Hy	30			Cloudy	W by N	2	WNW	4	14.8	14.5	20.35	36.76	The field(s) 'Nature of Bottom' , 'Duration of Haul in Minutes' contain ditto marks in the manuscript table, not actual values. In this dataset, the value of the previous record has been used, except for records where there was no previous record.
47.09-b	47.09	1909	2	10	22:20:00	36.91667	3.2	Algeria	2500			Mediterranean (Western Basin)	Thor	>2000	65	Y 200	30
47.09-c	47.09	1909	2	10	23:05:00	36.91667	3.2	Algeria	2500			Mediterranean (Western Basin)	Thor	>2000	300	Y 200	30
48.09-a	48.09	1909	2	11		36.77762	3.06708	Algeria	700	Map of Algers from 1930 to find past harbour boundaries: http://cuni.georeferencer.com/map/ZlMjt0rcmLAz168vkZzKRG/201412280915-zJJ8lH/visualize, Overlay with http://bl.ocks.org/rdmpage/raw/9951904/ for finding coordinates and uncertainty (radius).	Sarah Faulwetter	Mediterranean (Western Basin)	Thor	0-1	300	H	30		st.	Rain	NNW	6	0	0					The field(s) 'Temperature Air' , 'Temperature Surface' , 'Surface Cl‰' , 'Surface S‰' , 'Wire out Meters' , 'Duration of Haul in Minutes' contain ditto marks in the manuscript table, not actual values. In this dataset, the value of the previous record has been used, except for records where there was no previous record.
49.09-a	49.09	1909	2	16	13:40:00	36.91667	2.26667	Algeria	2500			Mediterranean (Western Basin)	Thor	>2000	Surf.	P 30	5			Squally	N	2	NE	4	12.9	14.4			The field(s) 'Nature of Bottom' , 'Surface Cl‰' , 'Surface S‰' contain ditto marks in the manuscript table, not actual values. In this dataset, the value of the previous record has been used, except for records where there was no previous record.
49.09-b	49.09	1909	2	16	13:40:00	36.91667	2.26667	Algeria	2500			Mediterranean (Western Basin)	Thor	>2000	Surf.	P 100	5			Squally	N	2	NE	4	12.9	14.4			The field(s) 'Nature of Bottom' , 'Surface Cl‰' , 'Surface S‰' contain ditto marks in the manuscript table, not actual values. In this dataset, the value of the previous record has been used, except for records where there was no previous record.
50.09-a	50.09	1909	2	16	23:00:00	37.03333	1.28333	Algeria	2500			Mediterranean (Western Basin)	Thor	>2000	2000-0	Hy	5			Clear	W	3	W	3	12.8	13.4	20.7	37.39	The field(s) 'Nature of Bottom' , 'Duration of Haul in Minutes' contain ditto marks in the manuscript table, not actual values. In this dataset, the value of the previous record has been used, except for records where there was no previous record.
50.09-b	50.09	1909	2	17	01:20:00	37.03333	1.28333	Algeria	2500			Mediterranean (Western Basin)	Thor	>2000	25	Y 200	30
50.09-c	50.09	1909	2	17	02:00:00	37.03333	1.28333	Algeria	2500			Mediterranean (Western Basin)	Thor	>2000	65	Y 200	30
50.09-d	50.09	1909	2	17	02:40:00	37.03333	1.28333	Algeria	2500			Mediterranean (Western Basin)	Thor	>2000	300	Y 200	30
50.09-e	50.09	1909	2	17	03:35:00	37.03333	1.28333	Algeria	2500			Mediterranean (Western Basin)	Thor	>2000	300	Y 200	30
50.09-f	50.09	1909	2	17	03:40:00	37.03333	1.28333	Algeria	2500			Mediterranean (Western Basin)	Thor	>2000	Surf.	P 30	5
50.09-g	50.09	1909	2	17	03:40:00	37.03333	1.28333	Algeria	2500			Mediterranean (Western Basin)	Thor	>2000	Surf.	P 100	5
50.09-h	50.09	1909	2	17	04:10:00	37.03333	1.28333	Algeria	2500			Mediterranean (Western Basin)	Thor	>2000	600	Y 200	30
50.09-i	50.09	1909	2	17	05:30:00	37.03333	1.28333	Algeria	2500			Mediterranean (Western Basin)	Thor	>2000	1600	Y 200	60
51.09-a	51.09	1909	2	17	23:00:00	36.45	-0.61667	Algeria	2500			Mediterranean (Western Basin)	Thor	>2000	2000-0	Hy	60			Clear	ESE	3	ESE	3	12.5	14	20.31	36.69	The field(s) 'Nature of Bottom' , 'Duration of Haul in Minutes' contain ditto marks in the manuscript table, not actual values. In this dataset, the value of the previous record has been used, except for records where there was no previous record.
51.09-b	51.09	1909	2	18	00:50:00	36.45	-0.61667	Algeria	2500			Mediterranean (Western Basin)	Thor	>2000	300	Y 200	30
51.09-c	51.09	1909	2	18	00:50:00	36.45	-0.61667	Algeria	2500			Mediterranean (Western Basin)	Thor	>2000	Surf.	P 100	5
51.09-d	51.09	1909	2	18	00:50:00	36.45	-0.61667	Algeria	2500			Mediterranean (Western Basin)	Thor	>2000	Surf.	P 30	5
52.09-a	52.09	1909	2	18	07:25:00	35.91667	-1.03333	Algeria	2500			Mediterranean (Western Basin)	Thor	>2000	300	Y 200	30			Cloudy	SW	3	SW	3					The field(s) 'Nature of Bottom' , 'Temperature Air' , 'Temperature Surface' , 'Surface Cl‰' , 'Surface S‰' contain ditto marks in the manuscript table, not actual values. In this dataset, the value of the previous record has been used, except for records where there was no previous record.
52.09-b	52.09	1909	2	18	08:00:00	35.91667	-1.03333	Algeria	2500			Mediterranean (Western Basin)	Thor	>2000	2000-0	Hy	30								17.5	14.35	20.3	36.67	The field(s) 'Date' , 'Depth' , 'Nature of Bottom' , 'Weather' , 'Wind Direction' , 'Wind Force' , 'Sea Direction' , 'Sea Force' , 'Duration of Haul in Minutes' contain ditto marks in the manuscript table, not actual values. In this dataset, the value of the previous record has been used, except for records where there was no previous record.
52.09-c	52.09	1909	2	18	10:30:00	35.91667	-1.03333	Algeria	2500			Mediterranean (Western Basin)	Thor	>2000	Surf.	P 100	5
52.09-d	52.09	1909	2	18	10:30:00	35.91667	-1.03333	Algeria	2500			Mediterranean (Western Basin)	Thor	>2000	Surf.	P 30	5
53.09-a	53.09	1909	2	18	15:00:00	36.21667	-1.46667	Algeria	2500			Mediterranean (Western Basin)	Thor	>2000	1500-0	Hy	5			Cloudy	NE	3	NE	3	15.5	13.87	20.62	37.25	The field(s) 'Nature of Bottom' , 'Duration of Haul in Minutes' contain ditto marks in the manuscript table, not actual values. In this dataset, the value of the previous record has been used, except for records where there was no previous record.
53.09-b	53.09	1909	2	18	17:15:00	36.21667	-1.46667	Algeria	2500			Mediterranean (Western Basin)	Thor	>2000	2600	C 200	90
53.09-c	53.09	1909	2	18	17:30:00	36.21667	-1.46667	Algeria	2500			Mediterranean (Western Basin)	Thor	>2000	Surf.	P 100	5
53.09-d	53.09	1909	2	18	17:30:00	36.21667	-1.46667	Algeria	2500			Mediterranean (Western Basin)	Thor	>2000	Surf.	P 30	5
54.09-a	54.09	1909	2	19	01:00:00	36.5	-1.9	Spain	2500			Mediterranean (Western Basin)	Thor	1450	1400-0	Hy	5		cl.	Clear	NE	4	NE	4	13.5	13.5	20.75	37.48	The field(s) 'Duration of Haul in Minutes' contain ditto marks in the manuscript table, not actual values. In this dataset, the value of the previous record has been used, except for records where there was no previous record.
55.09-a	55.09	1909	2	19	06:30:00	36.76667	-2.3	Spain	2500			Mediterranean (Western Basin)	Thor	75	25	Y 200	60		cl. s.	Misty	NE	6	NE	4	12.5	13.6			The field(s) 'Surface Cl‰' , 'Surface S‰' contain ditto marks in the manuscript table, not actual values. In this dataset, the value of the previous record has been used, except for records where there was no previous record.
55.09-b	55.09	1909	2	19	07:40:00	36.76667	-2.3	Spain	2500			Mediterranean (Western Basin)	Thor	75	65	Y 200	60
55.09-c	55.09	1909	2	19	08:00:00	36.76667	-2.3	Spain	2500			Mediterranean (Western Basin)	Thor	75	Surf.	P 100	5
55.09-d	55.09	1909	2	19	08:00:00	36.76667	-2.3	Spain	2500			Mediterranean (Western Basin)	Thor	75	Surf.	P 30	5
56.09-a	56.09	1909	2	19		36.75122	-2.42471	Spain	15000	http://bl.ocks.org/rdmpage/raw/9951904/ for finding coordinates and uncertainty (radius)	Sarah Faulwetter	Mediterranean (Western Basin)	Thor	12	16 hauls	D 1	5		cl.	Cloudy	E	1	E	1	14.8	13.5			The field(s) 'Surface Cl‰' , 'Surface S‰' , 'Duration of Haul in Minutes' contain ditto marks in the manuscript table, not actual values. In this dataset, the value of the previous record has been used, except for records where there was no previous record.
57.09-a	57.09	1909	2	20	05:45:00	36.66667	-3.5	Spain	2500			Mediterranean (Western Basin)	Thor	105	25	Y 200	30		st.	Cloudy	N	2	E	2	13.2	13.8			The field(s) 'Surface Cl‰' , 'Surface S‰' contain ditto marks in the manuscript table, not actual values. In this dataset, the value of the previous record has been used, except for records where there was no previous record.
57.09-b	57.09	1909	2	20	06:35:00	36.66667	-3.5	Spain	2500			Mediterranean (Western Basin)	Thor	105	200	Y 200	30
57.09-c	57.09	1909	2	20	06:45:00	36.66667	-3.5	Spain	2500			Mediterranean (Western Basin)	Thor	105	Surf.	P 100	5
57.09-d	57.09	1909	2	20	06:45:00	36.66667	-3.5	Spain	2500			Mediterranean (Western Basin)	Thor	105	Surf.	P 30	5
58.09-a	58.09	1909	2	20	13:00:00	36.6	-4.4	Spain	2500			Mediterranean (Western Basin)	Thor	85	75-0	Hy	5		m.	Cloudy	SSW	2	S	2	16.5	13.65	20.37	36.8	The field(s) 'Duration of Haul in Minutes' contain ditto marks in the manuscript table, not actual values. In this dataset, the value of the previous record has been used, except for records where there was no previous record.
58.09-b	58.09	1909	2	20	14:00:00	36.6	-4.4	Spain	2500			Mediterranean (Western Basin)	Thor	85	100	Y 200	30
58.09-c	58.09	1909	2	20	14:10:00	36.6	-4.4	Spain	2500			Mediterranean (Western Basin)	Thor	85	Surf.	P 30	5
58.09-d	58.09	1909	2	20	14:10:00	36.6	-4.4	Spain	2500			Mediterranean (Western Basin)	Thor	85	Surf.	P 100	5
58.09-e	58.09	1909	2	20	15:00:00	36.6	-4.4	Spain	2500			Mediterranean (Western Basin)	Thor	85	65	Y 200	30
59.09-a	59.09	1909	2	20	22:00:00	36.03333	-4.4	Spain	2500			Mediterranean (Western Basin)	Thor	1260	1240-0	Hy	30		m.	Clear	SE	5	SE	5	14	14.5	20.17	36.44	The field(s) 'Duration of Haul in Minutes' contain ditto marks in the manuscript table, not actual values. In this dataset, the value of the previous record has been used, except for records where there was no previous record.
59.09-b	59.09	1909	2	21	00:10:00	36.03333	-4.4	Spain	2500			Mediterranean (Western Basin)	Thor	1260	25	Y 200	30
59.09-c	59.09	1909	2	21	00:10:00	36.03333	-4.4	Spain	2500			Mediterranean (Western Basin)	Thor	1260	Surf.	P 30	5
59.09-d	59.09	1909	2	21	01:15:00	36.03333	-4.4	Spain	2500			Mediterranean (Western Basin)	Thor	1260	Surf.	P 100	5
59.09-e	59.09	1909	2	21	01:00:00	36.03333	-4.4	Spain	2500			Mediterranean (Western Basin)	Thor	1260	100	Y 200	30
59.09-f	59.09	1909	2	21	01:40:00	36.03333	-4.4	Spain	2500			Mediterranean (Western Basin)	Thor	1260	500	Y 200	30
59.09-g	59.09	1909	2	21	02:40:00	36.03333	-4.4	Spain	2500			Mediterranean (Western Basin)	Thor	1260	1200	Y 200	60
60.09-a	60.09	1909	2	21	10:00:00	36.03333	-5.25	Gibraltar	2500			Mediterranean (Western Basin)	Thor	900	850-0	Hy	60		s. cl.	Cloudy	ESE	6	ESE	6	18.6	14.5	20.18	36.45	The field(s) 'Duration of Haul in Minutes' contain ditto marks in the manuscript table, not actual values. In this dataset, the value of the previous record has been used, except for records where there was no previous record.
60.09-b	60.09	1909	2	21	11:20:00	36.03333	-5.25	Gibraltar	2500			Mediterranean (Western Basin)	Thor	900	Surf.	P 100	5
60.09-c	60.09	1909	2	21	11:20:00	36.03333	-5.25	Gibraltar	2500			Mediterranean (Western Basin)	Thor	900	Surf.	P 30	5
61.09-a	61.09	1909	2	21	13:00:00	35.95	-5.58333	Spain	2500			Mediterranean (Western Basin)	Thor	740	700-0	Hy	5		st.	Cloudy	ESE	6	ESE	4	18	14.65	20.21	36.51	The field(s) 'Duration of Haul in Minutes' contain ditto marks in the manuscript table, not actual values. In this dataset, the value of the previous record has been used, except for records where there was no previous record.
61.09-b	61.09	1909	2	21	15:25:00	35.95	-5.58333	Spain	2500			Mediterranean (Western Basin)	Thor	740	600	Y 200	60
61.09-c	61.09	1909	2	21	15:30:00	35.95	-5.58333	Spain	2500			Mediterranean (Western Basin)	Thor	740	Surf.	P 100	5
61.09-d	61.09	1909	2	21	15:30:00	35.95	-5.58333	Spain	2500			Mediterranean (Western Basin)	Thor	740	Surf.	P 30	5
62.09-a	62.09	1909	2	21	18:00:00	35.75	-5.98333	Morocco	2500			Atlantic	Thor	58	50-0	Hy	5		st. sh.	Cloudy	ESE	6	ESE	3	14.2	14.9	20.11	36.33	The field(s) 'Duration of Haul in Minutes' contain ditto marks in the manuscript table, not actual values. In this dataset, the value of the previous record has been used, except for records where there was no previous record.
62.09-b	62.09	1909	2	21	20:20:00	35.75	-5.98333	Morocco	2500			Atlantic	Thor	58	100	Y 200	30
62.09-c	62.09	1909	2	21	20:20:00	35.75	-5.98333	Morocco	2500			Atlantic	Thor	58	Surf.	P 30	5
62.09-d	62.09	1909	2	21	20:40:00	35.75	-5.98333	Morocco	2500			Atlantic	Thor	58	Surf.	P 100	5
62.09-e	62.09	1909	2	21	21:10:00	35.75	-5.98333	Morocco	2500			Atlantic	Thor	58	25	Y 200	30
63.09-a	63.09	1909	2	21	23:30:00	35.83333	-6.05	Morocco	2500			Atlantic	Thor	490	475-0	Hy	30		st	Cloudy	ESE	7	ESE	6	14	14.95	20.08	36.27	The field(s) 'Duration of Haul in Minutes' contain ditto marks in the manuscript table, not actual values. In this dataset, the value of the previous record has been used, except for records where there was no previous record.
63.09-b	63.09	1909	2	22	00:05:00	35.83333	-6.05	Morocco	2500			Atlantic	Thor	490	25	Y 200	30
63.09-c	63.09	1909	2	22	01:45:00	35.83333	-6.05	Morocco	2500			Atlantic	Thor	490	600	Y 200	60
64.09-a	64.09	1909	2	22	08:15:00	36.53333	-6.43333	Spain	2500			Atlantic	Thor	40	25	Y 200	30		m.	Overcast	ESE	5	ESE	4					The field(s) 'Temperature Air' , 'Temperature Surface' , 'Surface Cl‰' , 'Surface S‰' contain ditto marks in the manuscript table, not actual values. In this dataset, the value of the previous record has been used, except for records where there was no previous record.
64.09-b	64.09	1909	2	22	09:00:00	36.53333	-6.43333	Spain	2500			Atlantic	Thor	40	80	Y 200	60
64.09-c	64.09	1909	2	22	09:00:00	36.53333	-6.43333	Spain	2500			Atlantic	Thor	40	Surf.	P 30	5
64.09-d	64.09	1909	2	22	09:10:00	36.53333	-6.43333	Spain	2500			Atlantic	Thor	40	Surf.	P 100	5
64.09-e	64.09	1909	2	22	21:30:00	36.53333	-6.43333	Spain	2500			Atlantic	Thor	40	40-0	Hy	5								14.5	14	20.05	36.22	The field(s) 'Date' , 'Depth' , 'Nature of Bottom' , 'Weather' , 'Wind Direction' , 'Wind Force' , 'Sea Direction' , 'Sea Force' , 'Duration of Haul in Minutes' contain ditto marks in the manuscript table, not actual values. In this dataset, the value of the previous record has been used, except for records where there was no previous record.
65.09-a	65.09	1909	2	24	05:50:00	35.88333	-7.43333	Spain	2500			Atlantic	Thor	1300	25	Y 200	30		m.	Squally	W	4	W	4					The field(s) 'Temperature Air' , 'Temperature Surface' , 'Surface Cl‰' , 'Surface S‰' contain ditto marks in the manuscript table, not actual values. In this dataset, the value of the previous record has been used, except for records where there was no previous record.
65.09-b	65.09	1909	2	24	06:30:00	35.88333	-7.43333	Spain	2500			Atlantic	Thor	1300	65	Y 200	60
65.09-c	65.09	1909	2	24	07:45:00	35.88333	-7.43333	Spain	2500			Atlantic	Thor	1300	300	Y 200	120
65.09-d	65.09	1909	2	24	10:00:00	35.88333	-7.43333	Spain	2500			Atlantic	Thor	1300	600	Y 200	120
65.09-e	65.09	1909	2	24	12:30:00	35.88333	-7.43333	Spain	2500			Atlantic	Thor	1300	1600	Y 200	120
65.09-f	65.09	1909	2	24	16:00:00	35.88333	-7.43333	Spain	2500			Atlantic	Thor	1300	1250-0	Hy	120								16	15.78	20.13	36.36	The field(s) 'Date' , 'Depth' , 'Nature of Bottom' , 'Weather' , 'Wind Direction' , 'Wind Force' , 'Sea Direction' , 'Sea Force' , 'Duration of Haul in Minutes' contain ditto marks in the manuscript table, not actual values. In this dataset, the value of the previous record has been used, except for records where there was no previous record.
65.09-g	65.09	1909	2	24	18:30:00	35.88333	-7.43333	Spain	2500			Atlantic	Thor	1300	65	Y 200	60
66.09-a	66.09	1909	2	25	01:05:00	36.26667	-6.86667	Spain	2500			Atlantic	Thor	735	25	Y 200	30		s.	Cloudy	N	3	N	4					The field(s) 'Temperature Air' , 'Temperature Surface' , 'Surface Cl‰' , 'Surface S‰' contain ditto marks in the manuscript table, not actual values. In this dataset, the value of the previous record has been used, except for records where there was no previous record.
66.09-b	66.09	1909	2	25	01:45:00	36.26667	-6.86667	Spain	2500			Atlantic	Thor	735	65	Y 200	60
66.09-c	66.09	1909	2	25	02:55:00	36.26667	-6.86667	Spain	2500			Atlantic	Thor	735	300	Y 200	120
66.09-d	66.09	1909	2	25	05:15:00	36.26667	-6.86667	Spain	2500			Atlantic	Thor	735	600	Y 200	120
66.09-e	66.09	1909	2	25	07:00:00	36.26667	-6.86667	Spain	2500			Atlantic	Thor	735	700-0	Hy	120								15.2	14.8	20.07	36.26	The field(s) 'Date' , 'Depth' , 'Nature of Bottom' , 'Weather' , 'Wind Direction' , 'Wind Force' , 'Sea Direction' , 'Sea Force' , 'Duration of Haul in Minutes' contain ditto marks in the manuscript table, not actual values. In this dataset, the value of the previous record has been used, except for records where there was no previous record.
66.09-f	66.09	1909	2	25	08:30:00	36.26667	-6.86667	Spain	2500			Atlantic	Thor	735	1200	Y 200	120
66.09-g	66.09	1909	2	25	08:30:00	36.26667	-6.86667	Spain	2500			Atlantic	Thor	735	Surf.	P 30	5
67a.09-a	67a.09	1909	2	22		36.55331	-6.28511	Spain	2500	Map of Cadiz harbour from 1857 to find boundaries of harbour, bathymetry and type of bottom in the past: http://cartotecadigital.icc.cat/cdm/ref/collection/espanya/id/2443; overlay with http://bl.ocks.org/rdmpage/raw/9951904/ to find coordinates and uncertainty (radius). Map of Cadiz harbour from 1857 to find boundaries of harbour, bathymetry and type of bottom in the past: http://cartotecadigita…	Sarah Faulwetter	Atlantic	Thor	6	8 hauls	D 1	5		s. m.	Cloudy	ESE	8	0						The field(s) 'Sea Force' , 'Temperature Air' , 'Temperature Surface' , 'Surface Cl‰' , 'Surface S‰' , 'Duration of Haul in Minutes' contain ditto marks in the manuscript table, not actual values. In this dataset, the value of the previous record has been used, except for records where there was no previous record.
67b.09-b	67b.09	1909	2	22		36.53325	-6.28202	Spain	800	Map of Cadiz harbour from 1857 to find boundaries of harbour in the past: http://cartotecadigital.icc.cat/cdm/ref/collection/espanya/id/2443; overlay with http://bl.ocks.org/rdmpage/raw/9951904/ to find coordinates and uncertainty (radius).	Sarah Faulwetter	Atlantic	Thor	0-1	8 hauls	H	5		st.										The field(s) 'Date' , 'Hour' , 'Weather' , 'Wind Direction' , 'Wind Force' , 'Sea Direction' , 'Sea Force' , 'Temperature Air' , 'Temperature Surface' , 'Surface Cl‰' , 'Surface S‰' , 'Wire out Meters' , 'Duration of Haul in Minutes' contain ditto marks in the manuscript table, not actual values. In this dataset, the value of the previous record has been used, except for records where there was n…
68.09-a	68.09	1909	2	27	17:00:00	36.65	-7.35	Spain	2500			Atlantic	Thor	550	535-0	Hy	5		m.	Clear	ENE	2	SE	2	14.2	14.8	20.06	36.24	The field(s) 'Duration of Haul in Minutes' contain ditto marks in the manuscript table, not actual values. In this dataset, the value of the previous record has been used, except for records where there was no previous record.
68.09-b	68.09	1909	2	27	17:55:00	36.65	-7.35	Spain	2500			Atlantic	Thor	550	800	Y 200	45
68.09-c	68.09	1909	2	27	19:00:00	36.65	-7.35	Spain	2500			Atlantic	Thor	550	65	Y 200	30
68.09-d	68.09	1909	2	27	19:00:00	36.65	-7.35	Spain	2500			Atlantic	Thor	550	Surf.	P 30	5
69.09-a	69.09	1909	2	28	15:05:00	36.21667	-9.73333	Portugal	2500			Atlantic	Thor	>3500	300	Y 200	30			Cloudy	NNW	4	NW	5					The field(s) 'Temperature Air' , 'Temperature Surface' , 'Surface Cl‰' , 'Surface S‰' contain ditto marks in the manuscript table, not actual values. In this dataset, the value of the previous record has been used, except for records where there was no previous record.
69.09-b	69.09	1909	2	28	17:00:00	36.21667	-9.73333	Portugal	2500			Atlantic	Thor	>3500	2000-0	Hy	30								15	14.79	20.07	36.26	The field(s) 'Date' , 'Depth' , 'Nature of Bottom' , 'Weather' , 'Wind Direction' , 'Wind Force' , 'Sea Direction' , 'Sea Force' , 'Duration of Haul in Minutes' contain ditto marks in the manuscript table, not actual values. In this dataset, the value of the previous record has been used, except for records where there was no previous record.
69.09-c	69.09	1909	2	28	18:30:00	36.21667	-9.73333	Portugal	2500			Atlantic	Thor	>3500	3000	C 200	60
69.09-d	69.09	1909	2	28	21:00:00	36.21667	-9.73333	Portugal	2500			Atlantic	Thor	>3500	600	Y 200	60
69.09-e	69.09	1909	2	28	22:43:00	36.21667	-9.73333	Portugal	2500			Atlantic	Thor	>3500	65	Y 200	30
69.09-f	69.09	1909	2	28	23:40:00	36.21667	-9.73333	Portugal	2500			Atlantic	Thor	>3500	300	Y 200	30
69.09-g	69.09	1909	3	1	00:30:00	36.21667	-9.73333	Portugal	2500			Atlantic	Thor	>3500	25	Y 200	30
69.09-h	69.09	1909	3	1	00:30:00	36.21667	-9.73333	Portugal	2500			Atlantic	Thor	>3500	Surf.	P 30	5
70.09-a	70.09	1909	3	4	09:00:00	39.1	-9.78333	Portugal	2500			Atlantic	Thor	94	65	Y 200	60		st.	Squally	NW	3	NNW	3	13.4	14.5			The field(s) 'Surface Cl‰' , 'Surface S‰' contain ditto marks in the manuscript table, not actual values. In this dataset, the value of the previous record has been used, except for records where there was no previous record.
71.09-a	71.09	1909	3	4	13:30:00	39.58333	-9.75	Portugal	2500			Atlantic	Thor	>1300	1150-0	Hy	60			Squally	NW	3	NNW	3	9.6	12.76	19.84	35.84	The field(s) 'Nature of Bottom' , 'Duration of Haul in Minutes' contain ditto marks in the manuscript table, not actual values. In this dataset, the value of the previous record has been used, except for records where there was no previous record.
71.09-b	71.09	1909	3	4	16:00:00	39.58333	-9.75	Portugal	2500			Atlantic	Thor	>1300	1600	Y 200	120
71.09-c	71.09	1909	3	4	18:25:00	39.58333	-9.75	Portugal	2500			Atlantic	Thor	>1300	600	Y 200	120
71.09-d	71.09	1909	3	4	20:40:00	39.58333	-9.75	Portugal	2500			Atlantic	Thor	>1300	300	Y 200	120
71.09-e	71.09	1909	3	4	22:50:00	39.58333	-9.75	Portugal	2500			Atlantic	Thor	>1300	65	Y 200	60
71.09-f	71.09	1909	3	5	00:06:00	39.58333	-9.75	Portugal	2500			Atlantic	Thor	>1300	25	Y 200	30
72.09-a	72.09	1909	3	7		43.46976	-8.23945	Spain	1680	http://bl.ocks.org/rdmpage/raw/9951904/ for georeferencing and finding uncertainty (radius), http://maps.ngdc.noaa.gov/viewers/bathymetry/ for cross-checking with bathymetry	Sarah Faulwetter	Atlantic	Thor	21	5 hauls	D 1	30		s. sh.	Squally	NNW	8	NW	1					The field(s) 'Temperature Air' , 'Temperature Surface' , 'Surface Cl‰' , 'Surface S‰' , 'Duration of Haul in Minutes' contain ditto marks in the manuscript table, not actual values. In this dataset, the value of the previous record has been used, except for records where there was no previous record.
73.09-a	73.09	1909	3	8	15:30:00	43.76667	-8.18333	Spain	2500			Atlantic	Thor	180	65	Y 200	30		s.	Rain	W	3	NW	6	9.3	11.8			The field(s) 'Surface Cl‰' , 'Surface S‰' contain ditto marks in the manuscript table, not actual values. In this dataset, the value of the previous record has been used, except for records where there was no previous record.
74.09-a	74.09	1909	3	8	22:00:00	44.35	-7.91667	Spain	2500			Atlantic	Thor	>3000	1150-0	Hy	30			Overcast	W	2	NW	6	10.4	11.5	19.72	35.62	The field(s) 'Nature of Bottom' , 'Duration of Haul in Minutes' contain ditto marks in the manuscript table, not actual values. In this dataset, the value of the previous record has been used, except for records where there was no previous record.
74.09-b	74.09	1909	3	8	22:50:00	44.35	-7.91667	Spain	2500			Atlantic	Thor	>3000	300	Y 200	60
74.09-c	74.09	1909	3	9	00:10:00	44.35	-7.91667	Spain	2500			Atlantic	Thor	>3000	600	Y 200	60
74.09-d	74.09	1909	3	9	01:30:00	44.35	-7.91667	Spain	2500			Atlantic	Thor	>3000	65	Y 200	60
74.09-e	74.09	1909	3	9	02:40:00	44.35	-7.91667	Spain	2500			Atlantic	Thor	>3000	25	Y 200	30
75.09-a	75.09	1909	3	9	13:45:00	45.61667	-7.05	France	2500			Atlantic	Thor	>4000	4300	C 200	120			Cloudy	NW	1	NW	5					The field(s) 'Nature of Bottom' , 'Temperature Air' , 'Temperature Surface' , 'Surface Cl‰' , 'Surface S‰' contain ditto marks in the manuscript table, not actual values. In this dataset, the value of the previous record has been used, except for records where there was no previous record.
75.09-b	75.09	1909	3	9	17:00:00	45.61667	-7.05	France	2500			Atlantic	Thor	>4000	1150-0	Hy	120								10	11.4	19.71	35.61	The field(s) 'Date' , 'Depth' , 'Nature of Bottom' , 'Weather' , 'Wind Direction' , 'Wind Force' , 'Sea Direction' , 'Sea Force' , 'Duration of Haul in Minutes' contain ditto marks in the manuscript table, not actual values. In this dataset, the value of the previous record has been used, except for records where there was no previous record.
75.09-c	75.09	1909	3	9	18:30:00	45.61667	-7.05	France	2500			Atlantic	Thor	>4000	600	Y 200	60
75.09-d	75.09	1909	3	9	19:45:00	45.61667	-7.05	France	2500			Atlantic	Thor	>4000	300	Y 200	60			Squally	SE	1							The field(s) 'Date' , 'Depth' , 'Nature of Bottom' , 'Sea Direction' , 'Sea Force' , 'Temperature Air' , 'Temperature Surface' , 'Surface Cl‰' , 'Surface S‰' contain ditto marks in the manuscript table, not actual values. In this dataset, the value of the previous record has been used, except for records where there was no previous record.
75.09-e	75.09	1909	3	9	21:00:00	45.61667	-7.05	France	2500			Atlantic	Thor	>4000	65	Y 200	60
75.09-f	75.09	1909	3	9	22:15:00	45.61667	-7.05	France	2500			Atlantic	Thor	>4000	25	Y 200	30
76.09-a	76.09	1909	3	10	11:30:00	47.01667	-5.8	France	2500			Atlantic	Thor	>1200	300	Y 200	60			Cloudy	NE	3	NW	5					The field(s) 'Nature of Bottom' , 'Temperature Air' , 'Temperature Surface' , 'Surface Cl‰' , 'Surface S‰' contain ditto marks in the manuscript table, not actual values. In this dataset, the value of the previous record has been used, except for records where there was no previous record.
76.09-b	76.09	1909	3	10	13:15:00	47.01667	-5.8	France	2500			Atlantic	Thor	>1200	600	Y 200	60
76.09-c	76.09	1909	3	10	14:40:00	47.01667	-5.8	France	2500			Atlantic	Thor	>1200	1600	Y 200	60
76.09-d	76.09	1909	3	10	16:00:00	47.01667	-5.8	France	2500			Atlantic	Thor	>1200	1150-0	Hy	60								9	10.78	19.66	35.52	The field(s) 'Date' , 'Depth' , 'Nature of Bottom' , 'Weather' , 'Wind Direction' , 'Wind Force' , 'Sea Direction' , 'Sea Force' , 'Duration of Haul in Minutes' contain ditto marks in the manuscript table, not actual values. In this dataset, the value of the previous record has been used, except for records where there was no previous record.
76.09-e	76.09	1909	3	10	18:05:00	47.01667	-5.8	France	2500			Atlantic	Thor	>1200	65	Y 200	60
76.09-f	76.09	1909	3	10	19:15:00	47.01667	-5.8	France	2500			Atlantic	Thor	>1200	25	Y 200	30
77.09-a	77.09	1909	3	11	15:15:00	48.71667	-4.75	France	2500			Atlantic	Thor	100	65	Y 200	30			Cloudy	E	4	ENE	5	8	8.8			The field(s) 'Nature of Bottom' , 'Surface Cl‰' , 'Surface S‰' contain ditto marks in the manuscript table, not actual values. In this dataset, the value of the previous record has been used, except for records where there was no previous record.
78.09-a	78.09	1909	3	13	15:35:00	51.06667	1.58333	United Kingdom	2500			Atlantic	Thor	49	65	Y 200	30			Cloudy	N	3	ENE	4	3	3.2			The field(s) 'Nature of Bottom' , 'Surface Cl‰' , 'Surface S‰' contain ditto marks in the manuscript table, not actual values. In this dataset, the value of the previous record has been used, except for records where there was no previous record.
79.10-a	79.10	1910	6	13	08:40:00	47.5	-6.71667	France	2500			Atlantic	Thor	>150	65	Y 200	15			Cloudy	NNW	3	NW	7	17.5	13.9	19.58	35.37	The field(s) 'Nature of Bottom' contain ditto marks in the manuscript table, not actual values. In this dataset, the value of the previous record has been used, except for records where there was no previous record.
79.10-b	79.10	1910	6	13	08:45:00	47.5	-6.71667	France	2500			Atlantic	Thor	>150	Surf.	P 100	5
80.10-a	80.10	1910	6	13	19:00:00	46.28333	-7.51667	France	2500			Atlantic	Thor	>4000	2000-0	Hy	180			Clear	0		W	3	15	15.41	19.69	35.57	The field(s) 'Nature of Bottom' , 'Wind Force' contain ditto marks in the manuscript table, not actual values. In this dataset, the value of the previous record has been used, except for records where there was no previous record.
80.10-b	80.10	1910	6	13	22:00:00	46.28333	-7.51667	France	2500			Atlantic	Thor	>4000	65	Y 200	30
80.10-c	80.10	1910	6	13	22:05:00	46.28333	-7.51667	France	2500			Atlantic	Thor	>4000	Surf.	P 100	5
80.10-d	80.10	1910	6	13	22:45:00	46.28333	-7.51667	France	2500			Atlantic	Thor	>4000	300	Y 200	30
80.10-e	80.10	1910	6	13	23:30:00	46.28333	-7.51667	France	2500			Atlantic	Thor	>4000	25	Y 200	15
81.10-a	81.10	1910	6	15	16:00:00	41.53333	-9.53333	Portugal	2500			Atlantic	Thor	2140	300	Y 200	30		s. m.	Cloudy	0		N	3					The field(s) 'Wind Force' , 'Temperature Air' , 'Temperature Surface' , 'Surface Cl‰' , 'Surface S‰' contain ditto marks in the manuscript table, not actual values. In this dataset, the value of the previous record has been used, except for records where there was no previous record.
81.10-b	81.10	1910	6	15	16:00:00	41.53333	-9.53333	Portugal	2500			Atlantic	Thor	2140	100	N 30	30		s. m.	Cloudy	0		N	3					The field(s) 'Wind Force' , 'Temperature Air' , 'Temperature Surface' , 'Surface Cl‰' , 'Surface S‰' contain ditto marks in the manuscript table, not actual values. In this dataset, the value of the previous record has been used, except for records where there was no previous record.
81.10-c	81.10	1910	6	15	16:05:00	41.53333	-9.53333	Portugal	2500			Atlantic	Thor	2140	Surf.	P 100	5
81.10-d	81.10	1910	6	15	16:10:00	41.53333	-9.53333	Portugal	2500			Atlantic	Thor	2140	Surf.	N 30	10
81.10-e	81.10	1910	6	15	16:50:00	41.53333	-9.53333	Portugal	2500			Atlantic	Thor	2140	500	Y 200	30
81.10-f	81.10	1910	6	15	18:00:00	41.53333	-9.53333	Portugal	2500			Atlantic	Thor	2140	2000-0	Hy	225								19	17.94	19.61	35.43	The field(s) 'Date' , 'Depth' , 'Nature of Bottom' , 'Weather' , 'Wind Direction' , 'Wind Force' , 'Sea Direction' , 'Sea Force' contain ditto marks in the manuscript table, not actual values. In this dataset, the value of the previous record has been used, except for records where there was no previous record.
82.10-a	82.10	1910	6	16	04:40:00	40.78333	-9.48333	Portugal	2500			Atlantic	Thor	>1000	Surf.	T 25	225			Overcast	0		N	3	20.5	15.85	19.59	35.39	The field(s) 'Nature of Bottom' , 'Wind Force' , 'Duration of Haul in Minutes' contain ditto marks in the manuscript table, not actual values. In this dataset, the value of the previous record has been used, except for records where there was no previous record.
83.10-a	83.10	1910	6	16	12:30:00	39.76667	-9.43333	Portugal	2500			Atlantic	Thor	>100	Surf.	T 25	225			Clear	0		N	2	20.5	17.68	19.63	35.46	The field(s) 'Nature of Bottom' , 'Wind Force' , 'Duration of Haul in Minutes' contain ditto marks in the manuscript table, not actual values. In this dataset, the value of the previous record has been used, except for records where there was no previous record.
84.10-a	84.10	1910	6	16	15:35:00	39.36667	-9.38333		2500			Atlantic	Thor	30	55	Y 200	30		st.	Clear	W	2	W	1					The field(s) 'Temperature Air' , 'Temperature Surface' , 'Surface Cl‰' , 'Surface S‰' contain ditto marks in the manuscript table, not actual values. In this dataset, the value of the previous record has been used, except for records where there was no previous record.
84.10-b	84.10	1910	6	16	15:50:00	39.36667	-9.38333		2500			Atlantic	Thor	30	Surf.	P 100	5
84.10-c	84.10	1910	6	16	16:30:00	39.36667	-9.38333		2500			Atlantic	Thor	30	28-0	Hy	5								22	17	19.74	35.66	The field(s) 'Date' , 'Depth' , 'Nature of Bottom' , 'Weather' , 'Wind Direction' , 'Wind Force' , 'Sea Direction' , 'Sea Force' , 'Duration of Haul in Minutes' contain ditto marks in the manuscript table, not actual values. In this dataset, the value of the previous record has been used, except for records where there was no previous record.
84.10-d	84.10	1910	6	16	17:15:00	39.36667	-9.38333		2500			Atlantic	Thor	30	45	Y 200	30
85.10-a	85.10	1910	6	17	02:00:00	38.36667	-9.46667	Portugal	2500			Atlantic	Thor	>700	65	Y 200	15			Clear	0		W	1	18	16.75	19.7	35.59	The field(s) 'Nature of Bottom' , 'Wind Force' contain ditto marks in the manuscript table, not actual values. In this dataset, the value of the previous record has been used, except for records where there was no previous record.
85.10-b	85.10	1910	6	17	02:00:00	38.36667	-9.46667	Portugal	2500			Atlantic	Thor	>700	Surf.	N 30	5			Clear	0		W	1	18	16.75	19.7	35.59	The field(s) 'Nature of Bottom' , 'Wind Force' contain ditto marks in the manuscript table, not actual values. In this dataset, the value of the previous record has been used, except for records where there was no previous record.
85.10-c	85.10	1910	6	17	02:05:00	38.36667	-9.46667	Portugal	2500			Atlantic	Thor	>700	Surf.	P 100	10
86.10-a	86.10	1910	6	17	11:00:00	37.36667	-9.25	Portugal	2500			Atlantic	Thor	>700	Surf.	P 30	10			Misty	NE	1	NE	1	20.5	17.98	19.87	35.9	The field(s) 'Nature of Bottom' , 'Duration of Haul in Minutes' contain ditto marks in the manuscript table, not actual values. In this dataset, the value of the previous record has been used, except for records where there was no previous record.
87.10-a	87.10	1910	6	17	13:30:00	37.05	-9.25	Portugal	2500			Atlantic	Thor	1580	1500-0	Hy	105		st.	Clear	N by W	1	WNW	3	20	17.06	19.84	35.84
87.10-b	87.10	1910	6	17	16:00:00	37.05	-9.25	Portugal	2500			Atlantic	Thor	1580	300	Y 200	30
87.10-c	87.10	1910	6	17	16:00:00	37.05	-9.25	Portugal	2500			Atlantic	Thor	1580	245	N 30	30
87.10-d	87.10	1910	6	17	16:40:00	37.05	-9.25	Portugal	2500			Atlantic	Thor	1580	65	Y 200	15
87.10-e	87.10	1910	6	17	16:45:00	37.05	-9.25	Portugal	2500			Atlantic	Thor	1580	Surf.	P 100	10
88.10-a	88.10	1910	6	17	21:00:00	36.76667	-8.8	Portugal	2500			Atlantic	Thor	>300	Surf.	P 30	10			Clear	N	4	N	3	19.5	18.62	20.14	36.38	The field(s) 'Nature of Bottom' , 'Duration of Haul in Minutes' contain ditto marks in the manuscript table, not actual values. In this dataset, the value of the previous record has been used, except for records where there was no previous record.
89.10-a	89.10	1910	6	18	01:00:00	36.46667	-8.36667	Portugal	2500			Atlantic	Thor	1310	1250-0	Hy	105		m.	Clear	NNE	2	N	3	18	18.98	20.14	36.38
89.10-b	89.10	1910	6	18	03:00:00	36.46667	-8.36667	Portugal	2500			Atlantic	Thor	1310	65	Y 200	15
89.10-c	89.10	1910	6	18	03:25:00	36.46667	-8.36667	Portugal	2500			Atlantic	Thor	1310	300	Y 200	30
89.10-d	89.10	1910	6	18	03:30:00	36.46667	-8.36667	Portugal	2500			Atlantic	Thor	1310	Surf.	P 100	10
89.10-e	89.10	1910	6	18	04:10:00	36.46667	-8.36667	Portugal	2500			Atlantic	Thor	1310	1000	Y 200	30
90.10-a	90.10	1910	6	18	08:45:00	36.16667	-7.88333	Portugal	2500			Atlantic	Thor	>1000	Surf.	P 30	30			Clear	ENE	4	ENE	3	21.5	19.45	20.16	36.42	The field(s) 'Nature of Bottom' , 'Duration of Haul in Minutes' contain ditto marks in the manuscript table, not actual values. In this dataset, the value of the previous record has been used, except for records where there was no previous record.
91.10-a	91.10	1910	6	18	15:00:00	35.88333	-7.43333	Spain	2500			Atlantic	Thor	1225	1200-0	Hy	120		m.	Clear	E by S	6	E by S	6	22	19.08	20.19	36.47
91.10-b	91.10	1910	6	18	17:25:00	35.88333	-7.43333	Spain	2500			Atlantic	Thor	1225	1600	Y 200	60
91.10-c	91.10	1910	6	18	17:25:00	35.88333	-7.43333	Spain	2500			Atlantic	Thor	1225	Surf.	N 30	10
91.10-d	91.10	1910	6	18	17:30:00	35.88333	-7.43333	Spain	2500			Atlantic	Thor	1225	Surf.	P 100	10
91.10-e	91.10	1910	6	18	18:55:00	35.88333	-7.43333	Spain	2500			Atlantic	Thor	1225	300	Y 200	45
92.10-a	92.10	1910	6	19	03:40:00	36.26667	-6.83333	Spain	2500			Atlantic	Thor	>500	65	Y 200	30			Clear	E by S	6	E by S	6	20.5	18.01	20.04	36.2	The field(s) 'Nature of Bottom' contain ditto marks in the manuscript table, not actual values. In this dataset, the value of the previous record has been used, except for records where there was no previous record.
92.10-b	92.10	1910	6	19	03:45:00	36.26667	-6.83333	Spain	2500			Atlantic	Thor	>500	Surf.	P 100	10
92.10-c	92.10	1910	6	19	04:45:00	36.26667	-6.83333	Spain	2500			Atlantic	Thor	775	750-0	Hy	75
93.10-a	93.10	1910	6	22	21:20:00	36.28333	-6.28333	Spain	2500			Atlantic	Thor	40	50	Y 200	30			Clear	0		W by S	2	19	19.14	19.95	36.04	The field(s) 'Nature of Bottom' , 'Wind Force' contain ditto marks in the manuscript table, not actual values. In this dataset, the value of the previous record has been used, except for records where there was no previous record.
93.10-b	93.10	1910	6	22	21:20:00	36.28333	-6.28333	Spain	2500			Atlantic	Thor	40	Surf.	N 30	10			Clear	0		W by S	2	19	19.14	19.95	36.04	The field(s) 'Nature of Bottom' , 'Wind Force' contain ditto marks in the manuscript table, not actual values. In this dataset, the value of the previous record has been used, except for records where there was no previous record.
93.10-c	93.10	1910	6	22	21:25:00	36.28333	-6.28333	Spain	2500			Atlantic	Thor	40	Surf.	P 100	10
94.10-a	94.10	1910	6	23	00:35:00	36.1	-6.03333	Spain	2500			Atlantic	Thor	65	65	Y 200	30			Clear	SW	2	NW	3	18	18.48	19.97	36.08	The field(s) 'Nature of Bottom' contain ditto marks in the manuscript table, not actual values. In this dataset, the value of the previous record has been used, except for records where there was no previous record.
94.10-b	94.10	1910	6	23	00:35:00	36.1	-6.03333	Spain	2500			Atlantic	Thor	65	Surf.	N 30	10			Clear	SW	2	NW	3	18	18.48	19.97	36.08	The field(s) 'Nature of Bottom' contain ditto marks in the manuscript table, not actual values. In this dataset, the value of the previous record has been used, except for records where there was no previous record.
94.10-c	94.10	1910	6	23	00:40:00	36.1	-6.03333	Spain	2500			Atlantic	Thor	65	Surf.	P 100	10
94.10-d	94.10	1910	6	23	01:30:00	36.1	-6.03333	Spain	2500			Atlantic	Thor	65	60-0	Hy	10								19	18.48	19.97	36.08	The field(s) 'Date' , 'Depth' , 'Nature of Bottom' , 'Weather' , 'Wind Direction' , 'Wind Force' , 'Sea Direction' , 'Sea Force' , 'Duration of Haul in Minutes' contain ditto marks in the manuscript table, not actual values. In this dataset, the value of the previous record has been used, except for records where there was no previous record.
95.10-a	95.10	1910	6	23	04:00:00	35.95	-6	Morocco	2500			Atlantic	Thor	275	265-0	Hy	60		m.	Clear	SW	3	SW	3	18	17.8	20.04	36.2
95.10-b	95.10	1910	6	23	05:10:00	35.95	-6	Morocco	2500			Atlantic	Thor	275	300	Y 200	30
95.10-c	95.10	1910	6	23	05:15:00	35.95	-6	Morocco	2500			Atlantic	Thor	275	Surf.	P 100	10
95.10-d	95.10	1910	6	23	05:50:00	35.95	-6	Morocco	2500			Atlantic	Thor	275	65	Y 200	30
95.10-e	95.10	1910	6	23	06:25:00	35.95	-6	Morocco	2500			Atlantic	Thor	275	25	Y 200	15
96.10-a	96.10	1910	6	23	09:30:00	35.8	-5.96667	Morocco	2500			Atlantic	Thor	185	65	Y 200	30		m.	Clear	SW	3	SW	3					The field(s) 'Temperature Air' , 'Temperature Surface' , 'Surface Cl‰' , 'Surface S‰' contain ditto marks in the manuscript table, not actual values. In this dataset, the value of the previous record has been used, except for records where there was no previous record.
96.10-b	96.10	1910	6	23	09:40:00	35.8	-5.96667	Morocco	2500			Atlantic	Thor	185	Surf.	P 100	10
96.10-c	96.10	1910	6	23	10:50:00	35.8	-5.96667	Morocco	2500			Atlantic	Thor	185	300	D 1	10
96.10-d	96.10	1910	6	23	11:00:00	35.8	-5.96667	Morocco	2500			Atlantic	Thor	185	180-0	Hy	10								17	17.58	20.05	36.22	The field(s) 'Date' , 'Depth' , 'Nature of Bottom' , 'Weather' , 'Wind Direction' , 'Wind Force' , 'Sea Direction' , 'Sea Force' , 'Duration of Haul in Minutes' contain ditto marks in the manuscript table, not actual values. In this dataset, the value of the previous record has been used, except for records where there was no previous record.
97.10-a	97.10	1910	6	23	13:00:00	35.83333	-5.98333	Morocco	2500			Atlantic	Thor	598	575-0	Hy	80		m.	Clear	E	1	W	3	19	18.36	20.01	36.15
97.10-b	97.10	1910	6	23	13:00:00	35.83333	-5.98333	Morocco	2500			Atlantic	Thor	598	Surf.	T 25	80		m.	Clear	E	1	W	3	19	18.36	20.01	36.15	The field(s) 'Duration of Haul in Minutes' contain ditto marks in the manuscript table, not actual values. In this dataset, the value of the previous record has been used, except for records where there was no previous record.
98.10-a	98.10	1910	6	23	17:00:00	35.95	-5.58333	Spain	2500			Mediterranean (Western Basin)	Thor	700	700-0	Hy	80		st.	Clear	ENE	4	E	3	20	17.96	19.95	36.04
98.10-b	98.10	1910	6	23	18:35:00	35.95	-5.58333	Spain	2500			Mediterranean (Western Basin)	Thor	775	65	Y 200	15
98.10-c	98.10	1910	6	23	18:35:00	35.95	-5.58333	Spain	2500			Mediterranean (Western Basin)	Thor	775	Surf.	N 30	10
98.10-d	98.10	1910	6	23	18:40:00	35.95	-5.58333	Spain	2500			Mediterranean (Western Basin)	Thor	775	Surf.	P 100	10
99.10-a	99.10	1910	6	23	21:00:00	36.03333	-5.26667	Gibraltar	2500			Mediterranean (Western Basin)	Thor	1150	1000-0	Hy	130	Three depths (1150, 700, 750) are given for two samples in the paper, unclear to which samples they belong.	m.	Foggy	E	1	E	1	19	16.8	20.07	36.26
99.10-c	99.10	1910	6	23	23:25:00	36.03333	-5.26667	Gibraltar	2500			Mediterranean (Western Basin)	Thor	750	300	Y 200	30	Three depths (1150, 700, 750) are given for two samples in the paper, unclear to which samples they belong.
99.10-d	99.10	1910	6	23	23:35:00	36.03333	-5.26667	Gibraltar	2500			Mediterranean (Western Basin)	Thor	750	Surf.	P 100	10
99.10-e	99.10	1910	6	23	23:35:00	36.03333	-5.26667	Gibraltar	2500			Mediterranean (Western Basin)	Thor	750	Surf.	N 30	10
99.10-f	99.10	1910	6	24	00:10:00	36.03333	-5.26667	Gibraltar	2500			Mediterranean (Western Basin)	Thor	750	65	Y 200	15
100.10-a	100.10	1910	6	24	04:25:00	36.16667	-4.7	Spain	2500			Mediterranean (Western Basin)	Thor	>1100	Surf.	P 30	15			Overcast	E	3	E	3	20	19.88	20.12	36.35	The field(s) 'Nature of Bottom' , 'Duration of Haul in Minutes' contain ditto marks in the manuscript table, not actual values. In this dataset, the value of the previous record has been used, except for records where there was no previous record.
101.10-a	101.10	1910	6	24	08:15:00	36.31667	-4.1	Spain	2500			Mediterranean (Western Basin)	Thor	>1000	Surf.	P 30	15			Overcast	E by S	2	E	2	21.5	18.49	20.77	37.52	The field(s) 'Nature of Bottom' , 'Duration of Haul in Minutes' contain ditto marks in the manuscript table, not actual values. In this dataset, the value of the previous record has been used, except for records where there was no previous record.
102.10-a	102.10	1910	6	24	12:15:00	36.43333	-3.55	Spain	2500			Mediterranean (Western Basin)	Thor	>600	Surf.	P 30	15			Misty	SE	2	E	2	26.5	20.6	20.08	36.27	The field(s) 'Nature of Bottom' , 'Duration of Haul in Minutes' contain ditto marks in the manuscript table, not actual values. In this dataset, the value of the previous record has been used, except for records where there was no previous record.
103.10-a	103.10	1910	6	24	16:00:00	36.56667	-2.91667	Spain	2500			Mediterranean (Western Basin)	Thor	>800	Surf.	P 30	15			Clear	ESE	1	E	1	29.3	21.29	20.18	36.45	The field(s) 'Nature of Bottom' , 'Duration of Haul in Minutes' contain ditto marks in the manuscript table, not actual values. In this dataset, the value of the previous record has been used, except for records where there was no previous record.
104.10-a	104.10	1910	6	24	18:20:00	36.61667	-2.06667	Spain	2500			Mediterranean (Western Basin)	Thor	250	65	Y 200	30		m.	Clear	ESE	1	E	1	24	22.1			The field(s) 'Surface Cl‰' , 'Surface S‰' contain ditto marks in the manuscript table, not actual values. In this dataset, the value of the previous record has been used, except for records where there was no previous record.
104.10-b	104.10	1910	6	24	18:25:00	36.61667	-2.06667	Spain	2500			Mediterranean (Western Basin)	Thor	250	Surf.	P 100	10
105.10-a	105.10	1910	6	24	19:45:00	36.71667	-2.13333	Spain	2500			Mediterranean (Western Basin)	Thor	20	40	Y 200	15		st.	Clear	0	0	0	0	21	20.4	20.27	36.62
105.10-b	105.10	1910	6	24	19:50:00	36.71667	-2.13333	Spain	2500			Mediterranean (Western Basin)	Thor	20	Surf.	N 30	10
105.10-c	105.10	1910	6	24	20:15:00	36.71667	-2.13333	Spain	2500			Mediterranean (Western Basin)	Thor	20	50	D 2	10
106.10-a	106.10	1910	6	24	23:00:00	36.55	-2	Spain	2500			Mediterranean (Western Basin)	Thor	ca.1100	1000-0	Hy	10		m.	Clear	0	0	0	0	20.5	20.92	20.24	36.56	The field(s) 'Duration of Haul in Minutes' contain ditto marks in the manuscript table, not actual values. In this dataset, the value of the previous record has been used, except for records where there was no previous record.
106.10-b	106.10	1910	6	25	00:20:00	36.55	-2	Spain	2500			Mediterranean (Western Basin)	Thor	ca.1100	1200	Y 200	60
106.10-c	106.10	1910	6	25	00:25:00	36.55	-2	Spain	2500			Mediterranean (Western Basin)	Thor	ca.1100	Surf.	P 100	10
106.10-d	106.10	1910	6	25	01:45:00	36.55	-2	Spain	2500			Mediterranean (Western Basin)	Thor	ca.1100	300	Y 200	30
106.10-e	106.10	1910	6	25	02:30:00	36.55	-2	Spain	2500			Mediterranean (Western Basin)	Thor	ca.1100	65	Y 200	30
107.10-a	107.10	1910	6	25	07:30:00	36.3	-1.23333	Algeria	2500			Mediterranean (Western Basin)	Thor	ca.2250	2000	Y 200	60			Clear	0	0	0	0					The field(s) 'Nature of Bottom' , 'Temperature Air' , 'Temperature Surface' , 'Surface Cl‰' , 'Surface S‰' contain ditto marks in the manuscript table, not actual values. In this dataset, the value of the previous record has been used, except for records where there was no previous record.
107.10-b	107.10	1910	6	25	07:40:00	36.3	-1.23333	Algeria	2500			Mediterranean (Western Basin)	Thor	ca.2250	Surf.	P 100	10
107.10-c	107.10	1910	6	25	09:05:00	36.3	-1.23333	Algeria	2500			Mediterranean (Western Basin)	Thor	ca.2250	300	Y 200	30
107.10-d	107.10	1910	6	25	09:50:00	36.3	-1.23333	Algeria	2500			Mediterranean (Western Basin)	Thor	ca.2250	65	Y 200	30
107.10-e	107.10	1910	6	25	10:30:00	36.3	-1.23333	Algeria	2500			Mediterranean (Western Basin)	Thor	ca.2250	2000-0	Hy	270								21.06	21.26	20.44	36.92	The field(s) 'Date' , 'Depth' , 'Nature of Bottom' , 'Weather' , 'Wind Direction' , 'Wind Force' , 'Sea Direction' , 'Sea Force' contain ditto marks in the manuscript table, not actual values. In this dataset, the value of the previous record has been used, except for records where there was no previous record.
108.10-a	108.10	1910	6	25	20:30:00	36.05	-0.45	Algeria	2500			Mediterranean (Western Basin)	Thor	>2400	1500-0	Hy	90			Misty	W	1	E	1	20.5	21	20.22	36.53	The field(s) 'Nature of Bottom' contain ditto marks in the manuscript table, not actual values. In this dataset, the value of the previous record has been used, except for records where there was no previous record.
108.10-b	108.10	1910	6	25	22:30:00	36.05	-0.45	Algeria	2500			Mediterranean (Western Basin)	Thor	>2400	300	Y 200	30
108.10-c	108.10	1910	6	25	22:40:00	36.05	-0.45	Algeria	2500			Mediterranean (Western Basin)	Thor	>2400	Surf.	P 100	10
108.10-d	108.10	1910	6	25	22:40:00	36.05	-0.45	Algeria	2500			Mediterranean (Western Basin)	Thor	>2400	Surf.	N 30	10
108.10-e	108.10	1910	6	25	23:15:00	36.05	-0.45	Algeria	2500			Mediterranean (Western Basin)	Thor	>2400	65	Y 200	30
108.10-f	108.10	1910	6	25	23:55:00	36.05	-0.45	Algeria	2500			Mediterranean (Western Basin)	Thor	>2400	25	Y 200	15
108.10-g	108.10	1910	6	26	00:40:00	36.05	-0.45	Algeria	2500			Mediterranean (Western Basin)	Thor	>2400	2000	Y 200	60
109.10-a	109.10	1910	6	26	06:20:00	36.31667	0.16667	Algeria	2500			Mediterranean (Western Basin)	Thor	>175	Surf.	P 30	60			Clear	W	1	W	1	23.5	20.61	20.23	36.55	The field(s) 'Nature of Bottom' , 'Duration of Haul in Minutes' contain ditto marks in the manuscript table, not actual values. In this dataset, the value of the previous record has been used, except for records where there was no previous record.
110.10-a	110.10	1910	6	26	10:30:00	36.45	0.9	Algeria	2500			Mediterranean (Western Basin)	Thor	>25	Surf.	P 30	60			Clear	W	1	W	1	26.5	20.79	20.25	36.58	The field(s) 'Nature of Bottom' , 'Duration of Haul in Minutes' contain ditto marks in the manuscript table, not actual values. In this dataset, the value of the previous record has been used, except for records where there was no previous record.
111.10-a	111.10	1910	6	26	15:00:00	36.7	1.53333	Algeria	2500			Mediterranean (Western Basin)	Thor	>300	Surf.	P 30	60			Clear	W	3	W	3	26	21.15			The field(s) 'Nature of Bottom' , 'Surface Cl‰' , 'Surface S‰' , 'Duration of Haul in Minutes' contain ditto marks in the manuscript table, not actual values. In this dataset, the value of the previous record has been used, except for records where there was no previous record.
112.10-a	112.10	1910	6	26	21:00:00	36.93333	2.25	Algeria	2500			Mediterranean (Western Basin)	Thor	ca.2600	2000-0	Hy	180			Clear	N	1	W	2	22.4	21.96	20.59	37.19	The field(s) 'Nature of Bottom' contain ditto marks in the manuscript table, not actual values. In this dataset, the value of the previous record has been used, except for records where there was no previous record.
112.10-b	112.10	1910	6	27	00:15:00	36.93333	2.25	Algeria	2500			Mediterranean (Western Basin)	Thor	2700	300	Y 200	30		m.										The field(s) 'Weather' , 'Wind Direction' , 'Wind Force' , 'Sea Direction' , 'Sea Force' , 'Temperature Air' , 'Temperature Surface' , 'Surface Cl‰' , 'Surface S‰' contain ditto marks in the manuscript table, not actual values. In this dataset, the value of the previous record has been used, except for records where there was no previous record.
112.10-c	112.10	1910	6	27	00:15:00	36.93333	2.25	Algeria	2500			Mediterranean (Western Basin)	Thor	2700	Surf.	N 30	10		m.										The field(s) 'Weather' , 'Wind Direction' , 'Wind Force' , 'Sea Direction' , 'Sea Force' , 'Temperature Air' , 'Temperature Surface' , 'Surface Cl‰' , 'Surface S‰' contain ditto marks in the manuscript table, not actual values. In this dataset, the value of the previous record has been used, except for records where there was no previous record.
112.10-d	112.10	1910	6	27	00:20:00	36.93333	2.25	Algeria	2500			Mediterranean (Western Basin)	Thor	2700	Surf.	P 100	10
112.10-e	112.10	1910	6	27	01:05:00	36.93333	2.25	Algeria	2500			Mediterranean (Western Basin)	Thor	2700	65	Y 200	15
112.10-f	112.10	1910	6	27	01:30:00	36.93333	2.25	Algeria	2500			Mediterranean (Western Basin)	Thor	2700	25	Y 200	15
113.10-a	113.10	1910	6	28	02:00:00	36.88333	3.15	Algeria	2500			Mediterranean (Western Basin)	Thor	815	400-0	Hy	70		m.	Clear	NE	1	NE	4	18.5	20.96	20.27	36.62
113.10-b	113.10	1910	6	28	03:25:00	36.88333	3.15	Algeria	2500			Mediterranean (Western Basin)	Thor	815	300	Y 200	30
113.10-c	113.10	1910	6	28	03:25:00	36.88333	3.15	Algeria	2500			Mediterranean (Western Basin)	Thor	815	Surf.	N 30	10
114.10-a	114.10	1910	6	28	13:20:00	37.75	3.8	Algeria	2500			Mediterranean (Western Basin)	Thor	>2600	Surf.	P 30	10			Clear	E	2	E	2	24	22.29	20.6	37.21	The field(s) 'Nature of Bottom' , 'Duration of Haul in Minutes' contain ditto marks in the manuscript table, not actual values. In this dataset, the value of the previous record has been used, except for records where there was no previous record.
115.10-a	115.10	1910	6	28	20:00:00	38.28333	4.18333	Spain	2500			Mediterranean (Western Basin)	Thor	2800	2500-0	Hy	180		m.	Clear	SE	1	SE	1	23	21.92	20.65	37.3
115.10-b	115.10	1910	6	28	23:20:00	38.28333	4.18333	Spain	2500			Mediterranean (Western Basin)	Thor	2800	300	Y 200	30
115.10-c	115.10	1910	6	28	23:30:00	38.28333	4.18333	Spain	2500			Mediterranean (Western Basin)	Thor	2800	Surf.	P 100	10
115.10-d	115.10	1910	6	28	23:30:00	38.28333	4.18333	Spain	2500			Mediterranean (Western Basin)	Thor	2800	Surf.	N 30	10
115.10-e	115.10	1910	6	29	00:30:00	38.28333	4.18333	Spain	2500			Mediterranean (Western Basin)	Thor	2800	2000	Y 200	60
115.10-f	115.10	1910	6	29	01:20:00	38.28333	4.18333	Spain	2500			Mediterranean (Western Basin)	Thor	2800	65	Y 200	15
115.10-g	115.10	1910	6	29	01:40:00	38.28333	4.18333	Spain	2500			Mediterranean (Western Basin)	Thor	2800	25	Y 200	15
116.10-a	116.10	1910	6	29	12:05:00	39.45	5.43333	Spain	2500			Mediterranean (Western Basin)	Thor	2860	300	Y 200	30		m.	Clear	ESE	1	E	1					The field(s) 'Temperature Air' , 'Temperature Surface' , 'Surface Cl‰' , 'Surface S‰' contain ditto marks in the manuscript table, not actual values. In this dataset, the value of the previous record has been used, except for records where there was no previous record.
116.10-b	116.10	1910	6	29	12:05:00	39.45	5.43333	Spain	2500			Mediterranean (Western Basin)	Thor	2860	Surf.	N 30	10		m.	Clear	ESE	1	E	1					The field(s) 'Temperature Air' , 'Temperature Surface' , 'Surface Cl‰' , 'Surface S‰' contain ditto marks in the manuscript table, not actual values. In this dataset, the value of the previous record has been used, except for records where there was no previous record.
116.10-c	116.10	1910	6	29	16:20:00	39.45	5.43333	Spain	2500			Mediterranean (Western Basin)	Thor	2860	Surf.	P 100	10
116.10-d	116.10	1910	6	29	19:00:00	39.45	5.43333	Spain	2500			Mediterranean (Western Basin)	Thor	2860	3600	D 1	120
116.10-e	116.10	1910	6	29	22:00:00	39.45	5.43333	Spain	2500			Mediterranean (Western Basin)	Thor	2860	2400-0	Hy	200								20.9	21.9	20.81	37.59	The field(s) 'Date' , 'Depth' , 'Nature of Bottom' , 'Weather' , 'Wind Direction' , 'Wind Force' , 'Sea Direction' , 'Sea Force' contain ditto marks in the manuscript table, not actual values. In this dataset, the value of the previous record has been used, except for records where there was no previous record.
116.10-f	116.10	1910	6	30	01:40:00	39.45	5.43333	Spain	2500			Mediterranean (Western Basin)	Thor	2860	300	Y 200	30				SE	1	SE	1					The field(s) 'Depth' , 'Nature of Bottom' , 'Weather' , 'Temperature Air' , 'Temperature Surface' , 'Surface Cl‰' , 'Surface S‰' contain ditto marks in the manuscript table, not actual values. In this dataset, the value of the previous record has been used, except for records where there was no previous record.
116.10-g	116.10	1910	6	30	01:40:00	39.45	5.43333	Spain	2500			Mediterranean (Western Basin)	Thor	2860	Surf.	N 30	10				SE	1	SE	1					The field(s) 'Depth' , 'Nature of Bottom' , 'Weather' , 'Temperature Air' , 'Temperature Surface' , 'Surface Cl‰' , 'Surface S‰' contain ditto marks in the manuscript table, not actual values. In this dataset, the value of the previous record has been used, except for records where there was no previous record.
116.10-h	116.10	1910	6	30	01:50:00	39.45	5.43333	Spain	2500			Mediterranean (Western Basin)	Thor	2860	Surf.	P 100	10
116.10-i	116.10	1910	6	30	02:30:00	39.45	5.43333	Spain	2500			Mediterranean (Western Basin)	Thor	2860	65	Y 200	30
116.10-j	116.10	1910	6	30	03:00:00	39.45	5.43333	Spain	2500			Mediterranean (Western Basin)	Thor	2860	25	Y 200	15
117.10-a	117.10	1910	6	30	11:30:00	40.25	6.2	Spain	2500			Mediterranean (Western Basin)	Thor	>3000	Surf.	P 30	15			Clear	E	1	E	1	25	20.98	20.82	37.61	The field(s) 'Nature of Bottom' , 'Duration of Haul in Minutes' contain ditto marks in the manuscript table, not actual values. In this dataset, the value of the previous record has been used, except for records where there was no previous record.
118.10-a	118.10	1910	6	30	17:55:00	41	6.71667	Italy	2500			Mediterranean (Western Basin)	Thor	>2700	300	Y 200	30			Clear	NW	3	N	2					The field(s) 'Nature of Bottom' , 'Temperature Air' , 'Temperature Surface' , 'Surface Cl‰' , 'Surface S‰' contain ditto marks in the manuscript table, not actual values. In this dataset, the value of the previous record has been used, except for records where there was no previous record.
118.10-b	118.10	1910	6	30	17:55:00	41	6.71667	Italy	2500			Mediterranean (Western Basin)	Thor	>2700	Surf.	N 30	10			Clear	NW	3	N	2					The field(s) 'Nature of Bottom' , 'Temperature Air' , 'Temperature Surface' , 'Surface Cl‰' , 'Surface S‰' contain ditto marks in the manuscript table, not actual values. In this dataset, the value of the previous record has been used, except for records where there was no previous record.
118.10-c	118.10	1910	6	30	18:05:00	41	6.71667	Italy	2500			Mediterranean (Western Basin)	Thor	>2700	Surf.	P 100	10
118.10-d	118.10	1910	6	30	19:00:00	41	6.71667	Italy	2500			Mediterranean (Western Basin)	Thor	>2700	2500-0	Hy	220								21	20.73	20.85	37.66	The field(s) 'Date' , 'Depth' , 'Nature of Bottom' , 'Weather' , 'Wind Direction' , 'Wind Force' , 'Sea Direction' , 'Sea Force' contain ditto marks in the manuscript table, not actual values. In this dataset, the value of the previous record has been used, except for records where there was no previous record.
118.10-e	118.10	1910	6	30	22:55:00	41	6.71667	Italy	2500			Mediterranean (Western Basin)	Thor	>2700	300	Y 200	30
118.10-f	118.10	1910	6	30	22:55:00	41	6.71667	Italy	2500			Mediterranean (Western Basin)	Thor	>2700	Surf.	N 30	10
118.10-g	118.10	1910	6	30	23:05:00	41	6.71667	Italy	2500			Mediterranean (Western Basin)	Thor	>2700	Surf.	P 100	10
118.10-h	118.10	1910	6	30	23:35:00	41	6.71667	Italy	2500			Mediterranean (Western Basin)	Thor	>2700	65	Y 200	30								20.5				The field(s) 'Date' , 'Depth' , 'Nature of Bottom' , 'Weather' , 'Wind Direction' , 'Wind Force' , 'Sea Direction' , 'Sea Force' , 'Temperature Surface' , 'Surface Cl‰' , 'Surface S‰' contain ditto marks in the manuscript table, not actual values. In this dataset, the value of the previous record has been used, except for records where there was no previous record.
118.10-i	118.10	1910	7	1	00:20:00	41	6.71667	Italy	2500			Mediterranean (Western Basin)	Thor	>2700	25	Y 200	15		m.	Clear	NW	3	N	2	20.5	20.77	20.85	37.66
119.10-a	119.10	1910	7	1	12:20:00	42.03333	7.33333	France	2500			Mediterranean (Western Basin)	Thor	>2500	Surf.	P 30	15			Clear	WNW	6	NW	6	19.5	19.2	21.15	38.21	The field(s) 'Nature of Bottom' , 'Duration of Haul in Minutes' contain ditto marks in the manuscript table, not actual values. In this dataset, the value of the previous record has been used, except for records where there was no previous record.
120.10-a	120.10	1910	7	1	16:45:00	42.51667	7.68333	France	2500			Mediterranean (Western Basin)	Thor	ca.2700	2500-0	Hy	195			Clear	W by S	7	W	7	18.7	18.36	21.19	38.28	The field(s) 'Nature of Bottom' contain ditto marks in the manuscript table, not actual values. In this dataset, the value of the previous record has been used, except for records where there was no previous record.
120.10-b	120.10	1910	7	1	20:50:00	42.51667	7.68333	France	2500			Mediterranean (Western Basin)	Thor	ca.2700	300	Y 200	30
120.10-c	120.10	1910	7	1	20:55:00	42.51667	7.68333	France	2500			Mediterranean (Western Basin)	Thor	ca.2700	Surf.	P 100	10
121.10-a	121.10	1910	7	2	03:05:00	43.13333	8.08333	Italy	2500			Mediterranean (Western Basin)	Thor	>2500	25	Y 200	30			Cloudy	SW	5	WSW	5	18.5	18.24	21.19	38.28	The field(s) 'Nature of Bottom' contain ditto marks in the manuscript table, not actual values. In this dataset, the value of the previous record has been used, except for records where there was no previous record.
122.10-a	122.10	1910	7	2	10:00:00	43.83333	8.56667	Italy	2500			Mediterranean (Western Basin)	Thor	1285	600	Y 200	60			Cloudy	W	3	SW	3					The field(s) 'Nature of Bottom' , 'Temperature Air' , 'Temperature Surface' , 'Surface Cl‰' , 'Surface S‰' contain ditto marks in the manuscript table, not actual values. In this dataset, the value of the previous record has been used, except for records where there was no previous record.
122.10-b	122.10	1910	7	2	10:00:00	43.83333	8.56667	Italy	2500			Mediterranean (Western Basin)	Thor	1285	Surf.	N 30	10			Cloudy	W	3	SW	3					The field(s) 'Nature of Bottom' , 'Temperature Air' , 'Temperature Surface' , 'Surface Cl‰' , 'Surface S‰' contain ditto marks in the manuscript table, not actual values. In this dataset, the value of the previous record has been used, except for records where there was no previous record.
122.10-c	122.10	1910	7	2	10:15:00	43.83333	8.56667	Italy	2500			Mediterranean (Western Basin)	Thor	1285	Surf.	P 100	10
122.10-d	122.10	1910	7	2	11:30:00	43.83333	8.56667	Italy	2500			Mediterranean (Western Basin)	Thor	1285	1300-0	Hy	270	The sampling depth is more than the bottom depth here (Wire out in meters), this is given as such in the publication.							19.4	19.46	21.2	38.3	The field(s) 'Date' , 'Depth' , 'Nature of Bottom' , 'Weather' , 'Wind Direction' , 'Wind Force' , 'Sea Direction' , 'Sea Force' contain ditto marks in the manuscript table, not actual values. In this dataset, the value of the previous record has been used, except for records where there was no previous record.
122.10-e	122.10	1910	7	2	05:30:00	43.83333	8.56667	Italy	2500			Mediterranean (Western Basin)	Thor	1285	1200	Y 200	30
123.10-a	123.10	1910	7	2	23:00:00	44.23333	8.91667	Italy	2500			Mediterranean (Western Basin)	Thor	ca.700	600-0	Hy	60			Cloudy	SSE	3	S	3	19.5	20.26	20.98	37.9	The field(s) 'Nature of Bottom' contain ditto marks in the manuscript table, not actual values. In this dataset, the value of the previous record has been used, except for records where there was no previous record.
123.10-b	123.10	1910	7	3	00:05:00	44.23333	8.91667	Italy	2500			Mediterranean (Western Basin)	Thor	ca.700	300	Y 200	30
123.10-c	123.10	1910	7	3	00:55:00	44.23333	8.91667	Italy	2500			Mediterranean (Western Basin)	Thor	ca.700	65	Y 200	30
123.10-d	123.10	1910	7	3	01:05:00	44.23333	8.91667	Italy	2500			Mediterranean (Western Basin)	Thor	ca.700	Surf.	P 100	10
123.10-e	123.10	1910	7	3	01:50:00	44.23333	8.91667	Italy	2500			Mediterranean (Western Basin)	Thor	ca.700	25	Y 200	15
123.10-f	123.10	1910	7	3	02:30:00	44.23333	8.91667	Italy	2500			Mediterranean (Western Basin)	Thor	ca.700	10	Y 200	15
124.10-a	124.10	1910	7	3	03:30:00	44.33333	9.08333	Italy	2500			Mediterranean (Western Basin)	Thor	86	65	Y 200	90			Cloudy	SE	4	SW	3	20	20.5			The field(s) 'Nature of Bottom' , 'Surface Cl‰' , 'Surface S‰' contain ditto marks in the manuscript table, not actual values. In this dataset, the value of the previous record has been used, except for records where there was no previous record.
125.10-a	125.10	1910	7	9	20:00:00	43.9	9.21667	Italy	2500			Mediterranean (Western Basin)	Thor	1082	1050-0	Hy	90		m.	Cloudy	SW	1	W	2	19	19.06	21.23	38.35
125.10-b	125.10	1910	7	9	21:45:00	43.9	9.21667	Italy	2500			Mediterranean (Western Basin)	Thor	1082	300	Y 200	30
125.10-c	125.10	1910	7	9	22:30:00	43.9	9.21667	Italy	2500			Mediterranean (Western Basin)	Thor	1082	25	Y 200	30
125.10-d	125.10	1910	7	9	22:30:00	43.9	9.21667	Italy	2500			Mediterranean (Western Basin)	Thor	1082	Surf.	N 30	10
125.10-e	125.10	1910	7	9	22:40:00	43.9	9.21667	Italy	2500			Mediterranean (Western Basin)	Thor	1082	Surf.	P 100	10
126.10-a	126.10	1910	7	10	12:00:00	42.71667	9.83333	Italy	2500			Mediterranean (Western Basin)	Thor	588	Surf.	L	360		cl.	Cloudy	S by W	2	SW	2					The field(s) 'Temperature Air' , 'Temperature Surface' , 'Surface Cl‰' , 'Surface S‰' , 'Wire out Meters' contain ditto marks in the manuscript table, not actual values. In this dataset, the value of the previous record has been used, except for records where there was no previous record.
126.10-b	126.10	1910	7	10	13:30:00	42.71667	9.83333	Italy	2500			Mediterranean (Western Basin)	Thor	588	580-0	Hy	120								20.4	21.66	21.01	37.95	The field(s) 'Date' , 'Depth' , 'Nature of Bottom' , 'Weather' , 'Wind Direction' , 'Wind Force' , 'Sea Direction' , 'Sea Force' contain ditto marks in the manuscript table, not actual values. In this dataset, the value of the previous record has been used, except for records where there was no previous record.
126.10-c	126.10	1910	7	10	16:00:00	42.71667	9.83333	Italy	2500			Mediterranean (Western Basin)	Thor	588	80-0	N 50	120
126.10-d	126.10	1910	7	10	16:00:00	42.71667	9.83333	Italy	2500			Mediterranean (Western Basin)	Thor	588	206-100	N 50	120
126.10-e	126.10	1910	7	10	16:00:00	42.71667	9.83333	Italy	2500			Mediterranean (Western Basin)	Thor	588	500-200	N 50	120
126.10-f	126.10	1910	7	10	21:30:00	42.71667	9.83333	Italy	2500			Mediterranean (Western Basin)	Thor	588	300	Y 200	30
126.10-g	126.10	1910	7	10	21:30:00	42.71667	9.83333	Italy	2500			Mediterranean (Western Basin)	Thor	588	275	N 30	30
126.10-h	126.10	1910	7	10	22:10:00	42.71667	9.83333	Italy	2500			Mediterranean (Western Basin)	Thor	588	25	Y 200	30
126.10-i	126.10	1910	7	10	22:10:00	42.71667	9.83333	Italy	2500			Mediterranean (Western Basin)	Thor	588	Surf.	N 30	10
126.10-j	126.10	1910	7	10	22:20:00	42.71667	9.83333	Italy	2500			Mediterranean (Western Basin)	Thor	588	Surf.	P 100	10
127.10-a	127.10	1910	7	11	07:00:00	41.78333	10.36667	Italy	2500			Mediterranean (Western Basin)	Thor	>1000	Surf.	P 30	10			Misty	WSW	2	SW	4	20.5	18.88	21.24	38.37	The field(s) 'Nature of Bottom' , 'Duration of Haul in Minutes' contain ditto marks in the manuscript table, not actual values. In this dataset, the value of the previous record has been used, except for records where there was no previous record.
128.10-a	128.10	1910	7	11	14:00:00	41.01667	10.88333	Italy	2500			Mediterranean (Western Basin)	Thor	1630	1800	D 1	240		cl.	Cloudy	WSW	1	SW	3					The field(s) 'Temperature Air' , 'Temperature Surface' , 'Surface Cl‰' , 'Surface S‰' contain ditto marks in the manuscript table, not actual values. In this dataset, the value of the previous record has been used, except for records where there was no previous record.
128.10-b	128.10	1910	7	11	14:00:00	41.01667	10.88333	Italy	2500			Mediterranean (Western Basin)	Thor	1630	100-0	N 30	240		cl.	Cloudy	WSW	1	SW	3					The field(s) 'Temperature Air' , 'Temperature Surface' , 'Surface Cl‰' , 'Surface S‰' , 'Duration of Haul in Minutes' contain ditto marks in the manuscript table, not actual values. In this dataset, the value of the previous record has been used, except for records where there was no previous record.
128.10-c	128.10	1910	7	11	14:30:00	41.01667	10.88333	Italy	2500			Mediterranean (Western Basin)	Thor	1630	1500-0	Hy	165								20.8	20.27	21.15	38.21	The field(s) 'Date' , 'Depth' , 'Nature of Bottom' , 'Weather' , 'Wind Direction' , 'Wind Force' , 'Sea Direction' , 'Sea Force' contain ditto marks in the manuscript table, not actual values. In this dataset, the value of the previous record has been used, except for records where there was no previous record.
129.10-a	129.10	1910	7	12	03:00:00	40.08333	11.51667	Italy	2500			Mediterranean (Western Basin)	Thor	3420	25	Y 200	30		cl.	Clear	SE	1	S	1					The field(s) 'Temperature Air' , 'Temperature Surface' , 'Surface Cl‰' , 'Surface S‰' contain ditto marks in the manuscript table, not actual values. In this dataset, the value of the previous record has been used, except for records where there was no previous record.
129.10-b	129.10	1910	7	12	03:00:00	40.08333	11.51667	Italy	2500			Mediterranean (Western Basin)	Thor	3420	Surf.	N 30	10		cl.	Clear	SE	1	S	1					The field(s) 'Temperature Air' , 'Temperature Surface' , 'Surface Cl‰' , 'Surface S‰' contain ditto marks in the manuscript table, not actual values. In this dataset, the value of the previous record has been used, except for records where there was no previous record.
129.10-c	129.10	1910	7	12	03:10:00	40.08333	11.51667	Italy	2500			Mediterranean (Western Basin)	Thor	3420	Surf.	P 100	10
129.10-d	129.10	1910	7	12	03:40:00	40.08333	11.51667	Italy	2500			Mediterranean (Western Basin)	Thor	3420	300	Y 200	30
129.10-e	129.10	1910	7	12	04:20:00	40.08333	11.51667	Italy	2500			Mediterranean (Western Basin)	Thor	3420	1000	Y 200	60
129.10-f	129.10	1910	7	12	06:00:00	40.08333	11.51667	Italy	2500			Mediterranean (Western Basin)	Thor	3420	3200-0	Hy	300								21.6	21.76	21.06	37.95	The field(s) 'Date' , 'Depth' , 'Nature of Bottom' , 'Weather' , 'Wind Direction' , 'Wind Force' , 'Sea Direction' , 'Sea Force' contain ditto marks in the manuscript table, not actual values. In this dataset, the value of the previous record has been used, except for records where there was no previous record.
129.10-g	129.10	1910	7	12	11:00:00	40.08333	11.51667	Italy	2500			Mediterranean (Western Basin)	Thor	3420	80-0	N 50	300				E	1	E	2					The field(s) 'Date' , 'Depth' , 'Nature of Bottom' , 'Weather' , 'Temperature Air' , 'Temperature Surface' , 'Surface Cl‰' , 'Surface S‰' , 'Duration of Haul in Minutes' contain ditto marks in the manuscript table, not actual values. In this dataset, the value of the previous record has been used, except for records where there was no previous record.
129.10-h	129.10	1910	7	12	11:00:00	40.08333	11.51667	Italy	2500			Mediterranean (Western Basin)	Thor	3420	200-90	N 50	300
129.10-i	129.10	1910	7	12	11:00:00	40.08333	11.51667	Italy	2500			Mediterranean (Western Basin)	Thor	3420	1100-0	N 50	300
129.10-j	129.10	1910	7	12	15:00:00	40.08333	11.51667	Italy	2500			Mediterranean (Western Basin)	Thor	3420	3500	C 200	120
129.10-k	129.10	1910	7	12	15:00:00	40.08333	11.51667	Italy	2500			Mediterranean (Western Basin)	Thor	3420	Surf.	N 30	10
129.10-l	129.10	1910	7	12	15:15:00	40.08333	11.51667	Italy	2500			Mediterranean (Western Basin)	Thor	3420	Surf.	P 100	10
129.10-m	129.10	1910	7	12	20:00:00	40.08333	11.51667	Italy	2500			Mediterranean (Western Basin)	Thor	3420	600	Y 200	30
130.10-a	130.10	1910	7	13	00:50:00	39.58333	11.33333	Italy	2500			Mediterranean (Western Basin)	Thor	>3000	25	Y 200	30			Cloudy	ESE	3	SE	3	17	21.53	20.98	37.9	The field(s) 'Nature of Bottom' contain ditto marks in the manuscript table, not actual values. In this dataset, the value of the previous record has been used, except for records where there was no previous record.
130.10-b	130.10	1910	7	13	01:00:00	39.58333	11.33333	Italy	2500			Mediterranean (Western Basin)	Thor	>3000	Surf.	P 100	10
131.10-a	131.10	1910	7	13	09:50:00	38.6	11	Italy	2500			Mediterranean (Western Basin)	Thor	915	25	Y 200	30		m.	Misty	S	1	S	2					The field(s) 'Temperature Air' , 'Temperature Surface' , 'Surface Cl‰' , 'Surface S‰' contain ditto marks in the manuscript table, not actual values. In this dataset, the value of the previous record has been used, except for records where there was no previous record.
131.10-b	131.10	1910	7	13	09:50:00	38.6	11	Italy	2500			Mediterranean (Western Basin)	Thor	915	Surf.	N 30	10		m.	Misty	S	1	S	2					The field(s) 'Temperature Air' , 'Temperature Surface' , 'Surface Cl‰' , 'Surface S‰' contain ditto marks in the manuscript table, not actual values. In this dataset, the value of the previous record has been used, except for records where there was no previous record.
131.10-c	131.10	1910	7	13	10:05:00	38.6	11	Italy	2500			Mediterranean (Western Basin)	Thor	915	Surf.	P 100	10
131.10-d	131.10	1910	7	13	10:35:00	38.6	11	Italy	2500			Mediterranean (Western Basin)	Thor	915	300	Y 200	30
131.10-e	131.10	1910	7	13	10:40:00	38.6	11	Italy	2500			Mediterranean (Western Basin)	Thor	915	1000	Y 200	60
131.10-f	131.10	1910	7	13	14:00:00	38.6	11	Italy	2500			Mediterranean (Western Basin)	Thor	921	900-0	Hy	180								25	21.48	21.02	37.97	The field(s) 'Date' , 'Nature of Bottom' , 'Weather' , 'Wind Direction' , 'Wind Force' , 'Sea Direction' , 'Sea Force' contain ditto marks in the manuscript table, not actual values. In this dataset, the value of the previous record has been used, except for records where there was no previous record.
132.10-a	132.10	1910	7	14	00:55:00	38.95	9.78333	Italy	2500			Mediterranean (Western Basin)	Thor	1227	1500	Y 200	60		cl.	Clear	0	0	0	0					The field(s) 'Temperature Air' , 'Temperature Surface' , 'Surface Cl‰' , 'Surface S‰' contain ditto marks in the manuscript table, not actual values. In this dataset, the value of the previous record has been used, except for records where there was no previous record.
132.10-b	132.10	1910	7	14	00:55:00	38.95	9.78333	Italy	2500			Mediterranean (Western Basin)	Thor	1227	Surf.	N 30	10		cl.	Clear	0	0	0	0					The field(s) 'Temperature Air' , 'Temperature Surface' , 'Surface Cl‰' , 'Surface S‰' contain ditto marks in the manuscript table, not actual values. In this dataset, the value of the previous record has been used, except for records where there was no previous record.
132.10-c	132.10	1910	7	14	01:10:00	38.95	9.78333	Italy	2500			Mediterranean (Western Basin)	Thor	1227	Surf.	P 100	10
132.10-d	132.10	1910	7	14	03:05:00	38.95	9.78333	Italy	2500			Mediterranean (Western Basin)	Thor	1227	25	Y 200	30
132.10-e	132.10	1910	7	14	03:45:00	38.95	9.78333	Italy	2500			Mediterranean (Western Basin)	Thor	1227	300	Y 200	30
132.10-f	132.10	1910	7	14	04:50:00	38.95	9.78333	Italy	2500			Mediterranean (Western Basin)	Thor	1227	600	Y 200	30
132.10-g	132.10	1910	7	14	06:00:00	38.95	9.78333	Italy	2500			Mediterranean (Western Basin)	Thor	1650	1500-0	Hy	135								19	20.46	21.04	38.01	The field(s) 'Date' , 'Nature of Bottom' , 'Weather' , 'Wind Direction' , 'Wind Force' , 'Sea Direction' , 'Sea Force' contain ditto marks in the manuscript table, not actual values. In this dataset, the value of the previous record has been used, except for records where there was no previous record.
132.10-h	132.10	1910	7	14	09:00:00	38.95	9.78333	Italy	2500			Mediterranean (Western Basin)	Thor	1650	200-95	N 50	135
132.10-i	132.10	1910	7	14	10:00:00	38.95	9.78333	Italy	2500			Mediterranean (Western Basin)	Thor	1650	600-200	N 50	135
132.10-j	132.10	1910	7	14	11:00:00	38.95	9.78333	Italy	2500			Mediterranean (Western Basin)	Thor	1650	1100-600	N 50	135
132.10-k	132.10	1910	7	14	12:00:00	38.95	9.78333	Italy	2500			Mediterranean (Western Basin)	Thor	1650	95-0	N 50	135
133.10-a	133.10	1910	7	14	18:00:00	38.3	9.98333	Italy	2500			Mediterranean (Western Basin)	Thor	602	800	D 1	180		cl.	Clear	0	0	0	0					The field(s) 'Temperature Air' , 'Temperature Surface' , 'Surface Cl‰' , 'Surface S‰' contain ditto marks in the manuscript table, not actual values. In this dataset, the value of the previous record has been used, except for records where there was no previous record.
133.10-b	133.10	1910	7	14	18:15:00	38.3	9.98333	Italy	2500			Mediterranean (Western Basin)	Thor	602	590-0	Hy	120								22.2	21.82	21.04	38.01	The field(s) 'Date' , 'Depth' , 'Nature of Bottom' , 'Weather' , 'Wind Direction' , 'Wind Force' , 'Sea Direction' , 'Sea Force' contain ditto marks in the manuscript table, not actual values. In this dataset, the value of the previous record has been used, except for records where there was no previous record.
133.10-c	133.10	1910	7	14	21:20:00	38.3	9.98333	Italy	2500			Mediterranean (Western Basin)	Thor	602	600	Y 200	30		cl.	Clear		0	0	0	22.2	21.82	21.04	38.01	The field(s) 'Wind Direction' contain ditto marks in the manuscript table, not actual values. In this dataset, the value of the previous record has been used, except for records where there was no previous record.
133.10-d	133.10	1910	7	14	21:20:00	38.3	9.98333	Italy	2500			Mediterranean (Western Basin)	Thor	602	Surf.	N 30	10		cl.	Clear		0	0	0	22.2	21.82			The field(s) 'Wind Direction' contain ditto marks in the manuscript table, not actual values. In this dataset, the value of the previous record has been used, except for records where there was no previous record.
133.10-e	133.10	1910	7	14	21:30:00	38.3	9.98333	Italy	2500			Mediterranean (Western Basin)	Thor	602	Surf.	P 100	10
133.10-f	133.10	1910	7	14	22:15:00	38.3	9.98333	Italy	2500			Mediterranean (Western Basin)	Thor	602	300	Y 200	30
133.10-g	133.10	1910	7	14	23:00:00	38.3	9.98333	Italy	2500			Mediterranean (Western Basin)	Thor	602	25	Y 200	30
134.10-a	134.10	1910	7	15	04:50:00	37.61667	10.28333	Tunisia	2500			Mediterranean (Western Basin)	Thor	350	25	Y 200	30		m.	Clear	SSE	1	S	1					The field(s) 'Temperature Air' , 'Temperature Surface' , 'Surface Cl‰' , 'Surface S‰' contain ditto marks in the manuscript table, not actual values. In this dataset, the value of the previous record has been used, except for records where there was no previous record.
134.10-b	134.10	1910	7	15	04:50:00	37.61667	10.28333	Tunisia	2500			Mediterranean (Western Basin)	Thor	350	Surf.	N 30	10		m.	Clear	SSE	1	S	1					The field(s) 'Temperature Air' , 'Temperature Surface' , 'Surface Cl‰' , 'Surface S‰' contain ditto marks in the manuscript table, not actual values. In this dataset, the value of the previous record has been used, except for records where there was no previous record.
134.10-c	134.10	1910	7	15	05:00:00	37.61667	10.28333	Tunisia	2500			Mediterranean (Western Basin)	Thor	350	Surf.	P 100	10
134.10-d	134.10	1910	7	15	05:40:00	37.61667	10.28333	Tunisia	2500			Mediterranean (Western Basin)	Thor	400	300	Y 200	30
134.10-e	134.10	1910	7	15	06:45:00	37.61667	10.28333	Tunisia	2500			Mediterranean (Western Basin)	Thor	410	500	D 1	30
134.10-f	134.10	1910	7	15	08:25:00	37.61667	10.28333	Tunisia	2500			Mediterranean (Western Basin)	Thor	405	600	M	30
134.10-g	134.10	1910	7	15	09:00:00	37.61667	10.28333	Tunisia	2500			Mediterranean (Western Basin)	Thor	395	385-0	Hy	90								25	22.6	20.55	37.12	The field(s) 'Date' , 'Nature of Bottom' , 'Weather' , 'Wind Direction' , 'Wind Force' , 'Sea Direction' , 'Sea Force' contain ditto marks in the manuscript table, not actual values. In this dataset, the value of the previous record has been used, except for records where there was no previous record.
134.10-h	134.10	1910	7	15	12:30:00	37.61667	10.28333	Tunisia	2500			Mediterranean (Western Basin)	Thor	395	75-0	N 50	90
134.10-i	134.10	1910	7	15	12:45:00	37.61667	10.28333	Tunisia	2500			Mediterranean (Western Basin)	Thor	395	125-75	N 50	90
134.10-j	134.10	1910	7	15	13:00:00	37.61667	10.28333	Tunisia	2500			Mediterranean (Western Basin)	Thor	395	200-125	N 50	90
134.10-k	134.10	1910	7	15	13:30:00	37.61667	10.28333	Tunisia	2500			Mediterranean (Western Basin)	Thor	395	350-185	N 50	90
135.10-a	135.10	1910	7	15	23:30:00	37.28333	10.46667	Tunisia	2500			Mediterranean (Western Basin)	Thor	174	170-0	Hy	60			Clear	0	0	0	0	22	22.92	20.55	37.12	The field(s) 'Nature of Bottom' contain ditto marks in the manuscript table, not actual values. In this dataset, the value of the previous record has been used, except for records where there was no previous record.
135.10-b	135.10	1910	7	16	00:55:00	37.28333	10.46667	Tunisia	2500			Mediterranean (Western Basin)	Thor	200	25	Y 200	30		m.										The field(s) 'Weather' , 'Wind Direction' , 'Wind Force' , 'Sea Direction' , 'Sea Force' , 'Temperature Air' , 'Temperature Surface' , 'Surface Cl‰' , 'Surface S‰' contain ditto marks in the manuscript table, not actual values. In this dataset, the value of the previous record has been used, except for records where there was no previous record.
135.10-c	135.10	1910	7	16	00:55:00	37.28333	10.46667	Tunisia	2500			Mediterranean (Western Basin)	Thor	200	Surf.	N 30	10		m.										The field(s) 'Weather' , 'Wind Direction' , 'Wind Force' , 'Sea Direction' , 'Sea Force' , 'Temperature Air' , 'Temperature Surface' , 'Surface Cl‰' , 'Surface S‰' contain ditto marks in the manuscript table, not actual values. In this dataset, the value of the previous record has been used, except for records where there was no previous record.
135.10-d	135.10	1910	7	16	01:05:00	37.28333	10.46667	Tunisia	2500			Mediterranean (Western Basin)	Thor	200	Surf.	P 100	10
136.10-a	136.10	1910	7	19	03:10:00	37.01667	10.51667	Tunisia	2500			Mediterranean (Western Basin)	Thor	80	25	Y 200	30		m.	Cloudy	NNE	3	NE	2	21	22.9	20.52	37.07
136.10-b	136.10	1910	7	19	03:10:00	37.01667	10.51667	Tunisia	2500			Mediterranean (Western Basin)	Thor	80	Surf.	N 30	10		m.	Cloudy	NNE	3	NE	2	21	22.9
136.10-c	136.10	1910	7	19	03:20:00	37.01667	10.51667	Tunisia	2500			Mediterranean (Western Basin)	Thor	80	Surf.	P 100	10
136.10-d	136.10	1910	7	19	03:50:00	37.01667	10.51667	Tunisia	2500			Mediterranean (Western Basin)	Thor	80	100	Y 200	30
137.10-a	137.10	1910	7	19	08:15:00	37.28333	10.93333	Tunisia	2500			Mediterranean (Western Basin)	Thor	190	25	Y 200	30		cl.	Cloudy	NW	3	SE	2					The field(s) 'Temperature Air' , 'Temperature Surface' , 'Surface Cl‰' , 'Surface S‰' contain ditto marks in the manuscript table, not actual values. In this dataset, the value of the previous record has been used, except for records where there was no previous record.
137.10-b	137.10	1910	7	19	08:15:00	37.28333	10.93333	Tunisia	2500			Mediterranean (Western Basin)	Thor	190	Surf.	N 30	10		cl.	Cloudy	NW	3	SE	2					The field(s) 'Temperature Air' , 'Temperature Surface' , 'Surface Cl‰' , 'Surface S‰' contain ditto marks in the manuscript table, not actual values. In this dataset, the value of the previous record has been used, except for records where there was no previous record.
137.10-c	137.10	1910	7	19	08:25:00	37.28333	10.93333	Tunisia	2500			Mediterranean (Western Basin)	Thor	175	Surf.	P 100	10
137.10-d	137.10	1910	7	19	09:05:00	37.28333	10.93333	Tunisia	2500			Mediterranean (Western Basin)	Thor	195	250	Y 200	30
137.10-e	137.10	1910	7	19	10:00:00	37.28333	10.93333	Tunisia	2500			Mediterranean (Western Basin)	Thor	195	180-0	Hy	60								22	22.76	20.63	37.27	The field(s) 'Date' , 'Depth' , 'Nature of Bottom' , 'Weather' , 'Wind Direction' , 'Wind Force' , 'Sea Direction' , 'Sea Force' contain ditto marks in the manuscript table, not actual values. In this dataset, the value of the previous record has been used, except for records where there was no previous record.
137.10-f	137.10	1910	7	19	11:25:00	37.28333	10.93333	Tunisia	2500			Mediterranean (Western Basin)	Thor	195	250	D 1	15
138.10-a	138.10	1910	7	19	16:40:00	37.61667	11.41667	Italy	2500			Mediterranean (Western Basin)	Thor	820	1000	D 1	120		cl.	Cloudy	NW	1	SE	1					The field(s) 'Temperature Air' , 'Temperature Surface' , 'Surface Cl‰' , 'Surface S‰' contain ditto marks in the manuscript table, not actual values. In this dataset, the value of the previous record has been used, except for records where there was no previous record.
138.10-b	138.10	1910	7	19	16:45:00	37.61667	11.41667	Italy	2500			Mediterranean (Western Basin)	Thor	788	775-0	Hy	135								23	23.5	20.8	37.57	The field(s) 'Date' , 'Nature of Bottom' , 'Weather' , 'Wind Direction' , 'Wind Force' , 'Sea Direction' , 'Sea Force' contain ditto marks in the manuscript table, not actual values. In this dataset, the value of the previous record has been used, except for records where there was no previous record.
138.10-c	138.10	1910	7	19	19:40:00	37.61667	11.41667	Italy	2500			Mediterranean (Western Basin)	Thor	788	1000	Y 200	60
138.10-d	138.10	1910	7	19	21:10:00	37.61667	11.41667	Italy	2500			Mediterranean (Western Basin)	Thor	788	300	Y 200	60
138.10-e	138.10	1910	7	19	21:10:00	37.61667	11.41667	Italy	2500			Mediterranean (Western Basin)	Thor	788	Surf.	N 30	10
138.10-f	138.10	1910	7	19	21:20:00	37.61667	11.41667	Italy	2500			Mediterranean (Western Basin)	Thor	788	Surf.	P 100	10
138.10-g	138.10	1910	7	19	21:50:00	37.61667	11.41667	Italy	2500			Mediterranean (Western Basin)	Thor	788	25	Y 200	30
139.10-a	139.10	1910	7	20	01:40:00	37.95	11.9	Italy	2500			Mediterranean (Western Basin)	Thor	680	25	Y 200	30		m.	Overcast	NW	1	W	1	22.3	21.96	20.7	37.39
139.10-b	139.10	1910	7	20	01:40:00	37.95	11.9	Italy	2500			Mediterranean (Western Basin)	Thor	680	Surf.	N 30	10		m.	Overcast	NW	1	W	1	22.3	21.96	20.7	37.39
139.10-c	139.10	1910	7	20	02:00:00	37.95	11.9	Italy	2500			Mediterranean (Western Basin)	Thor	680	Surf.	P 100	10
139.10-d	139.10	1910	7	20	02:25:00	37.95	11.9	Italy	2500			Mediterranean (Western Basin)	Thor	530	300	Y 200	30			Cloudy	WNW	2	W	1					The field(s) 'Date' , 'Nature of Bottom' , 'Temperature Air' , 'Temperature Surface' , 'Surface Cl‰' , 'Surface S‰' contain ditto marks in the manuscript table, not actual values. In this dataset, the value of the previous record has been used, except for records where there was no previous record.
139.10-e	139.10	1910	7	20	03:40:00	37.95	11.9	Italy	2500			Mediterranean (Western Basin)	Thor	580	800	Y 200	60
139.10-f	139.10	1910	7	20	05:50:00	37.95	11.9	Italy	2500			Mediterranean (Western Basin)	Thor	610	800	D 1	120
139.10-g	139.10	1910	7	20	06:00:00	37.95	11.9	Italy	2500			Mediterranean (Western Basin)	Thor	ca.700	700-0	Hy	120
140.10-a	140.10	1910	7	20	14:05:00	37.48333	12.56667	Italy	2500			Mediterranean (Eastern Basin)	Thor	112	250	D 1	20		cl.	Clear	NW	4	NW	4	23.3	22.7	20.82	37.61
140.10-b	140.10	1910	7	20	14:05:00	37.48333	12.56667	Italy	2500			Mediterranean (Eastern Basin)	Thor	112	Surf.	N 30	10		cl.	Clear	NW	4	NW	4	23.3	22.7	20.82	37.61
140.10-c	140.10	1910	7	20	14:15:00	37.48333	12.56667	Italy	2500			Mediterranean (Eastern Basin)	Thor	112	Surf.	P 100	10
141.10-a	141.10	1910	7	20	22:35:00	36.7	13.56667	Italy	2500			Mediterranean (Eastern Basin)	Thor	530	25	Y 200	15		m.	Clear	NW	6	NW	5					The field(s) 'Temperature Air' , 'Temperature Surface' , 'Surface Cl‰' , 'Surface S‰' contain ditto marks in the manuscript table, not actual values. In this dataset, the value of the previous record has been used, except for records where there was no previous record.
141.10-b	141.10	1910	7	20	22:40:00	36.7	13.56667	Italy	2500			Mediterranean (Eastern Basin)	Thor	530	Surf.	P 100	10
141.10-c	141.10	1910	7	20	23:00:00	36.7	13.56667	Italy	2500			Mediterranean (Eastern Basin)	Thor	ca.500	475-0	Hy	60								24	23.8	20.79	37.56	The field(s) 'Date' , 'Nature of Bottom' , 'Weather' , 'Wind Direction' , 'Wind Force' , 'Sea Direction' , 'Sea Force' contain ditto marks in the manuscript table, not actual values. In this dataset, the value of the previous record has been used, except for records where there was no previous record.
142.10-a	142.10	1910	7	22	02:50:00	35.73333	15.11667	Malta	2500			Mediterranean (Eastern Basin)	Thor	98	25	Y 200	30		f. s.	Clear	N	1	N	3					The field(s) 'Temperature Air' , 'Temperature Surface' , 'Surface Cl‰' , 'Surface S‰' contain ditto marks in the manuscript table, not actual values. In this dataset, the value of the previous record has been used, except for records where there was no previous record.
142.10-b	142.10	1910	7	22	03:00:00	35.73333	15.11667	Malta	2500			Mediterranean (Eastern Basin)	Thor	98	Surf.	P 100	10
142.10-c	142.10	1910	7	22	03:40:00	35.73333	15.11667	Malta	2500			Mediterranean (Eastern Basin)	Thor	98	150	Y 200	30
142.10-d	142.10	1910	7	22	04:40:00	35.73333	15.11667	Malta	2500			Mediterranean (Eastern Basin)	Thor	98	200	D 1	60
142.10-e	142.10	1910	7	22	04:40:00	35.73333	15.11667	Malta	2500			Mediterranean (Eastern Basin)	Thor	98	95-0	Hy	60								22.5	24.05	20.78	37.54	The field(s) 'Date' , 'Depth' , 'Nature of Bottom' , 'Weather' , 'Wind Direction' , 'Wind Force' , 'Sea Direction' , 'Sea Force' contain ditto marks in the manuscript table, not actual values. In this dataset, the value of the previous record has been used, except for records where there was no previous record.
142.10-f	142.10	1910	7	22	06:00:00	35.73333	15.11667	Malta	2500			Mediterranean (Eastern Basin)	Thor	98	250	M	30
143.10-a	143.10	1910	7	22	17:15:00	35.3	16.41667	Malta	2500			Mediterranean (Eastern Basin)	Thor	1842	2000	D 1	180			Clear	NE	1	0	0					The field(s) 'Nature of Bottom' , 'Temperature Air' , 'Temperature Surface' , 'Surface Cl‰' , 'Surface S‰' contain ditto marks in the manuscript table, not actual values. In this dataset, the value of the previous record has been used, except for records where there was no previous record.
143.10-b	143.10	1910	7	22	17:20:00	35.3	16.41667	Malta	2500			Mediterranean (Eastern Basin)	Thor	1842	1800-0	Hy	190								25.2	25.26	21.04	38.01	The field(s) 'Date' , 'Depth' , 'Nature of Bottom' , 'Weather' , 'Wind Direction' , 'Wind Force' , 'Sea Direction' , 'Sea Force' contain ditto marks in the manuscript table, not actual values. In this dataset, the value of the previous record has been used, except for records where there was no previous record.
143.10-c	143.10	1910	7	23	00:30:00	35.3	16.41667	Malta	2500			Mediterranean (Eastern Basin)	Thor	1842	300	Y 200	30
143.10-d	143.10	1910	7	23	00:40:00	35.3	16.41667	Malta	2500			Mediterranean (Eastern Basin)	Thor	1842	Surf.	P 100	10
143.10-e	143.10	1910	7	23	01:20:00	35.3	16.41667	Malta	2500			Mediterranean (Eastern Basin)	Thor	1842	25	Y 200	30				NNE	2	NE	3					The field(s) 'Date' , 'Depth' , 'Nature of Bottom' , 'Weather' , 'Temperature Air' , 'Temperature Surface' , 'Surface Cl‰' , 'Surface S‰' contain ditto marks in the manuscript table, not actual values. In this dataset, the value of the previous record has been used, except for records where there was no previous record.
143.10-f	143.10	1910	7	23	02:00:00	35.3	16.41667	Malta	2500			Mediterranean (Eastern Basin)	Thor	1842	1000	Y 200	60
144.10-a	144.10	1910	7	23	18:45:00	34.51667	18.66667	Libya	2500			Mediterranean (Eastern Basin)	Thor	3340	4000	D 2	300			Clear	NNE	1	NE	3					The field(s) 'Nature of Bottom' , 'Temperature Air' , 'Temperature Surface' , 'Surface Cl‰' , 'Surface S‰' contain ditto marks in the manuscript table, not actual values. In this dataset, the value of the previous record has been used, except for records where there was no previous record.
144.10-b	144.10	1910	7	23	19:20:00	34.51667	18.66667	Libya	2500			Mediterranean (Eastern Basin)	Thor	3340	3200-0	Hy	300								25.5	26.05	21.31	38.49	The field(s) 'Date' , 'Depth' , 'Nature of Bottom' , 'Weather' , 'Wind Direction' , 'Wind Force' , 'Sea Direction' , 'Sea Force' contain ditto marks in the manuscript table, not actual values. In this dataset, the value of the previous record has been used, except for records where there was no previous record.
144.10-c	144.10	1910	7	24	02:00:00	34.51667	18.66667	Libya	2500			Mediterranean (Eastern Basin)	Thor	3340	25	Y 200	30
144.10-d	144.10	1910	7	24	02:10:00	34.51667	18.66667	Libya	2500			Mediterranean (Eastern Basin)	Thor	3340	Surf.	P 100	10
144.10-e	144.10	1910	7	24	02:45:00	34.51667	18.66667	Libya	2500			Mediterranean (Eastern Basin)	Thor	3340	300	Y 200	30
144.10-f	144.10	1910	7	24	03:45:00	34.51667	18.66667	Libya	2500			Mediterranean (Eastern Basin)	Thor	3340	2000	Y 200	60
144.10-g	144.10	1910	7	24	06:20:00	34.51667	18.66667	Libya	2500			Mediterranean (Eastern Basin)	Thor	3340	4000	C 200	60		f. s.	Clear	NNE	1	NE	3	25.5	26.05	21.31	38.49
144.10-h	144.10	1910	7	24	09:00:00	34.51667	18.66667	Libya	2500			Mediterranean (Eastern Basin)	Thor	3340	25	Y 200	30
144.10-i	144.10	1910	7	24	10:10:00	34.51667	18.66667	Libya	2500			Mediterranean (Eastern Basin)	Thor	3340	4000	D 1	120
145.10-a	145.10	1910	7	25	03:30:00	32.63333	19.03333	Libya	2500			Mediterranean (Eastern Basin)	Thor	3340	25	Y 200	30			Cloudy	NW	3	NW	4					The field(s) 'Depth' , 'Nature of Bottom' , 'Temperature Air' , 'Temperature Surface' , 'Surface Cl‰' , 'Surface S‰' contain ditto marks in the manuscript table, not actual values. In this dataset, the value of the previous record has been used, except for records where there was no previous record.
145.10-b	145.10	1910	7	25	03:40:00	32.63333	19.03333	Libya	2500			Mediterranean (Eastern Basin)	Thor	3340	Surf.	P 100	10
145.10-c	145.10	1910	7	25	04:10:00	32.63333	19.03333	Libya	2500			Mediterranean (Eastern Basin)	Thor	1925	300	Y 200	30		s. cl.										The field(s) 'Date' , 'Weather' , 'Wind Direction' , 'Wind Force' , 'Sea Direction' , 'Sea Force' , 'Temperature Air' , 'Temperature Surface' , 'Surface Cl‰' , 'Surface S‰' contain ditto marks in the manuscript table, not actual values. In this dataset, the value of the previous record has been used, except for records where there was no previous record.
145.10-d	145.10	1910	7	25	05:45:00	32.63333	19.03333	Libya	2500			Mediterranean (Eastern Basin)	Thor	1925	2500	D 1	300				N	5	N	5					The field(s) 'Date' , 'Depth' , 'Nature of Bottom' , 'Weather' , 'Temperature Air' , 'Temperature Surface' , 'Surface Cl‰' , 'Surface S‰' contain ditto marks in the manuscript table, not actual values. In this dataset, the value of the previous record has been used, except for records where there was no previous record.
145.10-e	145.10	1910	7	25	06:00:00	32.63333	19.03333	Libya	2500			Mediterranean (Eastern Basin)	Thor	1925	1800-0	Hy	180								25.2	25.36	21.32	38.51	The field(s) 'Date' , 'Depth' , 'Nature of Bottom' , 'Weather' , 'Wind Direction' , 'Wind Force' , 'Sea Direction' , 'Sea Force' contain ditto marks in the manuscript table, not actual values. In this dataset, the value of the previous record has been used, except for records where there was no previous record.
146.10-a	146.10	1910	7	25	16:00:00	31.98333	19.03333	Libya	2500			Mediterranean (Eastern Basin)	Thor	>1000	Surf.	P 30	180			Cloudy	N	5	N	5	31.5	25.2			The field(s) 'Nature of Bottom' , 'Surface Cl‰' , 'Surface S‰' , 'Duration of Haul in Minutes' contain ditto marks in the manuscript table, not actual values. In this dataset, the value of the previous record has been used, except for records where there was no previous record.
147.10-a	147.10	1910	7	25	19:45:00	31.58333	19.03333	Libya	2500			Mediterranean (Eastern Basin)	Thor	960	1200	D 1	180		cl.	Cloudy	N	5	N	5					The field(s) 'Temperature Air' , 'Temperature Surface' , 'Surface Cl‰' , 'Surface S‰' contain ditto marks in the manuscript table, not actual values. In this dataset, the value of the previous record has been used, except for records where there was no previous record.
147.10-b	147.10	1910	7	25	20:00:00	31.58333	19.03333	Libya	2500			Mediterranean (Eastern Basin)	Thor	993	950-0	Hy	120								25	25.2	21.15	38.21	The field(s) 'Date' , 'Nature of Bottom' , 'Weather' , 'Wind Direction' , 'Wind Force' , 'Sea Direction' , 'Sea Force' contain ditto marks in the manuscript table, not actual values. In this dataset, the value of the previous record has been used, except for records where there was no previous record.
147.10-c	147.10	1910	7	25	23:35:00	31.58333	19.03333	Libya	2500			Mediterranean (Eastern Basin)	Thor	993	25	Y 200	30
147.10-d	147.10	1910	7	25	23:35:00	31.58333	19.03333	Libya	2500			Mediterranean (Eastern Basin)	Thor	993	Surf.	N 30	10
147.10-e	147.10	1910	7	25	23:40:00	31.58333	19.03333	Libya	2500			Mediterranean (Eastern Basin)	Thor	993	Surf.	P 100	10
147.10-f	147.10	1910	7	26	00:20:00	31.58333	19.03333	Libya	2500			Mediterranean (Eastern Basin)	Thor	993	300	Y 200	30				N	4	NW	4					The field(s) 'Depth' , 'Nature of Bottom' , 'Weather' , 'Temperature Air' , 'Temperature Surface' , 'Surface Cl‰' , 'Surface S‰' contain ditto marks in the manuscript table, not actual values. In this dataset, the value of the previous record has been used, except for records where there was no previous record.
147.10-g	147.10	1910	7	26	01:10:00	31.58333	19.03333	Libya	2500			Mediterranean (Eastern Basin)	Thor	993	1000	Y 200	60
148.10-a	148.10	1910	7	26	09:00:00	30.75	19.03333	Libya	2500			Mediterranean (Eastern Basin)	Thor	290	400	D 1	120		cl.	Cloudy	N	3	NW	3					The field(s) 'Temperature Air' , 'Temperature Surface' , 'Surface Cl‰' , 'Surface S‰' contain ditto marks in the manuscript table, not actual values. In this dataset, the value of the previous record has been used, except for records where there was no previous record.
148.10-b	148.10	1910	7	26	09:00:00	30.75	19.03333	Libya	2500			Mediterranean (Eastern Basin)	Thor	290	275-0	Hy	90								25	24.7	21.25	38.39	The field(s) 'Date' , 'Depth' , 'Nature of Bottom' , 'Weather' , 'Wind Direction' , 'Wind Force' , 'Sea Direction' , 'Sea Force' contain ditto marks in the manuscript table, not actual values. In this dataset, the value of the previous record has been used, except for records where there was no previous record.
148.10-c	148.10	1910	7	26	09:00:00	30.75	19.03333	Libya	2500			Mediterranean (Eastern Basin)	Thor	290	Surf.	N 30	10								25	24.7			The field(s) 'Date' , 'Depth' , 'Nature of Bottom' , 'Weather' , 'Wind Direction' , 'Wind Force' , 'Sea Direction' , 'Sea Force' contain ditto marks in the manuscript table, not actual values. In this dataset, the value of the previous record has been used, except for records where there was no previous record.
148.10-d	148.10	1910	7	26	10:55:00	30.75	19.03333	Libya	2500			Mediterranean (Eastern Basin)	Thor	290	Surf.	P 100	10
149.10-a	149.10	1910	7	26	12:30:00	30.5	19.03333	Libya	2500			Mediterranean (Eastern Basin)	Thor	80.75	200	D 1	30		s.	Cloudy	N	3	NW	3	28	25.8			The field(s) 'Surface Cl‰' , 'Surface S‰' contain ditto marks in the manuscript table, not actual values. In this dataset, the value of the previous record has been used, except for records where there was no previous record.
150.10-a	150.10	1910	7	26	14:10:00	30.38333	19.03333	Libya	2500			Mediterranean (Eastern Basin)	Thor	35	90	D 1	15		sh. S.	Cloudy	N	3	NW	3					The field(s) 'Temperature Air' , 'Temperature Surface' , 'Surface Cl‰' , 'Surface S‰' contain ditto marks in the manuscript table, not actual values. In this dataset, the value of the previous record has been used, except for records where there was no previous record.
150.10-b	150.10	1910	7	26	14:30:00	30.38333	19.03333	Libya	2500			Mediterranean (Eastern Basin)	Thor	35	32-0	Hy	30								25.1	25.57	21.21	38.31	The field(s) 'Date' , 'Depth' , 'Nature of Bottom' , 'Weather' , 'Wind Direction' , 'Wind Force' , 'Sea Direction' , 'Sea Force' contain ditto marks in the manuscript table, not actual values. In this dataset, the value of the previous record has been used, except for records where there was no previous record.
150.10-c	150.10	1910	7	26	15:15:00	30.38333	19.03333	Libya	2500			Mediterranean (Eastern Basin)	Thor	35	200	M	30
150.10-d	150.10	1910	7	26	16:00:00	30.38333	19.03333	Libya	2500			Mediterranean (Eastern Basin)	Thor	35	200	M	15
151.10-a	151.10	1910	7	27	13:00:00	32.51667	20.3	Libya	2500			Mediterranean (Eastern Basin)	Thor	>40	Surf.	P 30	15			Clear	N	3	NW	4	26.5	23.9	21.27	38.42	The field(s) 'Nature of Bottom' , 'Duration of Haul in Minutes' contain ditto marks in the manuscript table, not actual values. In this dataset, the value of the previous record has been used, except for records where there was no previous record.
152.10-a	152.10	1910	7	27	22:50:00	33.18333	21.73333	Libya	2500			Mediterranean (Eastern Basin)	Thor	>2200	25	Y 200	15			Cloudy	NNW	4	N	4					The field(s) 'Nature of Bottom' , 'Temperature Air' , 'Temperature Surface' , 'Surface Cl‰' , 'Surface S‰' contain ditto marks in the manuscript table, not actual values. In this dataset, the value of the previous record has been used, except for records where there was no previous record.
152.10-b	152.10	1910	7	27	22:50:00	33.18333	21.73333	Libya	2500			Mediterranean (Eastern Basin)	Thor	>2200	Surf.	N 30	10			Cloudy	NNW	4	N	4					The field(s) 'Nature of Bottom' , 'Temperature Air' , 'Temperature Surface' , 'Surface Cl‰' , 'Surface S‰' contain ditto marks in the manuscript table, not actual values. In this dataset, the value of the previous record has been used, except for records where there was no previous record.
152.10-c	152.10	1910	7	27	23:00:00	33.18333	21.73333	Libya	2500			Mediterranean (Eastern Basin)	Thor	>2200	Surf.	P 100	10
152.10-d	152.10	1910	7	27	23:35:00	33.18333	21.73333	Libya	2500			Mediterranean (Eastern Basin)	Thor	>2200	300	Y 200	30
152.10-e	152.10	1910	7	27	23:35:00	33.18333	21.73333	Libya	2500			Mediterranean (Eastern Basin)	Thor	>2200	250	N 30	30
152.10-f	152.10	1910	7	28	00:30:00	33.18333	21.73333	Libya	2500			Mediterranean (Eastern Basin)	Thor	>2200	1000	Y 200	60
152.10-g	152.10	1910	7	28	00:30:00	33.18333	21.73333	Libya	2500			Mediterranean (Eastern Basin)	Thor	>2200	950	N 30	60
152.10-h	152.10	1910	7	28	03:00:00	33.18333	21.73333	Libya	2500			Mediterranean (Eastern Basin)	Thor	ca.2100	2000-0	Hy	240								23.8	24.34	21.38	38.62	The field(s) 'Date' , 'Nature of Bottom' , 'Weather' , 'Wind Direction' , 'Wind Force' , 'Sea Direction' , 'Sea Force' contain ditto marks in the manuscript table, not actual values. In this dataset, the value of the previous record has been used, except for records where there was no previous record.
153.10-a	153.10	1910	7	28	13:30:00	32.75	22.68333		2500			Mediterranean (Eastern Basin)	Thor	13	25	D 1	10		s.	Cloudy	NNW	3	N	4	24	24.35			The field(s) 'Surface Cl‰' , 'Surface S‰' contain ditto marks in the manuscript table, not actual values. In this dataset, the value of the previous record has been used, except for records where there was no previous record.
153.10-b	153.10	1910	7	28	13:30:00	32.75	22.68333		2500			Mediterranean (Eastern Basin)	Thor	13	Surf.	N 30	10
154.10-a	154.10	1910	7	29	03:30:00	32.16667	24.76667	Libya	2500			Mediterranean (Eastern Basin)	Thor	365	25	Y 200	30		cl.	Clear	NNW	4	NW	5					The field(s) 'Temperature Air' , 'Temperature Surface' , 'Surface Cl‰' , 'Surface S‰' contain ditto marks in the manuscript table, not actual values. In this dataset, the value of the previous record has been used, except for records where there was no previous record.
154.10-b	154.10	1910	7	29	03:30:00	32.16667	24.76667	Libya	2500			Mediterranean (Eastern Basin)	Thor	365	Surf.	N 30	10		cl.	Clear	NNW	4	NW	5					The field(s) 'Temperature Air' , 'Temperature Surface' , 'Surface Cl‰' , 'Surface S‰' contain ditto marks in the manuscript table, not actual values. In this dataset, the value of the previous record has been used, except for records where there was no previous record.
154.10-c	154.10	1910	7	29	03:40:00	32.16667	24.76667	Libya	2500			Mediterranean (Eastern Basin)	Thor	365	Surf.	P 100	10
154.10-d	154.10	1910	7	29	04:30:00	32.16667	24.76667	Libya	2500			Mediterranean (Eastern Basin)	Thor	365	300	Y 200	30
154.10-e	154.10	1910	7	29	05:00:00	32.16667	24.76667	Libya	2500			Mediterranean (Eastern Basin)	Thor	300	280-0	Hy	90								24	24.6	21.41	38.68	The field(s) 'Date' , 'Nature of Bottom' , 'Weather' , 'Wind Direction' , 'Wind Force' , 'Sea Direction' , 'Sea Force' contain ditto marks in the manuscript table, not actual values. In this dataset, the value of the previous record has been used, except for records where there was no previous record.
155.10-a	155.10	1910	7	29	15:00:00	32.26667	26.05	Egypt	2500			Mediterranean (Eastern Basin)	Thor	>2000	Surf.	P 30	90			Cloudy	NNW	3	NW	4	25.5	25.4	21.55	38.93	The field(s) 'Nature of Bottom' , 'Duration of Haul in Minutes' contain ditto marks in the manuscript table, not actual values. In this dataset, the value of the previous record has been used, except for records where there was no previous record.
156.10-a	156.10	1910	7	29	20:00:00	32.26667	26.05	Egypt	2500			Mediterranean (Eastern Basin)	Thor	ca.3200	3000-0	Hy	240			Clear	NW	4	NW	4	25	25.49	21.61	39.04	The field(s) 'Nature of Bottom' contain ditto marks in the manuscript table, not actual values. In this dataset, the value of the previous record has been used, except for records where there was no previous record.
156.10-b	156.10	1910	7	30	00:40:00	32.26667	26.05	Egypt	2500			Mediterranean (Eastern Basin)	Thor	ca.3200	1000	Y 200	60
156.10-c	156.10	1910	7	30	00:40:00	32.26667	26.05	Egypt	2500			Mediterranean (Eastern Basin)	Thor	ca.3200	950	N 30	60
156.10-d	156.10	1910	7	30	02:15:00	32.26667	26.05	Egypt	2500			Mediterranean (Eastern Basin)	Thor	ca.3200	25	Y 200	30
156.10-e	156.10	1910	7	30	02:15:00	32.26667	26.05	Egypt	2500			Mediterranean (Eastern Basin)	Thor	ca.3200	Surf.	N 30	10
156.10-f	156.10	1910	7	30	02:25:00	32.26667	26.05	Egypt	2500			Mediterranean (Eastern Basin)	Thor	ca.3200	Surf.	P 100	10
156.10-g	156.10	1910	7	30	03:00:00	32.26667	26.05	Egypt	2500			Mediterranean (Eastern Basin)	Thor	ca.3200	600	Y 200	30
156.10-h	156.10	1910	7	30	03:50:00	32.26667	26.05	Egypt	2500			Mediterranean (Eastern Basin)	Thor	ca.3200	300	Y 200	30
156.10-i	156.10	1910	7	30	03:50:00	32.26667	26.05	Egypt	2500			Mediterranean (Eastern Basin)	Thor	ca.3200	250	N 30	30
157.10-a	157.10	1910	7	30	15:50:00	33.26667	27.3	Egypt	2500			Mediterranean (Eastern Basin)	Thor	>2700	Surf.	P 30	30			Clear	NW	5	NW	6	28	25.4	21.64	39.09	The field(s) 'Nature of Bottom' , 'Duration of Haul in Minutes' contain ditto marks in the manuscript table, not actual values. In this dataset, the value of the previous record has been used, except for records where there was no previous record.
158.10-a	158.10	1910	7	31	05:10:00	34.38333	27.95	Greece	2500			Mediterranean (Eastern Basin)	Thor	>2000	2000-0	Hy	135			Clear	NNW	7	NNW	7	24.4	24.08	21.69	39.18	The field(s) 'Nature of Bottom' contain ditto marks in the manuscript table, not actual values. In this dataset, the value of the previous record has been used, except for records where there was no previous record.
158.10-b	158.10	1910	7	31	05:10:00	34.38333	27.95	Greece	2500			Mediterranean (Eastern Basin)	Thor	>2000	Surf.	N 30	10			Clear	NNW	7	NNW	7	24.4	24.08	21.69	39.18	The field(s) 'Nature of Bottom' contain ditto marks in the manuscript table, not actual values. In this dataset, the value of the previous record has been used, except for records where there was no previous record.
158.10-c	158.10	1910	7	31	07:00:00	34.38333	27.95	Greece	2500			Mediterranean (Eastern Basin)	Thor	>2000	Surf.	P 100	10
158.10-d	158.10	1910	7	31	07:30:00	34.38333	27.95	Greece	2500			Mediterranean (Eastern Basin)	Thor	>2000	300	Y 200	30
159.10-a	159.10	1910	7	31	20:00:00	35.51667	27.91667	Greece	2500			Mediterranean (Eastern Basin)	Thor	>1000	Surf.	P 30	30			Clear	NNW	5	NNW	5	24	24.72	21.72	39.23	The field(s) 'Nature of Bottom' , 'Duration of Haul in Minutes' contain ditto marks in the manuscript table, not actual values. In this dataset, the value of the previous record has been used, except for records where there was no previous record.
160.10-a	160.10	1910	8	1	02:00:00	35.98333	28.23333	Greece	2500			Mediterranean (Eastern Basin)	Thor	>1000	25	Y 200	30			Clear	0		NW	1					The field(s) 'Depth' , 'Nature of Bottom' , 'Wind Force' , 'Temperature Air' , 'Temperature Surface' , 'Surface Cl‰' , 'Surface S‰' contain ditto marks in the manuscript table, not actual values. In this dataset, the value of the previous record has been used, except for records where there was no previous record.
160.10-b	160.10	1910	8	1	02:00:00	35.98333	28.23333	Greece	2500			Mediterranean (Eastern Basin)	Thor	>1000	Surf.	N 30	10			Clear	0		NW	1					The field(s) 'Depth' , 'Nature of Bottom' , 'Wind Force' , 'Temperature Air' , 'Temperature Surface' , 'Surface Cl‰' , 'Surface S‰' contain ditto marks in the manuscript table, not actual values. In this dataset, the value of the previous record has been used, except for records where there was no previous record.
160.10-c	160.10	1910	8	1	02:10:00	35.98333	28.23333	Greece	2500			Mediterranean (Eastern Basin)	Thor	>1000	Surf.	P 100	10
160.10-d	160.10	1910	8	1	02:45:00	35.98333	28.23333	Greece	2500			Mediterranean (Eastern Basin)	Thor	>1000	300	Y 200	30
160.10-e	160.10	1910	8	1	03:35:00	35.98333	28.23333	Greece	2500			Mediterranean (Eastern Basin)	Thor	>1000	1000	Y 200	60				SW	2	SW	2					The field(s) 'Date' , 'Depth' , 'Nature of Bottom' , 'Weather' , 'Temperature Air' , 'Temperature Surface' , 'Surface Cl‰' , 'Surface S‰' contain ditto marks in the manuscript table, not actual values. In this dataset, the value of the previous record has been used, except for records where there was no previous record.
160.10-f	160.10	1910	8	1	06:20:00	35.98333	28.23333	Greece	2500			Mediterranean (Eastern Basin)	Thor	3200	3700	D 1	480		cl.		W	2	N	3					The field(s) 'Date' , 'Weather' , 'Temperature Air' , 'Temperature Surface' , 'Surface Cl‰' , 'Surface S‰' contain ditto marks in the manuscript table, not actual values. In this dataset, the value of the previous record has been used, except for records where there was no previous record.
160.10-g	160.10	1910	8	1	06:30:00	35.98333	28.23333	Greece	2500			Mediterranean (Eastern Basin)	Thor	2980	2975-0	Hy	240								26.2	26.28	21.71	39.22	The field(s) 'Date' , 'Nature of Bottom' , 'Weather' , 'Wind Direction' , 'Wind Force' , 'Sea Direction' , 'Sea Force' contain ditto marks in the manuscript table, not actual values. In this dataset, the value of the previous record has been used, except for records where there was no previous record.
160.10-h	160.10	1910	8	1	10:30:00	35.98333	28.23333	Greece	2500			Mediterranean (Eastern Basin)	Thor	2980	30-0	N 50	240
160.10-i	160.10	1910	8	1	10:45:00	35.98333	28.23333	Greece	2500			Mediterranean (Eastern Basin)	Thor	2980	100-30	N 50	240
160.10-j	160.10	1910	8	1	11:30:00	35.98333	28.23333	Greece	2500			Mediterranean (Eastern Basin)	Thor	2980	200-100	N 50	240
160.10-k	160.10	1910	8	1	12:15:00	35.98333	28.23333	Greece	2500			Mediterranean (Eastern Basin)	Thor	2980	1000-200	N 50	240
160.10-l	160.10	1910	8	1	14:20:00	35.98333	28.23333	Greece	2500			Mediterranean (Eastern Basin)	Thor	2980	25	Y 200	30
160.10-m	160.10	1910	8	1	15:30:00	35.98333	28.23333	Greece	2500			Mediterranean (Eastern Basin)	Thor	2980	4000	C 200	60
161.10-a	161.10	1910	8	2	03:00:00	36.2	27.26667	Greece	2500			Mediterranean (Eastern Basin)	Thor	>1000	25	Y 200	30			Clear	NW	5	NW	5	24.2	23.76	21.67	39.13	The field(s) 'Nature of Bottom' contain ditto marks in the manuscript table, not actual values. In this dataset, the value of the previous record has been used, except for records where there was no previous record.
161.10-b	161.10	1910	8	2	03:00:00	36.2	27.26667	Greece	2500			Mediterranean (Eastern Basin)	Thor	>1000	Surf.	N 30	10			Clear	NW	5	NW	5	24.2	23.76	21.67	39.13	The field(s) 'Nature of Bottom' contain ditto marks in the manuscript table, not actual values. In this dataset, the value of the previous record has been used, except for records where there was no previous record.
161.10-c	161.10	1910	8	2	03:10:00	36.2	27.26667	Greece	2500			Mediterranean (Eastern Basin)	Thor	>1000	Surf.	P 100	10		cl.	Clear	NW	5	NW	5	24.2	23.76	21.67	39.13
162.10-a	162.10	1910	8	2	16:00:00	37.4	26.81667	Greece	2500			Mediterranean (Eastern Basin)	Thor	>80	Surf.	P 30	10			Clear	NNW	4	NNW	2	22	26	21.66	39.13	The field(s) 'Nature of Bottom' , 'Duration of Haul in Minutes' contain ditto marks in the manuscript table, not actual values. In this dataset, the value of the previous record has been used, except for records where there was no previous record.
163.10-a	163.10	1910	8	2	21:15:00	37.86667	26.36667	Greece	2500			Mediterranean (Eastern Basin)	Thor	1170	1300	D 1	120		cl.	Clear	NW	1	NW	2					The field(s) 'Temperature Air' , 'Temperature Surface' , 'Surface Cl‰' , 'Surface S‰' contain ditto marks in the manuscript table, not actual values. In this dataset, the value of the previous record has been used, except for records where there was no previous record.
163.10-b	163.10	1910	8	2	21:20:00	37.86667	26.36667	Greece	2500			Mediterranean (Eastern Basin)	Thor	1170	1140-0	Hy	105								23.7	26.6	21.66	39.13	The field(s) 'Date' , 'Depth' , 'Nature of Bottom' , 'Weather' , 'Wind Direction' , 'Wind Force' , 'Sea Direction' , 'Sea Force' contain ditto marks in the manuscript table, not actual values. In this dataset, the value of the previous record has been used, except for records where there was no previous record.
163.10-c	163.10	1910	8	2	21:20:00	37.86667	26.36667	Greece	2500			Mediterranean (Eastern Basin)	Thor	1170	80-0	N 30	105								23.7	26.6	21.66	39.13	The field(s) 'Date' , 'Depth' , 'Nature of Bottom' , 'Weather' , 'Wind Direction' , 'Wind Force' , 'Sea Direction' , 'Sea Force' , 'Duration of Haul in Minutes' contain ditto marks in the manuscript table, not actual values. In this dataset, the value of the previous record has been used, except for records where there was no previous record.
163.10-d	163.10	1910	8	3	00:05:00	37.86667	26.36667	Greece	2500			Mediterranean (Eastern Basin)	Thor	1170	1000	Y 200	30
163.10-e	163.10	1910	8	3	01:05:00	37.86667	26.36667	Greece	2500			Mediterranean (Eastern Basin)	Thor	1170	200	Y 200	15
163.10-f	163.10	1910	8	3	01:40:00	37.86667	26.36667	Greece	2500			Mediterranean (Eastern Basin)	Thor	1170	25	Y 200	15
163.10-g	163.10	1910	8	3	01:40:00	37.86667	26.36667	Greece	2500			Mediterranean (Eastern Basin)	Thor	1170	Surf.	N 30	10
163.10-h	163.10	1910	8	3	01:45:00	37.86667	26.36667	Greece	2500			Mediterranean (Eastern Basin)	Thor	1170	Surf.	P 100	10
164.10-a	164.10	1910	8	3	10:00:00	38.66667	26.56667	Turkey	2500			Mediterranean (Eastern Basin)	Thor	>75	Surf.	P 30	10			Clear	ENE	1	ENE	1	27	24.4	21.61	39.04	The field(s) 'Nature of Bottom' , 'Duration of Haul in Minutes' contain ditto marks in the manuscript table, not actual values. In this dataset, the value of the previous record has been used, except for records where there was no previous record.
165.10-a	165.10	1910	8	5	07:35:00	39.8	25.98333	Turkey	2500			Mediterranean (Eastern Basin)	Thor	35	50	D 1	20		s.	Clear	ENE	1	ENE	1	26.5	24.5	19.67	35.53
165.10-b	165.10	1910	8	5	07:45:00	39.8	25.98333	Turkey	2500			Mediterranean (Eastern Basin)	Thor	35	Surf.	P 30	10
166.10-a	166.10	1910	8	5	09:15:00	39.78333	26.05	Turkey	2500			Mediterranean (Eastern Basin)	Thor	11-15	30	D 1	20		s.	Clear	ENE	1	ENE	1	27	24.5			The field(s) 'Surface Cl‰' , 'Surface S‰' contain ditto marks in the manuscript table, not actual values. In this dataset, the value of the previous record has been used, except for records where there was no previous record.
167.10-a	167.10	1910	8	5	10:20:00	39.81667	26.1	Turkey	2500			Mediterranean (Eastern Basin)	Thor	15-19	40	D 1	20		s.	Clear	ENE	1	ENE	1	27.5	24.5			The field(s) 'Surface Cl‰' , 'Surface S‰' contain ditto marks in the manuscript table, not actual values. In this dataset, the value of the previous record has been used, except for records where there was no previous record.
167.10-b	167.10	1910	8	5	11:15:00	39.81667	26.1	Turkey	2500			Mediterranean (Eastern Basin)	Thor	15-19	Surf.	N 30	10
168.10-a	168.10	1910	8	5	19:30:00	40.26667	26.56667	Turkey	2500			Dardanelles, Sea of Marmora, Bosphorus, Black Sea.	Thor	>80	Surf.	P 30	10			Clear	NNE	3	NE	2	28	25.02	12.43	22.47	The field(s) 'Nature of Bottom' , 'Duration of Haul in Minutes' contain ditto marks in the manuscript table, not actual values. In this dataset, the value of the previous record has been used, except for records where there was no previous record.
169.10-a	169.10	1910	8	6	04:40:00	40.75	27.85	Turkey	2500			Dardanelles, Sea of Marmora, Bosphorus, Black Sea.	Thor	>800	Surf.	P 30	10			Clear	NE	2	NE	2	25	24.64	11.83	21.38	The field(s) 'Nature of Bottom' , 'Duration of Haul in Minutes' contain ditto marks in the manuscript table, not actual values. In this dataset, the value of the previous record has been used, except for records where there was no previous record.
170.10-a	170.10	1910	8	6	12:35:00	40.76667	28.95	Turkey	2500			Dardanelles, Sea of Marmora, Bosphorus, Black Sea.	Thor	1235	1200-0	Hy	135		m.	Clear	0		0		26	24.8	11.9	21.51	The field(s) 'Wind Force' , 'Sea Force' contain ditto marks in the manuscript table, not actual values. In this dataset, the value of the previous record has been used, except for records where there was no previous record.
170.10-b	170.10	1910	8	6	14:50:00	40.76667	28.95	Turkey	2500			Dardanelles, Sea of Marmora, Bosphorus, Black Sea.	Thor	1235	20-0	N 50	135
170.10-c	170.10	1910	8	6	15:00:00	40.76667	28.95	Turkey	2500			Dardanelles, Sea of Marmora, Bosphorus, Black Sea.	Thor	1235	80-20	N 50	135
170.10-d	170.10	1910	8	6	15:20:00	40.76667	28.95	Turkey	2500			Dardanelles, Sea of Marmora, Bosphorus, Black Sea.	Thor	1235	200-85	N 50	135
170.10-e	170.10	1910	8	6	16:00:00	40.76667	28.95	Turkey	2500			Dardanelles, Sea of Marmora, Bosphorus, Black Sea.	Thor	1235	1000-195	N 50	135
170.10-f	170.10	1910	8	6	16:20:00	40.76667	28.95	Turkey	2500			Dardanelles, Sea of Marmora, Bosphorus, Black Sea.	Thor	1235	Surf.	N 30	10
171.10-a	171.10	1910	8	10	15:25:00	41.11667	29.08333	Turkey	2500			Dardanelles, Sea of Marmora, Bosphorus, Black Sea.	Thor	60	50	Y 200	15		m.	Clear	SW	2	SW	1					The field(s) 'Temperature Air' , 'Temperature Surface' , 'Surface Cl‰' , 'Surface S‰' contain ditto marks in the manuscript table, not actual values. In this dataset, the value of the previous record has been used, except for records where there was no previous record.
171.10-b	171.10	1910	8	10	15:30:00	41.11667	29.08333	Turkey	2500			Dardanelles, Sea of Marmora, Bosphorus, Black Sea.	Thor	60	Surf.	P 100	10
171.10-c	171.10	1910	8	10	15:45:00	41.11667	29.08333	Turkey	2500			Dardanelles, Sea of Marmora, Bosphorus, Black Sea.	Thor	60	58-0	Hy	45								26	23.2	9.95	17.99	The field(s) 'Date' , 'Depth' , 'Nature of Bottom' , 'Weather' , 'Wind Direction' , 'Wind Force' , 'Sea Direction' , 'Sea Force' contain ditto marks in the manuscript table, not actual values. In this dataset, the value of the previous record has been used, except for records where there was no previous record.
172.10-a	172.10	1910	8	10	22:30:00	41.53333	29.4	Turkey	2500			Dardanelles, Sea of Marmora, Bosphorus, Black Sea.	Thor	1090	1000-0	Hy	90		cl.	Clear	SE	1	SE	1	23.5	24.1	9.73	17.59
172.10-b	172.10	1910	8	10	22:10:00	41.53333	29.4	Turkey	2500			Dardanelles, Sea of Marmora, Bosphorus, Black Sea.	Thor	1090	1300	D 1	210
172.10-c	172.10	1910	8	11	00:00:00	41.53333	29.4	Turkey	2500			Dardanelles, Sea of Marmora, Bosphorus, Black Sea.	Thor	1090	17-0	N 50	210
172.10-d	172.10	1910	8	11	00:25:00	41.53333	29.4	Turkey	2500			Dardanelles, Sea of Marmora, Bosphorus, Black Sea.	Thor	1090	50-17	N 50	210
172.10-e	172.10	1910	8	11	01:00:00	41.53333	29.4	Turkey	2500			Dardanelles, Sea of Marmora, Bosphorus, Black Sea.	Thor	1090	200-50	N 50	210
172.10-f	172.10	1910	8	11	02:10:00	41.53333	29.4	Turkey	2500			Dardanelles, Sea of Marmora, Bosphorus, Black Sea.	Thor	1090	600	Y 200	20
172.10-g	172.10	1910	8	11	02:10:00	41.53333	29.4	Turkey	2500			Dardanelles, Sea of Marmora, Bosphorus, Black Sea.	Thor	1090	Surf.	N 30	10
172.10-h	172.10	1910	8	11	02:15:00	41.53333	29.4	Turkey	2500			Dardanelles, Sea of Marmora, Bosphorus, Black Sea.	Thor	1090	Surf.	P 100	10
172.10-i	172.10	1910	8	11	02:50:00	41.53333	29.4	Turkey	2500			Dardanelles, Sea of Marmora, Bosphorus, Black Sea.	Thor	1090	100	Y 200	15
172.10-j	172.10	1910	8	11	03:25:00	41.53333	29.4	Turkey	2500			Dardanelles, Sea of Marmora, Bosphorus, Black Sea.	Thor	1090	50	Y 200	15
172.10-k	172.10	1910	8	11	03:50:00	41.53333	29.4	Turkey	2500			Dardanelles, Sea of Marmora, Bosphorus, Black Sea.	Thor	1090	10	Y 200	15
173.10-a	173.10	1910	8	11	06:00:00	41.28333	29.18333	Turkey	2500			Dardanelles, Sea of Marmora, Bosphorus, Black Sea.	Thor	65	60-0	Hy	25		st.	Clear	SW	1	SW	1	29	24.25	9.78	17.68
173.10-b	173.10	1910	8	11	06:30:00	41.28333	29.18333	Turkey	2500			Dardanelles, Sea of Marmora, Bosphorus, Black Sea.	Thor	65	65	Y 200	15
173.10-c	173.10	1910	8	11	06:30:00	41.28333	29.18333	Turkey	2500			Dardanelles, Sea of Marmora, Bosphorus, Black Sea.	Thor	65	Surf.	N 30	10
173.10-d	173.10	1910	8	11	06:35:00	41.28333	29.18333	Turkey	2500			Dardanelles, Sea of Marmora, Bosphorus, Black Sea.	Thor	65	Surf.	P 100	10
174.10-a	174.10	1910	8	11	11:50:00	40.9	28.88333	Turkey	2500			Dardanelles, Sea of Marmora, Bosphorus, Black Sea.	Thor	120	65	Y 200	30		cl.	Clear	SW	1	SW	1					The field(s) 'Temperature Air' , 'Temperature Surface' , 'Surface Cl‰' , 'Surface S‰' contain ditto marks in the manuscript table, not actual values. In this dataset, the value of the previous record has been used, except for records where there was no previous record.
174.10-b	174.10	1910	8	11	11:50:00	40.9	28.88333	Turkey	2500			Dardanelles, Sea of Marmora, Bosphorus, Black Sea.	Thor	120	Surf.	N 30	10		cl.	Clear	SW	1	SW	1					The field(s) 'Temperature Air' , 'Temperature Surface' , 'Surface Cl‰' , 'Surface S‰' contain ditto marks in the manuscript table, not actual values. In this dataset, the value of the previous record has been used, except for records where there was no previous record.
174.10-c	174.10	1910	8	11	12:00:00	40.9	28.88333	Turkey	2500			Dardanelles, Sea of Marmora, Bosphorus, Black Sea.	Thor	120	Surf.	P 100	10
174.10-d	174.10	1910	8	11	13:00:00	40.9	28.88333	Turkey	2500			Dardanelles, Sea of Marmora, Bosphorus, Black Sea.	Thor	120	50-0	Hy	30								31	23.8	12	21.7	The field(s) 'Date' , 'Depth' , 'Nature of Bottom' , 'Weather' , 'Wind Direction' , 'Wind Force' , 'Sea Direction' , 'Sea Force' contain ditto marks in the manuscript table, not actual values. In this dataset, the value of the previous record has been used, except for records where there was no previous record.
174.10-e	174.10	1910	8	11	13:30:00	40.9	28.88333	Turkey	2500			Dardanelles, Sea of Marmora, Bosphorus, Black Sea.	Thor	120	250	D 1	15
175.10-a	175.10	1910	8	11	19:30:00	40.8	27.98333	Turkey	2500			Dardanelles, Sea of Marmora, Bosphorus, Black Sea.	Thor	1103	1200	D 1	120		cl.	Clear	WNW	3	WNW	3					The field(s) 'Temperature Air' , 'Temperature Surface' , 'Surface Cl‰' , 'Surface S‰' contain ditto marks in the manuscript table, not actual values. In this dataset, the value of the previous record has been used, except for records where there was no previous record.
175.10-b	175.10	1910	8	11	19:30:00	40.8	27.98333	Turkey	2500			Dardanelles, Sea of Marmora, Bosphorus, Black Sea.	Thor	1103	1050-0	Hy	90								26	24.9	12.01	21.71	The field(s) 'Date' , 'Depth' , 'Nature of Bottom' , 'Weather' , 'Wind Direction' , 'Wind Force' , 'Sea Direction' , 'Sea Force' contain ditto marks in the manuscript table, not actual values. In this dataset, the value of the previous record has been used, except for records where there was no previous record.
175.10-c	175.10	1910	8	11	21:45:00	40.8	27.98333	Turkey	2500			Dardanelles, Sea of Marmora, Bosphorus, Black Sea.	Thor	1103	10	Y 200	15
175.10-d	175.10	1910	8	11	21:45:00	40.8	27.98333	Turkey	2500			Dardanelles, Sea of Marmora, Bosphorus, Black Sea.	Thor	1103	Surf.	N 30	10
175.10-e	175.10	1910	8	11	21:50:00	40.8	27.98333	Turkey	2500			Dardanelles, Sea of Marmora, Bosphorus, Black Sea.	Thor	1103	Surf.	P 100	10
175.10-f	175.10	1910	8	11	22:15:00	40.8	27.98333	Turkey	2500			Dardanelles, Sea of Marmora, Bosphorus, Black Sea.	Thor	1103	35	Y 200	15
175.10-g	175.10	1910	8	11	22:15:00	40.8	27.98333	Turkey	2500			Dardanelles, Sea of Marmora, Bosphorus, Black Sea.	Thor	1103	30	N 30	15
175.10-h	175.10	1910	8	11	22:45:00	40.8	27.98333	Turkey	2500			Dardanelles, Sea of Marmora, Bosphorus, Black Sea.	Thor	1103	100	Y 200	15
175.10-i	175.10	1910	8	11	23:20:00	40.8	27.98333	Turkey	2500			Dardanelles, Sea of Marmora, Bosphorus, Black Sea.	Thor	1103	400	Y 200	30
175.10-j	175.10	1910	8	11	23:20:00	40.8	27.98333	Turkey	2500			Dardanelles, Sea of Marmora, Bosphorus, Black Sea.	Thor	1103	350	N 30	30
175.10-k	175.10	1910	8	12	00:25:00	40.8	27.98333	Turkey	2500			Dardanelles, Sea of Marmora, Bosphorus, Black Sea.	Thor	1103	1200	Y 200	30
175.10-l	175.10	1910	8	12	00:25:00	40.8	27.98333	Turkey	2500			Dardanelles, Sea of Marmora, Bosphorus, Black Sea.	Thor	1103	1150	N 30	30
176.10-a	176.10	1910	8	12	04:00:00	40.75	27.71667	Turkey	2500			Dardanelles, Sea of Marmora, Bosphorus, Black Sea.	Thor	>500	65	Y 200	30			Clear	WNW	3	WNW	3	28.5	24.2	12.04	21.76	The field(s) 'Nature of Bottom' contain ditto marks in the manuscript table, not actual values. In this dataset, the value of the previous record has been used, except for records where there was no previous record.
176.10-b	176.10	1910	8	12	04:10:00	40.75	27.71667	Turkey	2500			Dardanelles, Sea of Marmora, Bosphorus, Black Sea.	Thor	>500	Surf.	N 30	10
176.10-c	176.10	1910	8	12	04:10:00	40.75	27.71667	Turkey	2500			Dardanelles, Sea of Marmora, Bosphorus, Black Sea.	Thor	>500	Surf.	P 100	10
177.10-a	177.10	1910	8	12	08:35:00	40.53333	27.05	Turkey	2500			Dardanelles, Sea of Marmora, Bosphorus, Black Sea.	Thor	55	50-0	Hy	30		cl.	Clear	NE	5	NE	4	27	25	12.25	22.14	The field(s) 'Date' contain ditto marks in the manuscript table, not actual values. In this dataset, the value of the previous record has been used, except for records where there was no previous record.
178.10-a	178.10	1910	8	12	12:20:00	40.26667	26.53333	Turkey	2500			Dardanelles, Sea of Marmora, Bosphorus, Black Sea.	Thor	ca.70	65	Y 200	15			Clear	NE	5	NE	4					The field(s) 'Nature of Bottom' , 'Temperature Air' , 'Temperature Surface' , 'Surface Cl‰' , 'Surface S‰' contain ditto marks in the manuscript table, not actual values. In this dataset, the value of the previous record has been used, except for records where there was no previous record.
178.10-b	178.10	1910	8	12	12:20:00	40.26667	26.53333	Turkey	2500			Dardanelles, Sea of Marmora, Bosphorus, Black Sea.	Thor	ca.70	Surf.	N 30	10			Clear	NE	5	NE	4					The field(s) 'Nature of Bottom' , 'Temperature Air' , 'Temperature Surface' , 'Surface Cl‰' , 'Surface S‰' contain ditto marks in the manuscript table, not actual values. In this dataset, the value of the previous record has been used, except for records where there was no previous record.
178.10-c	178.10	1910	8	12	12:25:00	40.26667	26.53333	Turkey	2500			Dardanelles, Sea of Marmora, Bosphorus, Black Sea.	Thor	ca.70	Surf.	P 100	10
178.10-d	178.10	1910	8	12	12:40:00	40.26667	26.53333	Turkey	2500			Dardanelles, Sea of Marmora, Bosphorus, Black Sea.	Thor	ca.70	10	Y 200	15
178.10-e	178.10	1910	8	12	13:10:00	40.26667	26.53333	Turkey	2500			Dardanelles, Sea of Marmora, Bosphorus, Black Sea.	Thor	ca.70	70-0	Hy	45								27	25.2		22.2	The field(s) 'Date' , 'Depth' , 'Nature of Bottom' , 'Weather' , 'Wind Direction' , 'Wind Force' , 'Sea Direction' , 'Sea Force' , 'Surface Cl‰' contain ditto marks in the manuscript table, not actual values. In this dataset, the value of the previous record has been used, except for records where there was no previous record.
179.10-a	179.10	1910	8	13	02:15:00	40.03333	25.91667	Turkey	2500			Mediterranean (Eastern Basin)	Thor	85	65	Y 200	30		cl.	Cloudy	NNE	4	NNE	2	24	23.9	15.7	28.37
179.10-b	179.10	1910	8	13	02:15:00	40.03333	25.91667	Turkey	2500			Mediterranean (Eastern Basin)	Thor	85	Surf.	N 30	10		cl.	Cloudy	NNE	4	NNE	2	24	23.9	15.7	28.37
179.10-c	179.10	1910	8	13	02:25:00	40.03333	25.91667	Turkey	2500			Mediterranean (Eastern Basin)	Thor	85	Surf.	P 100	10
180.10-a	180.10	1910	8	13	11:00:00	39.06667	25.35	Greece	2500			Mediterranean (Eastern Basin)	Thor	>350	Surf.	P 30	10			Cloudy	NNE	5	NNE	4	29.5	24.3	21.39	38.64	The field(s) 'Nature of Bottom' , 'Duration of Haul in Minutes' contain ditto marks in the manuscript table, not actual values. In this dataset, the value of the previous record has been used, except for records where there was no previous record.
181.10-a	181.10	1910	8	13	13:25:00	38.81667	25.15	Greece	2500			Mediterranean (Eastern Basin)	Thor	255	300	Y	20		cl.	Cloudy	NE	5	NE	5					The field(s) 'Temperature Air' , 'Temperature Surface' , 'Surface Cl‰' , 'Surface S‰' contain ditto marks in the manuscript table, not actual values. In this dataset, the value of the previous record has been used, except for records where there was no previous record.
181.10-b	181.10	1910	8	13	13:25:00	38.81667	25.15	Greece	2500			Mediterranean (Eastern Basin)	Thor	255	Surf.	N 50	5		cl.	Cloudy	NE	5	NE	5					The field(s) 'Temperature Air' , 'Temperature Surface' , 'Surface Cl‰' , 'Surface S‰' contain ditto marks in the manuscript table, not actual values. In this dataset, the value of the previous record has been used, except for records where there was no previous record.
181.10-c	181.10	1910	8	13	13:30:00	38.81667	25.15	Greece	2500			Mediterranean (Eastern Basin)	Thor	255	Surf.	P 100	10
181.10-d	181.10	1910	8	13	13:50:00	38.81667	25.15	Greece	2500			Mediterranean (Eastern Basin)	Thor	255	240-0	Hy	60								24.7	24.55	21.05	38.03	The field(s) 'Date' , 'Depth' , 'Nature of Bottom' , 'Weather' , 'Wind Direction' , 'Wind Force' , 'Sea Direction' , 'Sea Force' contain ditto marks in the manuscript table, not actual values. In this dataset, the value of the previous record has been used, except for records where there was no previous record.
181.10-e	181.10	1910	8	13	14:55:00	38.81667	25.15	Greece	2500			Mediterranean (Eastern Basin)	Thor	255	65	Y 200	15
182.10-a	182.10	1910	8	14	20:00:00	38.21667	24.8	Greece	2500			Mediterranean (Eastern Basin)	Thor	500	650	D 1	120		m.	Cloudy	N	6	N	4					The field(s) 'Temperature Air' , 'Temperature Surface' , 'Surface Cl‰' , 'Surface S‰' contain ditto marks in the manuscript table, not actual values. In this dataset, the value of the previous record has been used, except for records where there was no previous record.
182.10-b	182.10	1910	8	14	20:15:00	38.21667	24.8	Greece	2500			Mediterranean (Eastern Basin)	Thor	500	490-0	Hy	105								24.8	25.5	20.28	36.64	The field(s) 'Date' , 'Depth' , 'Nature of Bottom' , 'Weather' , 'Wind Direction' , 'Wind Force' , 'Sea Direction' , 'Sea Force' contain ditto marks in the manuscript table, not actual values. In this dataset, the value of the previous record has been used, except for records where there was no previous record.
182.10-c	182.10	1910	8	14	22:30:00	38.21667	24.8	Greece	2500			Mediterranean (Eastern Basin)	Thor	500	65	Y 200	15
182.10-d	182.10	1910	8	14	22:30:00	38.21667	24.8	Greece	2500			Mediterranean (Eastern Basin)	Thor	500	Surf.	N 30	10
182.10-e	182.10	1910	8	14	22:35:00	38.21667	24.8	Greece	2500			Mediterranean (Eastern Basin)	Thor	500	Surf.	P 100	10
182.10-f	182.10	1910	8	14	23:00:00	38.21667	24.8	Greece	2500			Mediterranean (Eastern Basin)	Thor	500	10	Y 200	15
182.10-g	182.10	1910	8	14	23:40:00	38.21667	24.8	Greece	2500			Mediterranean (Eastern Basin)	Thor	500	600	Y 200	30
182.10-h	182.10	1910	8	14	23:40:00	38.21667	24.8	Greece	2500			Mediterranean (Eastern Basin)	Thor	500	545	N 30	30
183.10-a	183.10	1910	8	16	15:45:00	37.86667	23.15	Greece	2500			Mediterranean (Eastern Basin)	Thor	233	225-0	Hy	45		m.	Clear	SSE	3	SSE	1	26	25.8	21.11	38.13
183.10-b	183.10	1910	8	16	16:45:00	37.86667	23.15	Greece	2500			Mediterranean (Eastern Basin)	Thor	233	300	Y 200	15
183.10-c	183.10	1910	8	16	17:10:00	37.86667	23.15	Greece	2500			Mediterranean (Eastern Basin)	Thor	233	65	Y 200	15
183.10-d	183.10	1910	8	16	17:10:00	37.86667	23.15	Greece	2500			Mediterranean (Eastern Basin)	Thor	233	Surf.	N 30	10
183.10-e	183.10	1910	8	16	17:15:00	37.86667	23.15	Greece	2500			Mediterranean (Eastern Basin)	Thor	233	Surf.	P 100	10
184.10-a	184.10	1910	8	16	22:10:00	38.16667	22.55	Greece	2500			Mediterranean (Eastern Basin)	Thor	842	1050	D 1	120		m.	Clear	NE	1	SE	2					The field(s) 'Temperature Air' , 'Temperature Surface' , 'Surface Cl‰' , 'Surface S‰' contain ditto marks in the manuscript table, not actual values. In this dataset, the value of the previous record has been used, except for records where there was no previous record.
184.10-b	184.10	1910	8	16	22:20:00	38.16667	22.55	Greece	2500			Mediterranean (Eastern Basin)	Thor	842	825-0	Hy	105								25.2	23.9	21.12	38.15	The field(s) 'Date' , 'Depth' , 'Nature of Bottom' , 'Weather' , 'Wind Direction' , 'Wind Force' , 'Sea Direction' , 'Sea Force' contain ditto marks in the manuscript table, not actual values. In this dataset, the value of the previous record has been used, except for records where there was no previous record.
184.10-c	184.10	1910	8	17	00:45:00	38.16667	22.55	Greece	2500			Mediterranean (Eastern Basin)	Thor	842	1400	D 1	15
184.10-d	184.10	1910	8	17	01:50:00	38.16667	22.55	Greece	2500			Mediterranean (Eastern Basin)	Thor	842	10	Y 200	15
184.10-e	184.10	1910	8	17	02:15:00	38.16667	22.55	Greece	2500			Mediterranean (Eastern Basin)	Thor	842	65	Y 200	15
184.10-f	184.10	1910	8	17	02:15:00	38.16667	22.55	Greece	2500			Mediterranean (Eastern Basin)	Thor	842	Surf.	N 30	10
184.10-g	184.10	1910	8	17	02:20:00	38.16667	22.55	Greece	2500			Mediterranean (Eastern Basin)	Thor	842	Surf.	P 100	10
184.10-h	184.10	1910	8	17	02:45:00	38.16667	22.55	Greece	2500			Mediterranean (Eastern Basin)	Thor	842	1000	Y 200	30
184.10-i	184.10	1910	8	17	02:45:00	38.16667	22.55	Greece	2500			Mediterranean (Eastern Basin)	Thor	842	945	N 30	30
185.10-a	185.10	1910	8	17	11:05:00	38.2	21.28333	Greece	2500			Mediterranean (Eastern Basin)	Thor	>50	25	Y 200	15			Clear	W	1	W	1	27	23.95	21.19	38.28	The field(s) 'Nature of Bottom' contain ditto marks in the manuscript table, not actual values. In this dataset, the value of the previous record has been used, except for records where there was no previous record.
185.10-b	185.10	1910	8	17	11:05:00	38.2	21.28333	Greece	2500			Mediterranean (Eastern Basin)	Thor	>50	Surf.	N 30	10			Clear	W	1	W	1	27	23.95	21.19	38.28	The field(s) 'Nature of Bottom' contain ditto marks in the manuscript table, not actual values. In this dataset, the value of the previous record has been used, except for records where there was no previous record.
185.10-c	185.10	1910	8	17	11:10:00	38.2	21.28333	Greece	2500			Mediterranean (Eastern Basin)	Thor	>50	Surf.	P 100	10
186.10-a	186.10	1910	8	17	20:15:00	37.95	19.85	Greece	2500			Mediterranean (Eastern Basin)	Thor	>3000	300	Y 200	15			Clear	NW	2	NW	2					The field(s) 'Nature of Bottom' , 'Temperature Air' , 'Temperature Surface' , 'Surface Cl‰' , 'Surface S‰' contain ditto marks in the manuscript table, not actual values. In this dataset, the value of the previous record has been used, except for records where there was no previous record.
186.10-b	186.10	1910	8	17	20:15:00	37.95	19.85	Greece	2500			Mediterranean (Eastern Basin)	Thor	>3000	245	N 30	15
186.10-c	186.10	1910	8	17	20:45:00	37.95	19.85	Greece	2500			Mediterranean (Eastern Basin)	Thor	>3000	1500-0	Hy	165								24.3	24	21.15	38.21	The field(s) 'Date' , 'Depth' , 'Nature of Bottom' , 'Weather' , 'Wind Direction' , 'Wind Force' , 'Sea Direction' , 'Sea Force' contain ditto marks in the manuscript table, not actual values. In this dataset, the value of the previous record has been used, except for records where there was no previous record.
186.10-d	186.10	1910	8	17	23:30:00	37.95	19.85	Greece	2500			Mediterranean (Eastern Basin)	Thor	>3000	10	Y 200	15
186.10-e	186.10	1910	8	17	23:30:00	37.95	19.85	Greece	2500			Mediterranean (Eastern Basin)	Thor	>3000	Surf.	N 30	10
186.10-f	186.10	1910	8	17	23:35:00	37.95	19.85	Greece	2500			Mediterranean (Eastern Basin)	Thor	>3000	Surf.	P 100	10
186.10-g	186.10	1910	8	17	00:00:00	37.95	19.85	Greece	2500			Mediterranean (Eastern Basin)	Thor	>3000	65	Y 200	15	Time is given as 12:00 PM in the text, in the context of the other samples this must be midnight.
186.10-h	186.10	1910	8	18	00:45:00	37.95	19.85	Greece	2500			Mediterranean (Eastern Basin)	Thor	>3000	1200	Y 200	30
186.10-i	186.10	1910	8	18	00:45:00	37.95	19.85	Greece	2500			Mediterranean (Eastern Basin)	Thor	>3000	1145	N 30	30
187.10-a	187.10	1910	8	18	12:55:00	37.9	18.03333	Italy	2500			Mediterranean (Eastern Basin)	Thor	>2500	300	Y 200	15	Time is given as as 0:55 PM in text		Clear	N	2	N	2					The field(s) 'Nature of Bottom' , 'Temperature Air' , 'Temperature Surface' , 'Surface Cl‰' , 'Surface S‰' contain ditto marks in the manuscript table, not actual values. In this dataset, the value of the previous record has been used, except for records where there was no previous record.
187.10-b	187.10	1910	8	18	12:55:00	37.9	18.03333	Italy	2500			Mediterranean (Eastern Basin)	Thor	>2500	Surf.	N 30	10	Time is given as as 0:55 PM in text		Clear	N	2	N	2					The field(s) 'Nature of Bottom' , 'Temperature Air' , 'Temperature Surface' , 'Surface Cl‰' , 'Surface S‰' contain ditto marks in the manuscript table, not actual values. In this dataset, the value of the previous record has been used, except for records where there was no previous record.
187.10-c	187.10	1910	8	18	13:00:00	37.9	18.03333	Italy	2500			Mediterranean (Eastern Basin)	Thor	>2500	Surf.	P 100	10
187.10-d	187.10	1910	8	18	14:00:00	37.9	18.03333	Italy	2500			Mediterranean (Eastern Basin)	Thor	>2500	1000-0	Hy	90								26	25.05	21.26	38.4	The field(s) 'Date' , 'Depth' , 'Nature of Bottom' , 'Weather' , 'Wind Direction' , 'Wind Force' , 'Sea Direction' , 'Sea Force' contain ditto marks in the manuscript table, not actual values. In this dataset, the value of the previous record has been used, except for records where there was no previous record.
187.10-e	187.10	1910	8	18	16:30:00	37.9	18.03333	Italy	2500			Mediterranean (Eastern Basin)	Thor	>2500	25-0	N 50	90
187.10-f	187.10	1910	8	18	16:45:00	37.9	18.03333	Italy	2500			Mediterranean (Eastern Basin)	Thor	>2500	100-25	N 50	90
187.10-g	187.10	1910	8	18	17:15:00	37.9	18.03333	Italy	2500			Mediterranean (Eastern Basin)	Thor	>2500	125-100	N 50	90
187.10-h	187.10	1910	8	18	18:40:00	37.9	18.03333	Italy	2500			Mediterranean (Eastern Basin)	Thor	>2500	1000	Y 200	30
187.10-i	187.10	1910	8	18	18:40:00	37.9	18.03333	Italy	2500			Mediterranean (Eastern Basin)	Thor	>2500	945	N 30	30
187.10-j	187.10	1910	8	18	19:45:00	37.9	18.03333	Italy	2500			Mediterranean (Eastern Basin)	Thor	>2500	25	Y 200	15
187.10-k	187.10	1910	8	18	19:45:00	37.9	18.03333	Italy	2500			Mediterranean (Eastern Basin)	Thor	>2500	Surf.	N 30	10
187.10-l	187.10	1910	8	18	19:50:00	37.9	18.03333	Italy	2500			Mediterranean (Eastern Basin)	Thor	>2500	Surf.	P 100	10
188.10-a	188.10	1910	8	19	04:00:00	37.85	16.73333	Italy	2500			Mediterranean (Eastern Basin)	Thor	ca.2000	Surf.	P 30	10			Clear	N	1	N	2	24.5	25.27	21.26	38.4	The field(s) 'Nature of Bottom' , 'Duration of Haul in Minutes' contain ditto marks in the manuscript table, not actual values. In this dataset, the value of the previous record has been used, except for records where there was no previous record.
189.10-a	189.10	1910	8	19	08:55:00	37.73333	15.96667	Italy	2500			Mediterranean (Eastern Basin)	Thor	<2000	300	Y 200	15			Clear	0		0						The field(s) 'Nature of Bottom' , 'Wind Force' , 'Sea Force' , 'Temperature Air' , 'Temperature Surface' , 'Surface Cl‰' , 'Surface S‰' contain ditto marks in the manuscript table, not actual values. In this dataset, the value of the previous record has been used, except for records where there was no previous record.
189.10-b	189.10	1910	8	19	08:55:00	37.73333	15.96667	Italy	2500			Mediterranean (Eastern Basin)	Thor	<2000	Surf.	N 30	10			Clear	0		0						The field(s) 'Nature of Bottom' , 'Wind Force' , 'Sea Force' , 'Temperature Air' , 'Temperature Surface' , 'Surface Cl‰' , 'Surface S‰' contain ditto marks in the manuscript table, not actual values. In this dataset, the value of the previous record has been used, except for records where there was no previous record.
189.10-c	189.10	1910	8	19	09:00:00	37.73333	15.96667	Italy	2500			Mediterranean (Eastern Basin)	Thor	<2000	Surf.	P 100	10
189.10-d	189.10	1910	8	19	09:30:00	37.73333	15.96667	Italy	2500			Mediterranean (Eastern Basin)	Thor	<2000	1000	Y 200	30
189.10-e	189.10	1910	8	19	10:15:00	37.73333	15.96667	Italy	2500			Mediterranean (Eastern Basin)	Thor	<2000	2000-0	Hy	240								26.1	25.9	21.2	38.3	The field(s) 'Date' , 'Depth' , 'Nature of Bottom' , 'Weather' , 'Wind Direction' , 'Wind Force' , 'Sea Direction' , 'Sea Force' contain ditto marks in the manuscript table, not actual values. In this dataset, the value of the previous record has been used, except for records where there was no previous record.
189.10-f	189.10	1910	8	19	02:40:00	37.73333	15.96667	Italy	2500			Mediterranean (Eastern Basin)	Thor	<2000	25	Y 200	15
190.10-a	190.10	1910	8	19	20:00:00	37.85	15.31667	Italy	2500			Mediterranean (Eastern Basin)	Thor	360	25	L	1200			Clear	NNE	2	NNE	2					The field(s) 'Nature of Bottom' , 'Temperature Air' , 'Temperature Surface' , 'Surface Cl‰' , 'Surface S‰' , 'Wire out Meters' contain ditto marks in the manuscript table, not actual values. In this dataset, the value of the previous record has been used, except for records where there was no previous record.
190.10-b	190.10	1910	8	19	20:15:00	37.85	15.31667	Italy	2500			Mediterranean (Eastern Basin)	Thor	360	25	Y 200	15								24	21.93	21.04	38.01	The field(s) 'Date' , 'Depth' , 'Nature of Bottom' , 'Weather' , 'Wind Direction' , 'Wind Force' , 'Sea Direction' , 'Sea Force' contain ditto marks in the manuscript table, not actual values. In this dataset, the value of the previous record has been used, except for records where there was no previous record.
190.10-c	190.10	1910	8	19	20:15:00	37.85	15.31667	Italy	2500			Mediterranean (Eastern Basin)	Thor	360	Surf.	N 30	10								24	21.93	21.04	38.01	The field(s) 'Date' , 'Depth' , 'Nature of Bottom' , 'Weather' , 'Wind Direction' , 'Wind Force' , 'Sea Direction' , 'Sea Force' contain ditto marks in the manuscript table, not actual values. In this dataset, the value of the previous record has been used, except for records where there was no previous record.
190.10-d	190.10	1910	8	19	20:20:00	37.85	15.31667	Italy	2500			Mediterranean (Eastern Basin)	Thor	360	Surf.	P 100	10
191.10-a	191.10	1910	8	20		37.83333	15.3	Italy	2500	Depth probably wrong, copied from previous station. Hand dredge cannot be used in 360m depth.		Mediterranean (Eastern Basin)	Thor	360	Surf.	H	10	This is a dredge, so it is unlikely it has fished at the surface. It seems that the information has been copied from the previous station in the table of stations in the introductory volume and likely this constitutes an error. Stations 9.08 and 191.10 have the same coordinates. Unclear from manuscript whether they should actually be the same. Depth is likely wrong - ditto marks from previous sta…			NNE	6	NNE	1					The field(s) 'Depth' , 'Nature of Bottom' , 'Weather' , 'Temperature Air' , 'Temperature Surface' , 'Surface Cl‰' , 'Surface S‰' , 'Wire out Meters' , 'Duration of Haul in Minutes' contain ditto marks in the manuscript table, not actual values. In this dataset, the value of the previous record has been used, except for records where there was no previous record.
191.10-b	191.10	1910	8	20		37.83333	15.3	Italy	2500			Mediterranean (Eastern Basin)	Thor	24	Surf.	D 1	10	This is a dredge, so it is unlikely it has fished at the surface. It seems that the information has been copied from the previous station in the table of stations in the introductory volume and likely this constitutes an error. Stations 9.08 and 191.10 have the same coordinates. Unclear from manuscript whether they should actually be the same.	s.	Clear					28	21.1	21.08	38.08	The field(s) 'Date' , 'Hour' , 'Wind Direction' , 'Wind Force' , 'Sea Direction' , 'Sea Force' , 'Wire out Meters' , 'Duration of Haul in Minutes' contain ditto marks in the manuscript table, not actual values. In this dataset, the value of the previous record has been used, except for records where there was no previous record.
191.10-c	191.10	1910	8	20		37.83333	15.3	Italy	2500			Mediterranean (Eastern Basin)	Thor	11	Surf.	D 1	10	This is a dredge, so it is unlikely it has fished at the surface. It seems that the information has been copied from the previous station in the table of stations in the introductory volume and likely this constitutes an error. Stations 9.08 and 191.10 have the same coordinates. Unclear from manuscript whether they should actually be the same.
191.10-d	191.10	1910	8	20		37.83333	15.3	Italy	2500			Mediterranean (Eastern Basin)	Thor	6	Surf.	D 1	10	This is a dredge, so it is unlikely it has fished at the surface. It seems that the information has been copied from the previous station in the table of stations in the introductory volume and likely this constitutes an error. Stations 9.08 and 191.10 have the same coordinates. Unclear from manuscript whether they should actually be the same.
192.10-a	192.10	1910	8	20	20:15:00	38.11667	15.58333	Italy	2500			Mediterranean (Eastern Basin)	Thor	652	625-0	Hy	75		m.	Clear	NNE	4	NNE	2	23.9	23.5	21.2	38.3
192.10-b	192.10	1910	8	20	21:40:00	38.11667	15.58333	Italy	2500			Mediterranean (Eastern Basin)	Thor	652	25	Y 200	15
192.10-c	192.10	1910	8	20	22:10:00	38.11667	15.58333	Italy	2500			Mediterranean (Eastern Basin)	Thor	652	300	Y 200	15
192.10-d	192.10	1910	8	20	22:15:00	38.11667	15.58333	Italy	2500			Mediterranean (Eastern Basin)	Thor	652	Surf.	P 100	10
192.10-e	192.10	1910	8	20	22:50:00	38.11667	15.58333	Italy	2500			Mediterranean (Eastern Basin)	Thor	652	600	Y 200	30
192.10-f	192.10	1910	8	20	22:50:00	38.11667	15.58333	Italy	2500			Mediterranean (Eastern Basin)	Thor	652	545	N 30	30
193.10-a	193.10	1910	8	21	00:50:00	38.25	15.65	Italy	2500			Mediterranean (Western Basin)	Thor	>100	10	Y 200	30			Clear	N	1	0	0	23	25	21.04	38.01	The field(s) 'Nature of Bottom' contain ditto marks in the manuscript table, not actual values. In this dataset, the value of the previous record has been used, except for records where there was no previous record.
194.10-a	194.10	1910	8	21	04:30:00	38.55	15.48333	Italy	2500			Mediterranean (Western Basin)	Thor	1140	10	Y 200	15		cl.	Cloudy	0	0	0	0					The field(s) 'Temperature Air' , 'Temperature Surface' , 'Surface Cl‰' , 'Surface S‰' contain ditto marks in the manuscript table, not actual values. In this dataset, the value of the previous record has been used, except for records where there was no previous record.
194.10-b	194.10	1910	8	21	04:30:00	38.55	15.48333	Italy	2500			Mediterranean (Western Basin)	Thor	1140	Surf.	N 30	10		cl.	Cloudy	0	0	0	0					The field(s) 'Temperature Air' , 'Temperature Surface' , 'Surface Cl‰' , 'Surface S‰' contain ditto marks in the manuscript table, not actual values. In this dataset, the value of the previous record has been used, except for records where there was no previous record.
194.10-c	194.10	1910	8	21	04:35:00	38.55	15.48333	Italy	2500			Mediterranean (Western Basin)	Thor	1140	Surf.	P 100	10
194.10-d	194.10	1910	8	21	05:00:00	38.55	15.48333	Italy	2500			Mediterranean (Western Basin)	Thor	1140	25	Y 200	15
194.10-e	194.10	1910	8	21	06:00:00	38.55	15.48333	Italy	2500			Mediterranean (Western Basin)	Thor	1140	1200	Y 200	30
194.10-f	194.10	1910	8	21	06:00:00	38.55	15.48333	Italy	2500			Mediterranean (Western Basin)	Thor	1140	1145	N 30	30
194.10-g	194.10	1910	8	21	07:00:00	38.55	15.48333	Italy	2500			Mediterranean (Western Basin)	Thor	1140	1000-0	Hy	105								24.1	25.4	20.99	37.92	The field(s) 'Date' , 'Depth' , 'Nature of Bottom' , 'Weather' , 'Wind Direction' , 'Wind Force' , 'Sea Direction' , 'Sea Force' contain ditto marks in the manuscript table, not actual values. In this dataset, the value of the previous record has been used, except for records where there was no previous record.
195.10-a	195.10	1910	8	21	14:00:00	39.03333	14.91667	Italy	2500			Mediterranean (Western Basin)	Thor	ca.3160	2000-0	Hy	240			Clear	0	0	0	0	27	26	21.05	38.03	The field(s) 'Nature of Bottom' contain ditto marks in the manuscript table, not actual values. In this dataset, the value of the previous record has been used, except for records where there was no previous record.
195.10-b	195.10	1910	8	21	18:10:00	39.03333	14.91667	Italy	2500			Mediterranean (Western Basin)	Thor	ca.3160	300	Y 200	30
195.10-c	195.10	1910	8	21	18:10:00	39.03333	14.91667	Italy	2500			Mediterranean (Western Basin)	Thor	ca.3160	Surf.	N 30	10
195.10-d	195.10	1910	8	21	18:15:00	39.03333	14.91667	Italy	2500			Mediterranean (Western Basin)	Thor	ca.3160	Surf.	P 100	10
195.10-e	195.10	1910	8	21	18:50:00	39.03333	14.91667	Italy	2500			Mediterranean (Western Basin)	Thor	ca.3160	65	Y 200	15
196.10-a	196.10	1910	8	22	02:40:00	39.98333	14.51667	Italy	2500			Mediterranean (Western Basin)	Thor	>600	25	Y 200	30			Cloudy	0	0	0	0	23.5	25.25	21.07	38.06	The field(s) 'Nature of Bottom' contain ditto marks in the manuscript table, not actual values. In this dataset, the value of the previous record has been used, except for records where there was no previous record.
196.10-b	196.10	1910	8	22	02:40:00	39.98333	14.51667	Italy	2500			Mediterranean (Western Basin)	Thor	>600	Surf.	N 30	10			Cloudy	0	0	0	0	23.5	25.25	21.07	38.06	The field(s) 'Nature of Bottom' contain ditto marks in the manuscript table, not actual values. In this dataset, the value of the previous record has been used, except for records where there was no previous record.
196.10-c	196.10	1910	8	22	02:45:00	39.98333	14.51667	Italy	2500			Mediterranean (Western Basin)	Thor	>600	Surf.	P 100	10
197.10-a	197.10	1910	8	24	19:00:00	40.56667	13.6	Italy	2500			Mediterranean (Western Basin)	Thor	>1000	300	Y 200	30			Cloudy	NW	3	W	4					The field(s) 'Nature of Bottom' , 'Temperature Air' , 'Temperature Surface' , 'Surface Cl‰' , 'Surface S‰' contain ditto marks in the manuscript table, not actual values. In this dataset, the value of the previous record has been used, except for records where there was no previous record.
197.10-b	197.10	1910	8	24	19:00:00	40.56667	13.6	Italy	2500			Mediterranean (Western Basin)	Thor	>1000	Surf.	N 30	10			Cloudy	NW	3	W	4					The field(s) 'Nature of Bottom' , 'Temperature Air' , 'Temperature Surface' , 'Surface Cl‰' , 'Surface S‰' contain ditto marks in the manuscript table, not actual values. In this dataset, the value of the previous record has been used, except for records where there was no previous record.
197.10-c	197.10	1910	8	24	19:10:00	40.56667	13.6	Italy	2500			Mediterranean (Western Basin)	Thor	>1000	Surf.	P 100	10
197.10-d	197.10	1910	8	24	19:45:00	40.56667	13.6	Italy	2500			Mediterranean (Western Basin)	Thor	>1000	25	Y 200	15
197.10-e	197.10	1910	8	24	20:00:00	40.56667	13.6	Italy	2500			Mediterranean (Western Basin)	Thor	>1000	1000-0	Hy	105								23.4	23.9	21.01	37.95	The field(s) 'Date' , 'Depth' , 'Nature of Bottom' , 'Weather' , 'Wind Direction' , 'Wind Force' , 'Sea Direction' , 'Sea Force' contain ditto marks in the manuscript table, not actual values. In this dataset, the value of the previous record has been used, except for records where there was no previous record.
198.10-a	198.10	1910	8	25	07:00:00	40.13333	12.43333	Italy	2500			Mediterranean (Western Basin)	Thor	>3600	Surf.	P 30	105			Cloudy	NNW	5	NNW	5	23.5	24.2	21.07	38.06	The field(s) 'Nature of Bottom' , 'Duration of Haul in Minutes' contain ditto marks in the manuscript table, not actual values. In this dataset, the value of the previous record has been used, except for records where there was no previous record.
199.10-a	199.10	1910	8	25	18:20:00	39.53333	10.81667	Italy	2500			Mediterranean (Western Basin)	Thor	ca.2700	1000-0	Hy	105			Clear	W	2	NW	2	24	24.9	21.17	38.24	The field(s) 'Nature of Bottom' contain ditto marks in the manuscript table, not actual values. In this dataset, the value of the previous record has been used, except for records where there was no previous record.
199.10-b	199.10	1910	8	25	20:10:00	39.53333	10.81667	Italy	2500			Mediterranean (Western Basin)	Thor	ca.2700	200-80	N 50	105
199.10-c	199.10	1910	8	25	20:30:00	39.53333	10.81667	Italy	2500			Mediterranean (Western Basin)	Thor	ca.2700	80-30	N 50	105
199.10-d	199.10	1910	8	25	20:45:00	39.53333	10.81667	Italy	2500			Mediterranean (Western Basin)	Thor	ca.2700	30-0	N 50	105
199.10-e	199.10	1910	8	25	21:00:00	39.53333	10.81667	Italy	2500			Mediterranean (Western Basin)	Thor	ca.2700	25	Y 200	15
199.10-f	199.10	1910	8	25	21:25:00	39.53333	10.81667	Italy	2500			Mediterranean (Western Basin)	Thor	ca.2700	300	Y 200	20
199.10-g	199.10	1910	8	25	21:30:00	39.53333	10.81667	Italy	2500			Mediterranean (Western Basin)	Thor	ca.2700	Surf.	P 100	10
199.10-h	199.10	1910	8	25	22:10:00	39.53333	10.81667	Italy	2500			Mediterranean (Western Basin)	Thor	ca.2700	1000	Y 200	30
199.10-i	199.10	1910	8	25	22:10:00	39.53333	10.81667	Italy	2500			Mediterranean (Western Basin)	Thor	ca.2700	945	N 30	30
200.10-a	200.10	1910	8	26	03:45:00	39.3	10.18333	Italy	2500			Mediterranean (Western Basin)	Thor	>2000	25	Y 200	30			Misty	0	0	SW	1	24	24.05	21.15	38.21	The field(s) 'Nature of Bottom' contain ditto marks in the manuscript table, not actual values. In this dataset, the value of the previous record has been used, except for records where there was no previous record.
200.10-b	200.10	1910	8	26	03:45:00	39.3	10.18333	Italy	2500			Mediterranean (Western Basin)	Thor	>2000	Surf.	N 30	10			Misty	0	0	SW	1	24	24.05	21.15	38.21	The field(s) 'Nature of Bottom' contain ditto marks in the manuscript table, not actual values. In this dataset, the value of the previous record has been used, except for records where there was no previous record.
200.10-c	200.10	1910	8	26	03:50:00	39.3	10.18333	Italy	2500			Mediterranean (Western Basin)	Thor	>2000	Surf.	P 100	10
201.10-a	201.10	1910	8	26	08:30:00	39.16667	9.58333	Italy	2500			Mediterranean (Western Basin)	Thor	16-9	Surf.	D 1	240	This is a dredge, so it is unlikely it has fished at the surface. It seems that the information has been copied from the previous station in the table of stations in the introductory volume and likely this constitutes an error. Stations 41.09 and 201.10 have the same coordinates. Not clear from map in the manuscript whether they are indeed the same.	s.	Clear	S	1	0	0					The field(s) 'Temperature Air' , 'Temperature Surface' , 'Surface S‰' , 'Wire out Meters' contain ditto marks in the manuscript table, not actual values. In this dataset, the value of the previous record has been used, except for records where there was no previous record.
201.10-b	201.10	1910	8	26	09:00:00	39.16667	9.58333	Italy	2500			Mediterranean (Western Basin)	Thor	2-0	Surf.	H	180	This is a dredge, so it is unlikely it has fished at the surface. It seems that the information has been copied from the previous station in the table of stations in the introductory volume and likely this constitutes an error. Stations 41.09 and 201.10 have the same coordinates. Not clear from map in the manuscript whether they are indeed the same.	st.										The field(s) 'Date' , 'Weather' , 'Wind Direction' , 'Wind Force' , 'Sea Direction' , 'Sea Force' , 'Temperature Air' , 'Temperature Surface' , 'Surface S‰' , 'Wire out Meters' contain ditto marks in the manuscript table, not actual values. In this dataset, the value of the previous record has been used, except for records where there was no previous record.
202.10-a	202.10	1910	8	26	15:20:00	38.98333	9.41667	Italy	2500			Mediterranean (Western Basin)	Thor	760	750-0	Hy	90		m.	Clear	SSW	2	SSW	2	24.4	24.5	21.15	38.21
202.10-b	202.10	1910	8	26	17:05:00	38.98333	9.41667	Italy	2500			Mediterranean (Western Basin)	Thor	760	300	Y 200	15
202.10-c	202.10	1910	8	26	17:05:00	38.98333	9.41667	Italy	2500			Mediterranean (Western Basin)	Thor	760	Surf.	N 30	10
202.10-d	202.10	1910	8	26	17:10:00	38.98333	9.41667	Italy	2500			Mediterranean (Western Basin)	Thor	760	Surf.	P 100	10
203.10-a	203.10	1910	8	27	02:10:00	38.86667	8.18333	Italy	2500			Mediterranean (Western Basin)	Thor	>400	Surf.	P 30	10			Clear	0	0	0	0	23	23.6	21.14	38.19	The field(s) 'Nature of Bottom' , 'Duration of Haul in Minutes' contain ditto marks in the manuscript table, not actual values. In this dataset, the value of the previous record has been used, except for records where there was no previous record.
204.10-a	204.10	1910	8	27	04:00:00	38.86667	7.71667	Italy	2500			Mediterranean (Western Basin)	Thor	>1000	25	Y 200	15			Clear	E	1	0	0					The field(s) 'Nature of Bottom' , 'Temperature Air' , 'Temperature Surface' , 'Surface Cl‰' , 'Surface S‰' contain ditto marks in the manuscript table, not actual values. In this dataset, the value of the previous record has been used, except for records where there was no previous record.
204.10-b	204.10	1910	8	27	04:30:00	38.86667	7.71667	Italy	2500			Mediterranean (Western Basin)	Thor	>1000	65	Y 200	15
204.10-c	204.10	1910	8	27	04:30:00	38.86667	7.71667	Italy	2500			Mediterranean (Western Basin)	Thor	>1000	Surf.	N 30	10
204.10-d	204.10	1910	8	27	04:35:00	38.86667	7.71667	Italy	2500			Mediterranean (Western Basin)	Thor	>1000	Surf.	P 100	10
204.10-e	204.10	1910	8	27	05:00:00	38.86667	7.71667	Italy	2500			Mediterranean (Western Basin)	Thor	>1000	300	Y 200	30
204.10-f	204.10	1910	8	27	05:45:00	38.86667	7.71667	Italy	2500			Mediterranean (Western Basin)	Thor	>1000	1000	Y 200	30
204.10-g	204.10	1910	8	27	05:45:00	38.86667	7.71667	Italy	2500			Mediterranean (Western Basin)	Thor	>1000	945	N 30	30
204.10-h	204.10	1910	8	27	06:45:00	38.86667	7.71667	Italy	2500			Mediterranean (Western Basin)	Thor	>1000	1000-0	Hy	105								23.6	23.5	21.14	38.19	The field(s) 'Date' , 'Depth' , 'Nature of Bottom' , 'Weather' , 'Wind Direction' , 'Wind Force' , 'Sea Direction' , 'Sea Force' contain ditto marks in the manuscript table, not actual values. In this dataset, the value of the previous record has been used, except for records where there was no previous record.
205.10-a	205.10	1910	8	27	19:35:00	39.26667	5.86667	Spain	2500			Mediterranean (Western Basin)	Thor	ca.2860	25	Y 200	15			Clear	NNE	1	NNE	1	23	24.39			The field(s) 'Nature of Bottom' , 'Surface Cl‰' , 'Surface S‰' contain ditto marks in the manuscript table, not actual values. In this dataset, the value of the previous record has been used, except for records where there was no previous record.
205.10-b	205.10	1910	8	27	19:35:00	39.26667	5.86667	Spain	2500			Mediterranean (Western Basin)	Thor	ca.2860	Surf.	N 30	10			Clear	NNE	1	NNE	1	23	24.39			The field(s) 'Nature of Bottom' , 'Surface Cl‰' , 'Surface S‰' contain ditto marks in the manuscript table, not actual values. In this dataset, the value of the previous record has been used, except for records where there was no previous record.
205.10-c	205.10	1910	8	27	19:40:00	39.26667	5.86667	Spain	2500			Mediterranean (Western Basin)	Thor	ca.2860	Surf.	P 100	10
206.10-a	206.10	1910	8	28	00:30:00	39.53333	5.25	Spain	2500			Mediterranean (Western Basin)	Thor	ca.2860	25	Y 200	15			Clear	0	0	NE	2					The field(s) 'Nature of Bottom' , 'Temperature Air' , 'Temperature Surface' , 'Surface Cl‰' , 'Surface S‰' contain ditto marks in the manuscript table, not actual values. In this dataset, the value of the previous record has been used, except for records where there was no previous record.
206.10-b	206.10	1910	8	28	01:05:00	39.53333	5.25	Spain	2500			Mediterranean (Western Basin)	Thor	ca.2860	300	Y 200	15
206.10-c	206.10	1910	8	28	01:05:00	39.53333	5.25	Spain	2500			Mediterranean (Western Basin)	Thor	ca.2860	Surf.	N 30	10
206.10-d	206.10	1910	8	28	01:10:00	39.53333	5.25	Spain	2500			Mediterranean (Western Basin)	Thor	ca.2860	Surf.	P 100	10
206.10-e	206.10	1910	8	28	01:40:00	39.53333	5.25	Spain	2500			Mediterranean (Western Basin)	Thor	ca.2860	1000	Y 200	45
206.10-f	206.10	1910	8	28	01:40:00	39.53333	5.25	Spain	2500			Mediterranean (Western Basin)	Thor	ca.2860	945	N 30	45
206.10-g	206.10	1910	8	28	03:05:00	39.53333	5.25	Spain	2500			Mediterranean (Western Basin)	Thor	ca.2860	2000	Y 200	45
206.10-h	206.10	1910	8	28	03:05:00	39.53333	5.25	Spain	2500			Mediterranean (Western Basin)	Thor	ca.2860	1945	N 30	45
206.10-i	206.10	1910	8	28	04:45:00	39.53333	5.25	Spain	2500			Mediterranean (Western Basin)	Thor	ca.2860	2500-0	Hy	285								23.4	24.9	20.7	37.39	The field(s) 'Date' , 'Depth' , 'Nature of Bottom' , 'Weather' , 'Wind Direction' , 'Wind Force' , 'Sea Direction' , 'Sea Force' contain ditto marks in the manuscript table, not actual values. In this dataset, the value of the previous record has been used, except for records where there was no previous record.
206.10-j	206.10	1910	8	28	09:30:00	39.53333	5.25	Spain	2500			Mediterranean (Western Basin)	Thor	ca.2860	80-0	N 50	285
206.10-k	206.10	1910	8	28	10:00:00	39.53333	5.25	Spain	2500			Mediterranean (Western Basin)	Thor	ca.2860	200-80	N 50	285		m.	Clear	0		NE	2	23.4	24.9	20.7	37.39	The field(s) 'Wind Force' , 'Duration of Haul in Minutes' contain ditto marks in the manuscript table, not actual values. In this dataset, the value of the previous record has been used, except for records where there was no previous record.
206.10-l	206.10	1910	8	28	11:00:00	39.53333	5.25	Spain	2500			Mediterranean (Western Basin)	Thor	ca.2860	1000-200	N 50	285
207.10-a	207.10	1910	8	28	20:50:00	39.96667	3.68333	Spain	2500			Mediterranean (Western Basin)	Thor	64	25	Y 200	15		sh.	Cloudy	S	3	S	3					The field(s) 'Temperature Air' , 'Temperature Surface' , 'Surface Cl‰' , 'Surface S‰' contain ditto marks in the manuscript table, not actual values. In this dataset, the value of the previous record has been used, except for records where there was no previous record.
207.10-b	207.10	1910	8	28	20:50:00	39.96667	3.68333	Spain	2500			Mediterranean (Western Basin)	Thor	64	Surf.	N 30	10		sh.	Cloudy	S	3	S	3					The field(s) 'Temperature Air' , 'Temperature Surface' , 'Surface Cl‰' , 'Surface S‰' contain ditto marks in the manuscript table, not actual values. In this dataset, the value of the previous record has been used, except for records where there was no previous record.
207.10-c	207.10	1910	8	28	20:55:00	39.96667	3.68333	Spain	2500			Mediterranean (Western Basin)	Thor	64	Surf.	P 100	10
207.10-d	207.10	1910	8	28	21:20:00	39.96667	3.68333	Spain	2500			Mediterranean (Western Basin)	Thor	64	65	Y 200	15
207.10-e	207.10	1910	8	28	21:50:00	39.96667	3.68333	Spain	2500			Mediterranean (Western Basin)	Thor	64	100	D 1	30
207.10-f	207.10	1910	8	28	21:55:00	39.96667	3.68333	Spain	2500			Mediterranean (Western Basin)	Thor	51	50-0	Hy	30								24.6	24.95	20.91	37.77	The field(s) 'Date' , 'Nature of Bottom' , 'Weather' , 'Wind Direction' , 'Wind Force' , 'Sea Direction' , 'Sea Force' contain ditto marks in the manuscript table, not actual values. In this dataset, the value of the previous record has been used, except for records where there was no previous record.
208.10-a	208.10	1910	8	29	01:40:00	40.3	3.33333	Spain	2500			Mediterranean (Western Basin)	Thor	>1600	25	Y 200	15			Clear	S	3	S	3	24.3	24	21.12	38.15	The field(s) 'Nature of Bottom' contain ditto marks in the manuscript table, not actual values. In this dataset, the value of the previous record has been used, except for records where there was no previous record.
208.10-b	208.10	1910	8	29	01:40:00	40.3	3.33333	Spain	2500			Mediterranean (Western Basin)	Thor	>1600	Surf.	N 30	10			Clear	S	3	S	3	24.3	24	21.12	38.15	The field(s) 'Nature of Bottom' contain ditto marks in the manuscript table, not actual values. In this dataset, the value of the previous record has been used, except for records where there was no previous record.
208.10-c	208.10	1910	8	29	01:45:00	40.3	3.33333	Spain	2500			Mediterranean (Western Basin)	Thor	>1600	Surf.	P 100	10
209.10-a	209.10	1910	8	29	04:55:00	40.56667	3.05	Spain	2500			Mediterranean (Western Basin)	Thor	>2000	25	Y 200	15			Clear	NE	2	NE	1					The field(s) 'Nature of Bottom' , 'Temperature Air' , 'Temperature Surface' , 'Surface Cl‰' , 'Surface S‰' contain ditto marks in the manuscript table, not actual values. In this dataset, the value of the previous record has been used, except for records where there was no previous record.
209.10-b	209.10	1910	8	29	04:55:00	40.56667	3.05	Spain	2500			Mediterranean (Western Basin)	Thor	>2000	Surf.	N 30	10			Clear	NE	2	NE	1					The field(s) 'Nature of Bottom' , 'Temperature Air' , 'Temperature Surface' , 'Surface Cl‰' , 'Surface S‰' contain ditto marks in the manuscript table, not actual values. In this dataset, the value of the previous record has been used, except for records where there was no previous record.
209.10-c	209.10	1910	8	29	05:00:00	40.56667	3.05	Spain	2500			Mediterranean (Western Basin)	Thor	>2000	Surf.	P 100	10
209.10-d	209.10	1910	8	29	05:25:00	40.56667	3.05	Spain	2500			Mediterranean (Western Basin)	Thor	>2000	300	Y 200	15
209.10-e	209.10	1910	8	29	06:00:00	40.56667	3.05	Spain	2500			Mediterranean (Western Basin)	Thor	>2000	1000	Y 200	45
209.10-f	209.10	1910	8	29	06:00:00	40.56667	3.05	Spain	2500			Mediterranean (Western Basin)	Thor	>2000	945	N 30	45
209.10-g	209.10	1910	8	29	07:25:00	40.56667	3.05	Spain	2500			Mediterranean (Western Basin)	Thor	>2000	2000	Y 200	45
209.10-h	209.10	1910	8	29	07:25:00	40.56667	3.05	Spain	2500			Mediterranean (Western Basin)	Thor	>2000	1945	N 30	45
209.10-i	209.10	1910	8	29	09:30:00	40.56667	3.05	Spain	2500			Mediterranean (Western Basin)	Thor	>2000	2800	D 1	180			Cloudy									The field(s) 'Date' , 'Depth' , 'Nature of Bottom' , 'Wind Direction' , 'Wind Force' , 'Sea Direction' , 'Sea Force' , 'Temperature Air' , 'Temperature Surface' , 'Surface Cl‰' , 'Surface S‰' contain ditto marks in the manuscript table, not actual values. In this dataset, the value of the previous record has been used, except for records where there was no previous record.
209.10-j	209.10	1910	8	29	09:30:00	40.56667	3.05	Spain	2500			Mediterranean (Western Basin)	Thor	>2000	1500-0	Hy	150								25.2	24.5	21.09	38.1	The field(s) 'Date' , 'Depth' , 'Nature of Bottom' , 'Weather' , 'Wind Direction' , 'Wind Force' , 'Sea Direction' , 'Sea Force' contain ditto marks in the manuscript table, not actual values. In this dataset, the value of the previous record has been used, except for records where there was no previous record.
209.10-k	209.10	1910	8	29	13:30:00	40.56667	3.05	Spain	2500			Mediterranean (Western Basin)	Thor	>2000	30-0	N 50	150
209.10-l	209.10	1910	8	29	13:45:00	40.56667	3.05	Spain	2500			Mediterranean (Western Basin)	Thor	>2000	80-33	N 50	150
209.10-m	209.10	1910	8	29	14:00:00	40.56667	3.05	Spain	2500			Mediterranean (Western Basin)	Thor	>2000	200-85	N 50	150
209.10-n	209.10	1910	8	29	15:00:00	40.56667	3.05	Spain	2500			Mediterranean (Western Basin)	Thor	>2000	1000-200	N 50	150
209.10-o	209.10	1910	8	29	15:45:00	40.56667	3.05	Spain	2500			Mediterranean (Western Basin)	Thor	>2000	100	Y 200	20
209.10-p	209.10	1910	8	29	16:25:00	40.56667	3.05	Spain	2500			Mediterranean (Western Basin)	Thor	>2000	150	C 200	20
209.10-q	209.10	1910	8	29	17:10:00	40.56667	3.05	Spain	2500			Mediterranean (Western Basin)	Thor	>2000	75-35	C 200	20
209.10-r	209.10	1910	8	29	17:35:00	40.56667	3.05	Spain	2500			Mediterranean (Western Basin)	Thor	>2000	35-0	C 200	20
210.10-a	210.10	1910	8	30	00:20:00	41.16667	2.38333	Spain	2500			Mediterranean (Western Basin)	Thor	780	750-0	Hy	150		m.	Cloudy	E	4	E	4	25.5	24	20.98	37.9
210.10-b	210.10	1910	8	30	02:45:00	41.16667	2.38333	Spain	2500			Mediterranean (Western Basin)	Thor	780	25	Y 200	30
210.10-c	210.10	1910	8	30	02:45:00	41.16667	2.38333	Spain	2500			Mediterranean (Western Basin)	Thor	780	Surf.	N 30	10
210.10-d	210.10	1910	8	30	02:50:00	41.16667	2.38333	Spain	2500			Mediterranean (Western Basin)	Thor	780	Surf.	P 100	10
210.10-e	210.10	1910	8	30	03:35:00	41.16667	2.38333	Spain	2500			Mediterranean (Western Basin)	Thor	780	600	Y 200	30
211.10-a	211.10	1910	8	30	05:20:00	41.28333	2.21667	Spain	2500			Mediterranean (Western Basin)	Thor	150	25	Y 200	60		m.	Cloudy	E	4	E	4	23	24			The field(s) 'Surface Cl‰' , 'Surface S‰' contain ditto marks in the manuscript table, not actual values. In this dataset, the value of the previous record has been used, except for records where there was no previous record.
211.10-b	211.10	1910	8	30	05:20:00	41.28333	2.21667	Spain	2500			Mediterranean (Western Basin)	Thor	150	Surf.	N 30	10		m.	Cloudy	E	4	E	4	23	24			The field(s) 'Surface Cl‰' , 'Surface S‰' contain ditto marks in the manuscript table, not actual values. In this dataset, the value of the previous record has been used, except for records where there was no previous record.
211.10-c	211.10	1910	8	30	05:30:00	41.28333	2.21667	Spain	2500			Mediterranean (Western Basin)	Thor	150	Surf.	P 100	10
212.10-a	212.10	1910	8	30	23:55:00	40.55	1.3	Spain	2500			Mediterranean (Western Basin)	Thor	>150	Surf.	P 30	10			Cloudy	ESE	1	ESE	3	23.5	24.7	20.96	37.86	The field(s) 'Nature of Bottom' , 'Duration of Haul in Minutes' contain ditto marks in the manuscript table, not actual values. In this dataset, the value of the previous record has been used, except for records where there was no previous record.
213.10-a	213.10	1910	8	31	03:25:00	40.23333	0.9	Spain	2500			Mediterranean (Western Basin)	Thor	75	25	Y 200	15		m.	Cloudy	NW	3	NW	3	23	27.6			The field(s) 'Surface Cl‰' , 'Surface S‰' contain ditto marks in the manuscript table, not actual values. In this dataset, the value of the previous record has been used, except for records where there was no previous record.
213.10-b	213.10	1910	8	31	03:25:00	40.23333	0.9	Spain	2500			Mediterranean (Western Basin)	Thor	75	Surf.	N 30	10		m.	Cloudy	NW	3	NW	3	23	27.6			The field(s) 'Surface Cl‰' , 'Surface S‰' contain ditto marks in the manuscript table, not actual values. In this dataset, the value of the previous record has been used, except for records where there was no previous record.
213.10-c	213.10	1910	8	31	03:30:00	40.23333	0.9	Spain	2500			Mediterranean (Western Basin)	Thor	75	Surf.	P 100	10
213.10-d	213.10	1910	8	31	03:50:00	40.23333	0.9	Spain	2500			Mediterranean (Western Basin)	Thor	75	95	Y 200	15
213.10-e	213.10	1910	8	31	04:25:00	40.23333	0.9	Spain	2500			Mediterranean (Western Basin)	Thor	75	200	D 1	15
213.10-f	213.10	1910	8	31	05:00:00	40.23333	0.9	Spain	2500			Mediterranean (Western Basin)	Thor	75	250	M	30
214.10-a	214.10	1910	8	31	11:45:00	39.65	0.65	Spain	2500			Mediterranean (Western Basin)	Thor	165	350	D 1	60		s. sh.	Clear	E	3	E	4					The field(s) 'Temperature Air' , 'Temperature Surface' , 'Surface Cl‰' , 'Surface S‰' contain ditto marks in the manuscript table, not actual values. In this dataset, the value of the previous record has been used, except for records where there was no previous record.
214.10-b	214.10	1910	8	31	00:00:00	39.65	0.65	Spain	2500			Mediterranean (Western Basin)	Thor	540	150-0	Hy	30		m.						24.5	24.55	20.92	37.79	The field(s) 'Date' , 'Weather' , 'Wind Direction' , 'Wind Force' , 'Sea Direction' , 'Sea Force' contain ditto marks in the manuscript table, not actual values. In this dataset, the value of the previous record has been used, except for records where there was no previous record.
214.10-c	214.10	1910	8	31	14:00:00	39.65	0.65	Spain	2500			Mediterranean (Western Basin)	Thor	500	1500	M	20
215.10-a	215.10	1910	8	31	19:00:00	39.23333	0.86667	Spain	2500			Mediterranean (Western Basin)	Thor	>1050	1000-0	Hy	135			Clear	E	1	NE	3	23.4	25.02	20.79	37.56	The field(s) 'Nature of Bottom' contain ditto marks in the manuscript table, not actual values. In this dataset, the value of the previous record has been used, except for records where there was no previous record.
215.10-b	215.10	1910	8	31	21:20:00	39.23333	0.86667	Spain	2500			Mediterranean (Western Basin)	Thor	>1050	25	Y 200	30
215.10-c	215.10	1910	8	31	21:20:00	39.23333	0.86667	Spain	2500			Mediterranean (Western Basin)	Thor	>1050	Surf.	N 30	10
215.10-d	215.10	1910	8	31	21:30:00	39.23333	0.86667	Spain	2500			Mediterranean (Western Basin)	Thor	>1050	Surf.	P 100	10
216.10-a	216.10	1910	9	1	05:10:00	38.51667	1.4	Spain	2500			Mediterranean (Western Basin)	Thor	>85	25	Y 200	30			Clear	0		E	3	23	25	20.66	37.32	The field(s) 'Nature of Bottom' , 'Wind Force' contain ditto marks in the manuscript table, not actual values. In this dataset, the value of the previous record has been used, except for records where there was no previous record.
216.10-b	216.10	1910	9	1	05:10:00	38.51667	1.4	Spain	2500			Mediterranean (Western Basin)	Thor	>85	Surf.	N 30	10			Clear	0		E	3	23	25	20.66	37.32	The field(s) 'Nature of Bottom' , 'Wind Force' contain ditto marks in the manuscript table, not actual values. In this dataset, the value of the previous record has been used, except for records where there was no previous record.
216.10-c	216.10	1910	9	1	05:20:00	38.51667	1.4	Spain	2500			Mediterranean (Western Basin)	Thor	>85	Surf.	P 100	10
217.10-a	217.10	1910	9	1	10:45:00	38.01667	1.8	Spain	2500			Mediterranean (Western Basin)	Thor	>2000	2000-0	Hy	165		m.	Cloudy	0		SE	2	23.4	24.8	20.42	36.89	The field(s) 'Wind Force' contain ditto marks in the manuscript table, not actual values. In this dataset, the value of the previous record has been used, except for records where there was no previous record.
217.10-b	217.10	1910	9	1	13:40:00	38.01667	1.8	Spain	2500			Mediterranean (Western Basin)	Thor	>2000	300	Y 200	15
217.10-c	217.10	1910	9	1	13:40:00	38.01667	1.8	Spain	2500			Mediterranean (Western Basin)	Thor	>2000	Surf.	N 30	10
217.10-d	217.10	1910	9	1	13:45:00	38.01667	1.8	Spain	2500			Mediterranean (Western Basin)	Thor	>2000	Surf.	P 100	10
218.10-a	218.10	1910	9	2	02:00:00	36.9	2.95	Algeria	2500			Mediterranean (Western Basin)	Thor	ca.2000	25	Y 200	30			Clear	ENE	3	ENE	4					The field(s) 'Nature of Bottom' , 'Temperature Air' , 'Temperature Surface' , 'Surface Cl‰' , 'Surface S‰' contain ditto marks in the manuscript table, not actual values. In this dataset, the value of the previous record has been used, except for records where there was no previous record.
218.10-b	218.10	1910	9	2	02:00:00	36.9	2.95	Algeria	2500			Mediterranean (Western Basin)	Thor	ca.2000	Surf.	N 30	10			Clear	ENE	3	ENE	4					The field(s) 'Nature of Bottom' , 'Temperature Air' , 'Temperature Surface' , 'Surface Cl‰' , 'Surface S‰' contain ditto marks in the manuscript table, not actual values. In this dataset, the value of the previous record has been used, except for records where there was no previous record.
218.10-c	218.10	1910	9	2	02:10:00	36.9	2.95	Algeria	2500			Mediterranean (Western Basin)	Thor	ca.2000	Surf.	P 100	10
218.10-d	218.10	1910	9	2	02:45:00	36.9	2.95	Algeria	2500			Mediterranean (Western Basin)	Thor	ca.2000	300	Y 200	30
218.10-e	218.10	1910	9	2	03:45:00	36.9	2.95	Algeria	2500			Mediterranean (Western Basin)	Thor	ca.2000	950-0	Hy	135								22	23.5	20.34	36.74	The field(s) 'Date' , 'Depth' , 'Nature of Bottom' , 'Weather' , 'Wind Direction' , 'Wind Force' , 'Sea Direction' , 'Sea Force' contain ditto marks in the manuscript table, not actual values. In this dataset, the value of the previous record has been used, except for records where there was no previous record.
219.10-a	219.10	1910	9	3	19:45:00	36.66667	1.81667	Algeria	2500			Mediterranean (Western Basin)	Thor	>280	Surf.	P 30	135			Clear	E	6	ENE	6	23.5	23.7	20.35	36.76	The field(s) 'Nature of Bottom' , 'Duration of Haul in Minutes' contain ditto marks in the manuscript table, not actual values. In this dataset, the value of the previous record has been used, except for records where there was no previous record.
220.10-a	220.10	1910	9	4	02:15:00	36.41667	0.7	Algeria	2500			Mediterranean (Western Basin)	Thor	>350	25	Y 200	30			Clear	E	5	E	5	20.2	18.8	20.24	36.56	The field(s) 'Nature of Bottom' contain ditto marks in the manuscript table, not actual values. In this dataset, the value of the previous record has been used, except for records where there was no previous record.
220.10-b	220.10	1910	9	4	02:15:00	36.41667	0.7	Algeria	2500			Mediterranean (Western Basin)	Thor	>350	Surf.	N 30	10			Clear	E	5	E	5	20.2	18.8	20.24	36.56	The field(s) 'Nature of Bottom' contain ditto marks in the manuscript table, not actual values. In this dataset, the value of the previous record has been used, except for records where there was no previous record.
220.10-c	220.10	1910	9	4	02:20:00	36.41667	0.7	Algeria	2500			Mediterranean (Western Basin)	Thor	>350	Surf.	P 100	10
221.10-a	221.10	1910	9	4	16:00:00	35.73333	-0.88333	Algeria	2500			Mediterranean (Western Basin)	Thor	37-15	Surf.	D 2	10	This is a dredge, so it is unlikely it has fished at the surface. It seems that the information has been copied from the previous station in the table of stations in the introductory volume and likely this constitutes an error.	st.	Clear	ENE	3	NE	4					The field(s) 'Temperature Air' , 'Temperature Surface' , 'Surface Cl‰' , 'Surface S‰' , 'Wire out Meters' , 'Duration of Haul in Minutes' contain ditto marks in the manuscript table, not actual values. In this dataset, the value of the previous record has been used, except for records where there was no previous record.
221.10-b	221.10	1910	9	4	18:35:00	35.73333	-0.88333	Algeria	2500			Mediterranean (Western Basin)	Thor	30	25	Y 200	15								23.5	23.1	20.26	36.6	The field(s) 'Date' , 'Nature of Bottom' , 'Weather' , 'Wind Direction' , 'Wind Force' , 'Sea Direction' , 'Sea Force' contain ditto marks in the manuscript table, not actual values. In this dataset, the value of the previous record has been used, except for records where there was no previous record.
221.10-c	221.10	1910	9	4	18:35:00	35.73333	-0.88333	Algeria	2500			Mediterranean (Western Basin)	Thor	30	Surf.	N 30	10								23.5	23.1	20.26	36.6	The field(s) 'Date' , 'Nature of Bottom' , 'Weather' , 'Wind Direction' , 'Wind Force' , 'Sea Direction' , 'Sea Force' contain ditto marks in the manuscript table, not actual values. In this dataset, the value of the previous record has been used, except for records where there was no previous record.
221.10-d	221.10	1910	9	4	18:40:00	35.73333	-0.88333	Algeria	2500			Mediterranean (Western Basin)	Thor	30	Surf.	P 100	10		st.	Clear	ENE	3	NE	4	23.5	23.1	20.26	36.6
222.10-a	222.10	1910	9	4	20:15:00	35.88333	-0.95	Algeria	2500			Mediterranean (Western Basin)	Thor	ca.2000	800-0	Hy	150			Clear	NNE	2	NE	4	22.8	22.88	20.28	36.64	The field(s) 'Nature of Bottom' contain ditto marks in the manuscript table, not actual values. In this dataset, the value of the previous record has been used, except for records where there was no previous record.
222.10-b	222.10	1910	9	4	22:50:00	35.88333	-0.95	Algeria	2500			Mediterranean (Western Basin)	Thor	ca.2000	25	Y 200	15
222.10-c	222.10	1910	9	4	23:20:00	35.88333	-0.95	Algeria	2500			Mediterranean (Western Basin)	Thor	ca.2000	300	Y 200	30
222.10-d	222.10	1910	9	4	23:20:00	35.88333	-0.95	Algeria	2500			Mediterranean (Western Basin)	Thor	ca.2000	Surf.	N 30	10
222.10-e	222.10	1910	9	4	23:25:00	35.88333	-0.95	Algeria	2500			Mediterranean (Western Basin)	Thor	ca.2000	Surf.	P 100	10
223.10-a	223.10	1910	9	5	04:35:00	36.21667	-1.46667	Algeria	2500			Mediterranean (Western Basin)	Thor	>2000	25	Y 200	15			Cloudy	NNE	2	NE	4					The field(s) 'Nature of Bottom' , 'Temperature Air' , 'Temperature Surface' , 'Surface Cl‰' , 'Surface S‰' contain ditto marks in the manuscript table, not actual values. In this dataset, the value of the previous record has been used, except for records where there was no previous record.
223.10-b	223.10	1910	9	5	04:35:00	36.21667	-1.46667	Algeria	2500			Mediterranean (Western Basin)	Thor	>2000	Surf.	N 30	10			Cloudy	NNE	2	NE	4					The field(s) 'Nature of Bottom' , 'Temperature Air' , 'Temperature Surface' , 'Surface Cl‰' , 'Surface S‰' contain ditto marks in the manuscript table, not actual values. In this dataset, the value of the previous record has been used, except for records where there was no previous record.
223.10-c	223.10	1910	9	5	04:40:00	36.21667	-1.46667	Algeria	2500			Mediterranean (Western Basin)	Thor	>2000	Surf.	P 100	10
223.10-d	223.10	1910	9	5	04:58:00	36.21667	-1.46667	Algeria	2500			Mediterranean (Western Basin)	Thor	>2000	300	Y 200	30
223.10-e	223.10	1910	9	5	05:50:00	36.21667	-1.46667	Algeria	2500			Mediterranean (Western Basin)	Thor	>2000	2000	Y 200	30
223.10-f	223.10	1910	9	5	07:15:00	36.21667	-1.46667	Algeria	2500			Mediterranean (Western Basin)	Thor	>2000	2000-0	Hy	165								22.8	22.9	20.24	36.56	The field(s) 'Date' , 'Depth' , 'Nature of Bottom' , 'Weather' , 'Wind Direction' , 'Wind Force' , 'Sea Direction' , 'Sea Force' contain ditto marks in the manuscript table, not actual values. In this dataset, the value of the previous record has been used, except for records where there was no previous record.
223.10-g	223.10	1910	9	5	10:35:00	36.21667	-1.46667	Algeria	2500			Mediterranean (Western Basin)	Thor	>2000	2000	Y 200	30
224.10-a	224.10	1910	9	5	17:00:00	36.55	-2	Spain	2500			Mediterranean (Western Basin)	Thor	>950	950-0	Hy	120			Overcast	E	1	E	3	24	23.7	20.28	36.64	The field(s) 'Nature of Bottom' contain ditto marks in the manuscript table, not actual values. In this dataset, the value of the previous record has been used, except for records where there was no previous record.
224.10-b	224.10	1910	9	5	19:20:00	36.55	-2	Spain	2500			Mediterranean (Western Basin)	Thor	>950	300	Y 200	15
224.10-c	224.10	1910	9	5	19:20:00	36.55	-2	Spain	2500			Mediterranean (Western Basin)	Thor	>950	Surf.	N 30	10
224.10-d	224.10	1910	9	5	19:25:00	36.55	-2	Spain	2500			Mediterranean (Western Basin)	Thor	>950	Surf.	P 100	10
224.10-e	224.10	1910	9	5	19:50:00	36.55	-2	Spain	2500			Mediterranean (Western Basin)	Thor	>950	25	Y 200	15
225.10-a	225.10	1910	9	6	03:30:00	36.58333	-3	Spain	2500			Mediterranean (Western Basin)	Thor	200	25	Y 200	15			Cloudy	0		0		22	22.6			The field(s) 'Nature of Bottom' , 'Wind Force' , 'Sea Force' , 'Surface Cl‰' , 'Surface S‰' contain ditto marks in the manuscript table, not actual values. In this dataset, the value of the previous record has been used, except for records where there was no previous record.
225.10-b	225.10	1910	9	6	03:30:00	36.58333	-3	Spain	2500			Mediterranean (Western Basin)	Thor	200	Surf.	N 30	10			Cloudy	0		0		22	22.6			The field(s) 'Nature of Bottom' , 'Wind Force' , 'Sea Force' , 'Surface Cl‰' , 'Surface S‰' contain ditto marks in the manuscript table, not actual values. In this dataset, the value of the previous record has been used, except for records where there was no previous record.
225.10-c	225.10	1910	9	6	03:35:00	36.58333	-3	Spain	2500			Mediterranean (Western Basin)	Thor	200	Surf.	P 100	10
226.10-a	226.10	1910	9	6	15:00:00	36.68856	-4.41368	Spain	5500	Using map in Smith (1912), Plate 1 as a basis and http://bl.ocks.org/rdmpage/raw/9951904/ for georeferencing and finding uncertainty (radius), http://maps.ngdc.noaa.gov/viewers/bathymetry/ for cross-checking with bathymetry	Sarah Faulwetter	Mediterranean (Western Basin)	Thor	23	Surf.	D 1	10	This is a dredge, so it is unlikely it has fished at the surface. It seems that the information has been copied from the previous station in the table of stations in the introductory volume and likely this constitutes an error.	m.	Cloudy	SW	2	SW	1	26	24			The field(s) 'Surface Cl‰' , 'Surface S‰' , 'Wire out Meters' , 'Duration of Haul in Minutes' contain ditto marks in the manuscript table, not actual values. In this dataset, the value of the previous record has been used, except for records where there was no previous record.
227.10-a	227.10	1910	9	6	17:35:00	36.55	-4.41667	Spain	2500			Mediterranean (Western Basin)	Thor	99	25	Y 200	30		cl. sh.	Cloudy	SW	2	SW	1	25	23.6			The field(s) 'Surface Cl‰' , 'Surface S‰' contain ditto marks in the manuscript table, not actual values. In this dataset, the value of the previous record has been used, except for records where there was no previous record.
227.10-b	227.10	1910	9	6	17:35:00	36.55	-4.41667	Spain	2500			Mediterranean (Western Basin)	Thor	99	Surf.	N 30	10		cl. sh.	Cloudy	SW	2	SW	1	25	23.6			The field(s) 'Surface Cl‰' , 'Surface S‰' contain ditto marks in the manuscript table, not actual values. In this dataset, the value of the previous record has been used, except for records where there was no previous record.
227.10-c	227.10	1910	9	6	17:40:00	36.55	-4.41667	Spain	2500			Mediterranean (Western Basin)	Thor	99	Surf.	P 100	10
228.10-a	228.10	1910	9	7	00:50:00	36.03333	-5.1	Spain	2500			Mediterranean (Western Basin)	Thor	>800	1200	Y 200	30			Cloudy	W	2	W	2					The field(s) 'Nature of Bottom' , 'Temperature Air' , 'Temperature Surface' , 'Surface Cl‰' , 'Surface S‰' contain ditto marks in the manuscript table, not actual values. In this dataset, the value of the previous record has been used, except for records where there was no previous record.
228.10-b	228.10	1910	9	7	00:50:00	36.03333	-5.1	Spain	2500			Mediterranean (Western Basin)	Thor	>800	1145	N 30	30			Cloudy	W	2	W	2					The field(s) 'Nature of Bottom' , 'Temperature Air' , 'Temperature Surface' , 'Surface Cl‰' , 'Surface S‰' contain ditto marks in the manuscript table, not actual values. In this dataset, the value of the previous record has been used, except for records where there was no previous record.
228.10-c	228.10	1910	9	7	01:55:00	36.03333	-5.1	Spain	2500			Mediterranean (Western Basin)	Thor	>800	300	Y 200	30
228.10-d	228.10	1910	9	7	01:55:00	36.03333	-5.1	Spain	2500			Mediterranean (Western Basin)	Thor	>800	Surf.	N 30	10
228.10-e	228.10	1910	9	7	02:00:00	36.03333	-5.1	Spain	2500			Mediterranean (Western Basin)	Thor	>800	Surf.	P 100	10
228.10-f	228.10	1910	9	7	02:40:00	36.03333	-5.1	Spain	2500			Mediterranean (Western Basin)	Thor	>800	25	Y 200	30
228.10-g	228.10	1910	9	7	03:45:00	36.03333	-5.1	Spain	2500			Mediterranean (Western Basin)	Thor	>800	1600	D 1	150
228.10-h	228.10	1910	9	7	04:00:00	36.03333	-5.1	Spain	2500			Mediterranean (Western Basin)	Thor	720	700-0	Hy	120		cl.						19.4	18.42	20.18	36.45	The field(s) 'Date' , 'Weather' , 'Wind Direction' , 'Wind Force' , 'Sea Direction' , 'Sea Force' contain ditto marks in the manuscript table, not actual values. In this dataset, the value of the previous record has been used, except for records where there was no previous record.
229.10-a	229.10	1910	9	8	04:55:00	35.85	-5.96667	Morocco	2500			Atlantic and Chanel	Thor	720	25	Y 200	30	Depth is probably wrong here - the 720m seem to been have copied from the previous station. Bathymetric maps of this location show a depth around 400m.		Overcast	SSW	2	SW	2					The field(s) 'Depth' , 'Nature of Bottom' , 'Temperature Air' , 'Temperature Surface' , 'Surface Cl‰' , 'Surface S‰' contain ditto marks in the manuscript table, not actual values. In this dataset, the value of the previous record has been used, except for records where there was no previous record.
229.10-b	229.10	1910	9	8	05:00:00	35.85	-5.96667	Morocco	2500			Atlantic and Chanel	Thor	720	Surf.	P 100	10	Depth is probably wrong here - the 720m seem to been have copied from the previous station. Bathymetric maps of this location show a depth around 400m.
229.10-c	229.10	1910	9	8	05:40:00	35.85	-5.96667	Morocco	2500			Atlantic and Chanel	Thor	343	300	Y 200	30		cl.										The field(s) 'Date' , 'Weather' , 'Wind Direction' , 'Wind Force' , 'Sea Direction' , 'Sea Force' , 'Temperature Air' , 'Temperature Surface' , 'Surface Cl‰' , 'Surface S‰' contain ditto marks in the manuscript table, not actual values. In this dataset, the value of the previous record has been used, except for records where there was no previous record.
229.10-d	229.10	1910	9	8	08:20:00	35.85	-5.96667	Morocco	2500			Atlantic and Chanel	Thor	485	475-0	Hy	100			Cloudy	SW	3			20.2	21.45	20.16	36.42	The field(s) 'Date' , 'Nature of Bottom' , 'Sea Direction' , 'Sea Force' contain ditto marks in the manuscript table, not actual values. In this dataset, the value of the previous record has been used, except for records where there was no previous record.
229.10-e	229.10	1910	9	8	10:05:00	35.85	-5.96667	Morocco	2500			Atlantic and Chanel	Thor	485	Surf.	N 50	10	Seems to be duplicate with sample 991, but the publication gives the same information.
229.10-f	229.10	1910	9	8	10:05:00	35.85	-5.96667	Morocco	2500			Atlantic and Chanel	Thor	485	Surf.	N 50	10	Seems to be duplicate with sample 990, but the publication gives the same information.
230.10-a	230.10	1910	9	8	11:10:00	35.95	-6	Morocco	2500			Atlantic and Chanel	Thor	290	275-0	Hy	60		st.	Cloudy	WSW	3	WSW	3	21	21	20.09	36.29
231.10-a	231.10	1910	9	8	21:15:00	35.93333	-7.26667	Spain	2500			Atlantic and Chanel	Thor	>950	1600	D 1	120			Cloudy	NNW	2	NW	3					The field(s) 'Nature of Bottom' , 'Temperature Air' , 'Temperature Surface' , 'Surface Cl‰' , 'Surface S‰' contain ditto marks in the manuscript table, not actual values. In this dataset, the value of the previous record has been used, except for records where there was no previous record.
231.10-b	231.10	1910	9	8	22:00:00	35.93333	-7.26667	Spain	2500			Atlantic and Chanel	Thor	>950	950-0	Hy	90								20.04	21.3	20.16	36.42	The field(s) 'Date' , 'Depth' , 'Nature of Bottom' , 'Weather' , 'Wind Direction' , 'Wind Force' , 'Sea Direction' , 'Sea Force' contain ditto marks in the manuscript table, not actual values. In this dataset, the value of the previous record has been used, except for records where there was no previous record.
231.10-c	231.10	1910	9	9	00:15:00	35.93333	-7.26667	Spain	2500			Atlantic and Chanel	Thor	>950	25	Y 200	30
231.10-d	231.10	1910	9	9	00:15:00	35.93333	-7.26667	Spain	2500			Atlantic and Chanel	Thor	>950	Surf.	N 30	10
231.10-e	231.10	1910	9	9	00:20:00	35.93333	-7.26667	Spain	2500			Atlantic and Chanel	Thor	>950	Surf.	P 100	10
231.10-f	231.10	1910	9	9	01:15:00	35.93333	-7.26667	Spain	2500			Atlantic and Chanel	Thor	>950	300	Y 200	30
231.10-g	231.10	1910	9	9	02:15:00	35.93333	-7.26667	Spain	2500			Atlantic and Chanel	Thor	>950	1200	Y 200	30
231.10-h	231.10	1910	9	9	02:15:00	35.93333	-7.26667	Spain	2500			Atlantic and Chanel	Thor	>950	1145	N 30	30
231.10-i	231.10	1910	9	9	03:20:00	35.93333	-7.26667	Spain	2500			Atlantic and Chanel	Thor	>950	25	Y 200	30
231.10-j	231.10	1910	9	9	04:05:00	35.93333	-7.26667	Spain	2500			Atlantic and Chanel	Thor	>950	25	Y 200	30
232.10-a	232.10	1910	9	9	19:00:00	36.46667	-9.1	Portugal	2500			Atlantic and Chanel	Thor	ca.3500	950-0	Hy	105			Cloudy	NNW	2	NNW	3	20.7	22.5	20.25	36.58	The field(s) 'Nature of Bottom' contain ditto marks in the manuscript table, not actual values. In this dataset, the value of the previous record has been used, except for records where there was no previous record.
232.10-b	232.10	1910	9	9	20:50:00	36.46667	-9.1	Portugal	2500			Atlantic and Chanel	Thor	ca.3500	25	Y 200	30
232.10-c	232.10	1910	9	9	20:50:00	36.46667	-9.1	Portugal	2500			Atlantic and Chanel	Thor	ca.3500	Surf.	N 50	10
232.10-d	232.10	1910	9	9	21:00:00	36.46667	-9.1	Portugal	2500			Atlantic and Chanel	Thor	ca.3500	Surf.	P 100	10
232.10-e	232.10	1910	9	9	21:35:00	36.46667	-9.1	Portugal	2500			Atlantic and Chanel	Thor	ca.3500	300	Y 200	30
232.10-f	232.10	1910	9	9	22:35:00	36.46667	-9.1	Portugal	2500			Atlantic and Chanel	Thor	ca.3500	1000	Y 200	30
232.10-g	232.10	1910	9	9	23:45:00	36.46667	-9.1	Portugal	2500			Atlantic and Chanel	Thor	ca.3500	2000	Y 200	30
233.10-a	233.10	1910	9	10	05:05:00	36.81667	-9.25	Portugal	2500			Atlantic and Chanel	Thor	658	25	Y 200	15			Cloudy	NNW	2	NNW	3	19.5	19.1	19.91	35.97	The field(s) 'Nature of Bottom' contain ditto marks in the manuscript table, not actual values. In this dataset, the value of the previous record has been used, except for records where there was no previous record.
233.10-b	233.10	1910	9	10	05:05:00	36.81667	-9.25	Portugal	2500			Atlantic and Chanel	Thor	658	Surf.	N 50	10			Cloudy	NNW	2	NNW	3	19.5	19.1	19.91	35.97	The field(s) 'Nature of Bottom' contain ditto marks in the manuscript table, not actual values. In this dataset, the value of the previous record has been used, except for records where there was no previous record.
233.10-c	233.10	1910	9	10	05:10:00	36.81667	-9.25	Portugal	2500			Atlantic and Chanel	Thor	658	Surf.	P 100	10
234.10-a	234.10	1910	9	10	17:15:00	38.16667	-9.33333	Portugal	2500			Atlantic and Chanel	Thor	910	1200	D 1	240		cl.	Cloudy	N	2	NNW	2					The field(s) 'Temperature Air' , 'Temperature Surface' , 'Surface Cl‰' , 'Surface S‰' contain ditto marks in the manuscript table, not actual values. In this dataset, the value of the previous record has been used, except for records where there was no previous record.
234.10-b	234.10	1910	9	10	17:30:00	38.16667	-9.33333	Portugal	2500			Atlantic and Chanel	Thor	910	875-0	Hy	90								20	19.3	19.88	35.91	The field(s) 'Date' , 'Depth' , 'Nature of Bottom' , 'Weather' , 'Wind Direction' , 'Wind Force' , 'Sea Direction' , 'Sea Force' contain ditto marks in the manuscript table, not actual values. In this dataset, the value of the previous record has been used, except for records where there was no previous record.
234.10-c	234.10	1910	9	10	19:30:00	38.16667	-9.33333	Portugal	2500			Atlantic and Chanel	Thor	910	25-0	N 50	105
234.10-d	234.10	1910	9	10	19:45:00	38.16667	-9.33333	Portugal	2500			Atlantic and Chanel	Thor	910	100-25	N 50	105
234.10-e	234.10	1910	9	10	20:20:00	38.16667	-9.33333	Portugal	2500			Atlantic and Chanel	Thor	910	200-95	N 50	105
234.10-f	234.10	1910	9	10	21:00:00	38.16667	-9.33333	Portugal	2500			Atlantic and Chanel	Thor	910	700-200	N 50	105
234.10-g	234.10	1910	9	10	21:45:00	38.16667	-9.33333	Portugal	2500			Atlantic and Chanel	Thor	910	25	Y 200	30			Clear	N	1	N	2					The field(s) 'Date' , 'Depth' , 'Nature of Bottom' , 'Temperature Air' , 'Temperature Surface' , 'Surface Cl‰' , 'Surface S‰' contain ditto marks in the manuscript table, not actual values. In this dataset, the value of the previous record has been used, except for records where there was no previous record.
234.10-h	234.10	1910	9	10	21:50:00	38.16667	-9.33333	Portugal	2500			Atlantic and Chanel	Thor	910	Surf.	P 100	10		cl.	Cloudy	N	1	N	2	20	19.3	19.88	35.91
234.10-i	234.10	1910	9	10	21:50:00	38.16667	-9.33333	Portugal	2500			Atlantic and Chanel	Thor	910	Surf.	N 50	10		cl.	Cloudy	N	1	N	2	20	19.3	19.88	35.91
234.10-j	234.10	1910	9	10	22:30:00	38.16667	-9.33333	Portugal	2500			Atlantic and Chanel	Thor	910	300	Y 200	30
234.10-k	234.10	1910	9	10	23:20:00	38.16667	-9.33333	Portugal	2500			Atlantic and Chanel	Thor	910	1000	Y 200	30
235.10-a	235.10	1910	9	11	05:00:00	38.63333	-9.41667	Portugal	2500			Atlantic and Chanel	Thor	110	25	Y 200	30		m.	Clear	ENE	1	N	3	19.5	18.02	19.9	35.95
235.10-b	235.10	1910	9	11	05:00:00	38.63333	-9.41667	Portugal	2500			Atlantic and Chanel	Thor	110	Surf.	N 50	10		m.	Clear	ENE	1	N	3	19.5	18.02	19.9	35.95
235.10-c	235.10	1910	9	11	05:05:00	38.63333	-9.41667	Portugal	2500			Atlantic and Chanel	Thor	110	Surf.	P 100	10
236.10-a	236.10	1910	9	13	23:00:00	39.93333	-9.43333	Portugal	2500			Atlantic and Chanel	Thor	>100	25	Y 200	30			Misty	0	0	N	3	18.5	19.04	19.72	35.62	The field(s) 'Nature of Bottom' contain ditto marks in the manuscript table, not actual values. In this dataset, the value of the previous record has been used, except for records where there was no previous record.
236.10-b	236.10	1910	9	13	23:00:00	39.93333	-9.43333	Portugal	2500			Atlantic and Chanel	Thor	>100	Surf.	N 50	10			Misty	0	0	N	3	18.5	19.04	19.72	35.62	The field(s) 'Nature of Bottom' contain ditto marks in the manuscript table, not actual values. In this dataset, the value of the previous record has been used, except for records where there was no previous record.
236.10-c	236.10	1910	9	13	23:00:00	39.93333	-9.43333	Portugal	2500			Atlantic and Chanel	Thor	>100	Surf.	P 100	10
237.10-a	237.10	1910	9	14	07:30:00	40.9	-9.46667	Portugal	2500			Atlantic and Chanel	Thor	>1300	Surf.	P 30	10			Misty	N	2	N	4	18	19.12	19.77	35.71	The field(s) 'Nature of Bottom' , 'Duration of Haul in Minutes' contain ditto marks in the manuscript table, not actual values. In this dataset, the value of the previous record has been used, except for records where there was no previous record.
238.10-a	238.10	1910	9	14	17:40:00	41.93333	-9.5	Spain	2500			Atlantic and Chanel	Thor	>1700	Surf.	P 30	10			Clear	NNE	7	NNE	7	20.5	19.38	19.8	35.77	The field(s) 'Nature of Bottom' , 'Duration of Haul in Minutes' contain ditto marks in the manuscript table, not actual values. In this dataset, the value of the previous record has been used, except for records where there was no previous record.
239.10-a	239.10	1910	9	15	05:10:00	43.03333	-9.41667	Spain	2500			Atlantic and Chanel	Thor	>100	25	Y 200	30			Clear	NNE	3	NNE	4	17.5	14.4	19.74	35.66	The field(s) 'Nature of Bottom' contain ditto marks in the manuscript table, not actual values. In this dataset, the value of the previous record has been used, except for records where there was no previous record.
239.10-b	239.10	1910	9	15	05:10:00	43.03333	-9.41667	Spain	2500			Atlantic and Chanel	Thor	>100	Surf.	N 50	10			Clear	NNE	3	NNE	4	17.5	14.4	19.74	35.66	The field(s) 'Nature of Bottom' contain ditto marks in the manuscript table, not actual values. In this dataset, the value of the previous record has been used, except for records where there was no previous record.
239.10-c	239.10	1910	9	15	05:15:00	43.03333	-9.41667	Spain	2500			Atlantic and Chanel	Thor	>100	Surf.	P 100	10
240.10-a	240.10	1910	9	15	20:30:00	44.56667	-8.26667	Spain	2500			Atlantic and Chanel	Thor	>4000	25	Y 200	15			Cloudy	ENE	4	N	5	16.5	17.34	19.69	35.57	The field(s) 'Nature of Bottom' contain ditto marks in the manuscript table, not actual values. In this dataset, the value of the previous record has been used, except for records where there was no previous record.
240.10-b	240.10	1910	9	15	21:00:00	44.56667	-8.26667	Spain	2500			Atlantic and Chanel	Thor	>4000	300	Y 200	15
240.10-c	240.10	1910	9	15	21:00:00	44.56667	-8.26667	Spain	2500			Atlantic and Chanel	Thor	>4000	Surf.	N 50	10
240.10-d	240.10	1910	9	15	21:05:00	44.56667	-8.26667	Spain	2500			Atlantic and Chanel	Thor	>4000	Surf.	P 100	10
240.10-e	240.10	1910	9	15	21:40:00	44.56667	-8.26667	Spain	2500			Atlantic and Chanel	Thor	>4000	1000	Y 200	30
241.10-a	241.10	1910	9	16	07:10:00	45.43333	-7.55	Spain	2500			Atlantic and Chanel	Thor	>4000	Surf.	P 30	30			Cloudy	E	5	N	5	17	17.73	19.68	35.55	The field(s) 'Nature of Bottom' , 'Duration of Haul in Minutes' contain ditto marks in the manuscript table, not actual values. In this dataset, the value of the previous record has been used, except for records where there was no previous record.
242.10-a	242.10	1910	9	16	16:10:00	46.31667	-6.8	France	2500			Atlantic and Chanel	Thor	>4000	950-0	Hy	90			Cloudy	E	4	N	4	16.8	17.34	19.69	35.77	The field(s) 'Nature of Bottom' contain ditto marks in the manuscript table, not actual values. In this dataset, the value of the previous record has been used, except for records where there was no previous record.
242.10-b	242.10	1910	9	16	19:00:00	46.31667	-6.8	France	2500			Atlantic and Chanel	Thor	>4000	4350	C 200	60
242.10-c	242.10	1910	9	16	22:20:00	46.31667	-6.8	France	2500			Atlantic and Chanel	Thor	>4000	65	Y 200	15
242.10-d	242.10	1910	9	16	22:25:00	46.31667	-6.8	France	2500			Atlantic and Chanel	Thor	>4000	Surf.	P 100	10
242.10-e	242.10	1910	9	16	22:25:00	46.31667	-6.8	France	2500			Atlantic and Chanel	Thor	>4000	Surf.	P 30	10
242.10-f	242.10	1910	9	16	22:55:00	46.31667	-6.8	France	2500			Atlantic and Chanel	Thor	>4000	65	Y 200	30
243.10-a	243.10	1910	9	17	04:00:00	46.71667	-6.46667	France	2500			Atlantic and Chanel	Thor	>4270	65	Y 200	30			Cloudy	E	4	N	5	16.5	17.2	19.6	35.41	The field(s) 'Nature of Bottom' contain ditto marks in the manuscript table, not actual values. In this dataset, the value of the previous record has been used, except for records where there was no previous record.
243.10-b	243.10	1910	9	17	04:00:00	46.71667	-6.46667	France	2500			Atlantic and Chanel	Thor	>4270	Surf.	P 30	10			Cloudy	E	4	N	5	16.5	17.2	19.6	35.41	The field(s) 'Nature of Bottom' contain ditto marks in the manuscript table, not actual values. In this dataset, the value of the previous record has been used, except for records where there was no previous record.
243.10-c	243.10	1910	9	17	04:00:00	46.71667	-6.46667	France	2500			Atlantic and Chanel	Thor	>4270	Surf.	P 100	10
244.10-a	244.10	1910	9	17	09:20:00	47.13333	-6.13333	France	2500			Atlantic and Chanel	Thor	>900	940-0	Hy	40			Overcast	E	5	NW, SE	4.5	17	16.84	19.65	35.5	The field(s) 'Nature of Bottom' contain ditto marks in the manuscript table, not actual values. In this dataset, the value of the previous record has been used, except for records where there was no previous record.
244.10-b	244.10	1910	9	17	09:55:00	47.13333	-6.13333	France	2500			Atlantic and Chanel	Thor	>900	1000	Y 200	30
244.10-c	244.10	1910	9	17	09:55:00	47.13333	-6.13333	France	2500			Atlantic and Chanel	Thor	>900	Surf.	P 30	30
244.10-d	244.10	1910	9	17	10:30:00	47.13333	-6.13333	France	2500			Atlantic and Chanel	Thor	>900	Surf.	P 100	10
245.10-a	245.10	1910	9	17	16:20:00	47.23333	-6.03333	France	2500			Atlantic and Chanel	Thor	182.33	250	Y	30		crl., sh.	Misty	E	3	N	5	17.5	16.52			The field(s) 'Surface Cl‰' , 'Surface S‰' contain ditto marks in the manuscript table, not actual values. In this dataset, the value of the previous record has been used, except for records where there was no previous record.
245.10-b	245.10	1910	9	17	16:20:00	47.23333	-6.03333	France	2500			Atlantic and Chanel	Thor	182.33	Surf.	P 30	10		crl., sh.	Misty	E	3	N	5	17.5	16.52			The field(s) 'Surface Cl‰' , 'Surface S‰' contain ditto marks in the manuscript table, not actual values. In this dataset, the value of the previous record has been used, except for records where there was no previous record.
245.10-c	245.10	1910	9	17	16:25:00	47.23333	-6.03333	France	2500			Atlantic and Chanel	Thor	182.33	Surf.	P 100	10
245.10-d	245.10	1910	9	17	17:15:00	47.23333	-6.03333	France	2500			Atlantic and Chanel	Thor	330,>460	400	Y 200	120		st.										The field(s) 'Date' , 'Weather' , 'Wind Direction' , 'Wind Force' , 'Sea Direction' , 'Sea Force' , 'Temperature Air' , 'Temperature Surface' , 'Surface Cl‰' , 'Surface S‰' contain ditto marks in the manuscript table, not actual values. In this dataset, the value of the previous record has been used, except for records where there was no previous record.
245.10-e	245.10	1910	9	17	19:30:00	47.23333	-6.03333	France	2500			Atlantic and Chanel	Thor	>460	65	Y 200	30
245.10-f	245.10	1910	9	17	20:15:00	47.23333	-6.03333	France	2500			Atlantic and Chanel	Thor	>460	65	Y 200	30				ENE	2	SE	4					The field(s) 'Date' , 'Depth' , 'Nature of Bottom' , 'Weather' , 'Temperature Air' , 'Temperature Surface' , 'Surface Cl‰' , 'Surface S‰' contain ditto marks in the manuscript table, not actual values. In this dataset, the value of the previous record has been used, except for records where there was no previous record.
245.10-g	245.10	1910	9	17	20:55:00	47.23333	-6.03333	France	2500			Atlantic and Chanel	Thor	>460	150	Y 200	15
245.10-h	245.10	1910	9	17	21:55:00	47.23333	-6.03333	France	2500			Atlantic and Chanel	Thor	>460	65	Y 200	15
246.10-a	246.10	1910	9	18	08:15:00	48.03333	-5.38333	France	2500			Atlantic and Chanel	Thor	90	100	Y 200	15		st.	Misty	E	3	NE	3	16.5	14.6	19.52	35.26
246.10-b	246.10	1910	9	18	08:15:00	48.03333	-5.38333	France	2500			Atlantic and Chanel	Thor	90	Surf.	P 30	10		st.	Misty	E	3	NE	3	16.5	14.6	19.52	35.26
246.10-c	246.10	1910	9	18	08:20:00	48.03333	-5.38333	France	2500			Atlantic and Chanel	Thor	90	Surf.	P 100	10
247.10-a	247.10	1910	9	19	20:35:00	48.71667	-4.75	France	2500			Atlantic and Chanel	Thor	>100	65	Y 200	15			Misty	N	3	N	2	14.5	12.8	19.51	35.25	The field(s) 'Nature of Bottom' contain ditto marks in the manuscript table, not actual values. In this dataset, the value of the previous record has been used, except for records where there was no previous record.
247.10-b	247.10	1910	9	19	20:35:00	48.71667	-4.75	France	2500			Atlantic and Chanel	Thor	>100	Surf.	P 30	10			Misty	N	3	N	2	14.5	12.8	19.51	35.25	The field(s) 'Nature of Bottom' contain ditto marks in the manuscript table, not actual values. In this dataset, the value of the previous record has been used, except for records where there was no previous record.
247.10-c	247.10	1910	9	19	20:40:00	48.71667	-4.75	France	2500			Atlantic and Chanel	Thor	>100	Surf.	P 100	10
248.10-a	248.10	1910	9	20	21:25:00	49.86667	-2.33333	Guernsey	2500			Atlantic and Chanel	Thor	>100	65	Y 200	15			Cloudy	NE	5	NE	5	12.5	15.12	19.33	34.92	The field(s) 'Nature of Bottom' contain ditto marks in the manuscript table, not actual values. In this dataset, the value of the previous record has been used, except for records where there was no previous record.
248.10-b	248.10	1910	9	20	21:25:00	49.86667	-2.33333	Guernsey	2500			Atlantic and Chanel	Thor	>100	Surf.	P 30	10			Cloudy	NE	5	NE	5	12.5	15.12	19.33	34.92	The field(s) 'Nature of Bottom' contain ditto marks in the manuscript table, not actual values. In this dataset, the value of the previous record has been used, except for records where there was no previous record.
248.10-c	248.10	1910	9	20	21:30:00	49.86667	-2.33333	Guernsey	2500			Atlantic and Chanel	Thor	>100	Surf.	P 100	10
249.10-a	249.10	1910	9	21	23:50:00	51.13333	1.25		2500			Atlantic and Chanel	Thor	>50	65	Y 200	15			Squally	NE	3	NE	3	12.5	15.3			The field(s) 'Nature of Bottom' , 'Surface Cl‰' , 'Surface S‰' contain ditto marks in the manuscript table, not actual values. In this dataset, the value of the previous record has been used, except for records where there was no previous record.
249.10-b	249.10	1910	9	21	23:50:00	51.13333	1.25		2500			Atlantic and Chanel	Thor	>50	Surf.	P 30	10			Squally	NE	3	NE	3	12.5	15.3			The field(s) 'Nature of Bottom' , 'Surface Cl‰' , 'Surface S‰' contain ditto marks in the manuscript table, not actual values. In this dataset, the value of the previous record has been used, except for records where there was no previous record.
249.10-c	249.10	1910	9	21	23:55:00	51.13333	1.25		2500			Atlantic and Chanel	Thor	>50	Surf.	P 100	10
79.05-a	79.05	1905	6	13	06:40:00	53.1	-10.7	Ireland	2500			Atlantic	Thor	130	65	Y 200	30		f. s.	Misty	ENE	3	ENE	3	14.5	13.36	19.56	35.34
79.05-b	79.05	1905	6	13	06:45:00	53.1	-10.7	Ireland	2500			Atlantic	Thor	130	Surf.	P 100	5
79.05-c	79.05	1905	6	13	07:15:00	53.1	-10.7	Ireland	2500			Atlantic	Thor	130	25	Y 200	30
80.05-a	80.05	1905	6	13	14:45:00	52.1	-11.16667	Ireland	2500			Atlantic	Thor	143	65	Y 200	30		s. g.	Misty	N	2	N	2	17.5	14.11	19.66	35.52
80.05-b	80.05	1905	6	13	14:50:00	52.1	-11.16667	Ireland	2500			Atlantic	Thor	143	Surf.	P 100	5
80.05-c	80.05	1905	6	13	15:25:00	52.1	-11.16667	Ireland	2500			Atlantic	Thor	143	25	Y 200	30
81.05-a	81.05	1905	6	13	22:15:00	51.53333	-12.05	Ireland	2500			Atlantic	Thor	980.104	300	Y 200	60		f. s.	Misty	E	1	SW	Swell	16	13.8	19.66	35.52
81.05-b	81.05	1905	6	13	22:20:00	51.53333	-12.05	Ireland	2500			Atlantic	Thor	980.104	Surf.	P 100	5
81.05-c	81.05	1905	6	13	23:45:00	51.53333	-12.05	Ireland	2500			Atlantic	Thor	1040.109	300	Y 330	120			Cloudy	E	4							The field(s) 'Date' , 'Nature of Bottom' , 'Sea Direction' , 'Sea Force' , 'Temperature Air' , 'Temperature Surface' , 'Surface Cl‰' , 'Surface S‰' contain ditto marks in the manuscript table, not actual values. In this dataset, the value of the previous record has been used, except for records where there was no previous record.
81.05-d	81.05	1905	6	14	02:20:00	51.53333	-12.05	Ireland	2500			Atlantic	Thor	1090.133	200	Y 330	120		f. s.	Cloudy	SSW	4	SW	5	16.3	13.8	19.66	35.52
81.05-e	81.05	1905	6	14	05:00:00	51.53333	-12.05	Ireland	2500			Atlantic	Thor	1330.96	300	Y 330	120				S	4							The field(s) 'Date' , 'Nature of Bottom' , 'Weather' , 'Sea Direction' , 'Sea Force' , 'Temperature Air' , 'Temperature Surface' , 'Surface Cl‰' , 'Surface S‰' contain ditto marks in the manuscript table, not actual values. In this dataset, the value of the previous record has been used, except for records where there was no previous record.
81.05-f	81.05	1905	6	14	07:35:00	51.53333	-12.05	Ireland	2500			Atlantic	Thor	960.142	300	Y 330	120
81.05-g	81.05	1905	6	14	10:15:00	51.53333	-12.05	Ireland	2500			Atlantic	Thor	1420.129	300	Y 330	120				S	5							The field(s) 'Date' , 'Nature of Bottom' , 'Weather' , 'Sea Direction' , 'Sea Force' , 'Temperature Air' , 'Temperature Surface' , 'Surface Cl‰' , 'Surface S‰' contain ditto marks in the manuscript table, not actual values. In this dataset, the value of the previous record has been used, except for records where there was no previous record.
81.05-h	81.05	1905	6	14	13:00:00	51.53333	-12.05	Ireland	2500			Atlantic	Thor	1290.106	300	Y 330	120				S	6							The field(s) 'Date' , 'Nature of Bottom' , 'Weather' , 'Sea Direction' , 'Sea Force' , 'Temperature Air' , 'Temperature Surface' , 'Surface Cl‰' , 'Surface S‰' contain ditto marks in the manuscript table, not actual values. In this dataset, the value of the previous record has been used, except for records where there was no previous record.
82.05-a	82.05	1905	6	14	23:00:00	51	-11.71667	Ireland	2500			Atlantic	Thor	1340	300	Y 330	120		m. s.	Squally	SE by E	7	SE by E	6	15.5	13.79	19.63	35.46
82.05-b	82.05	1905	6	15	01:35:00	51	-11.71667	Ireland	2500			Atlantic	Thor	1020.137	300	Y 330	120		oz.	Cloudy	S by E	4	SE	6					The field(s) 'Temperature Air' , 'Temperature Surface' , 'Surface Cl‰' , 'Surface S‰' contain ditto marks in the manuscript table, not actual values. In this dataset, the value of the previous record has been used, except for records where there was no previous record.
82.05-c	82.05	1905	6	15	04:15:00	51	-11.71667	Ireland	2500			Atlantic	Thor	1370.122	300	Y 330	210
82.05-d	82.05	1905	6	15	08:20:00	51	-11.71667	Ireland	2500			Atlantic	Thor	1210	600	Y 330	120
82.05-e	82.05	1905	6	15	12:45:00	51	-11.71667	Ireland	2500			Atlantic	Thor	1350.84	1200	Y 330	120
82.05-f	82.05	1905	6	15	15:45:00	51	-11.71667	Ireland	2500			Atlantic	Thor	840.14	800	Y 330	120
82.05-g	82.05	1905	6	15	18:40:00	51	-11.71667	Ireland	2500			Atlantic	Thor	1400	200	Y 330	60			Rain	SE	6			13.5	13.98	19.63	35.46	The field(s) 'Date' , 'Nature of Bottom' , 'Sea Direction' , 'Sea Force' contain ditto marks in the manuscript table, not actual values. In this dataset, the value of the previous record has been used, except for records where there was no previous record.
83.05-a	83.05	1905	6	16	03:20:00	51.21667	-10.5	Ireland	2500			Atlantic	Thor	146	65	Y 200	30		f. s.	Cloudy	SSW	6	SSW	7					The field(s) 'Temperature Air' , 'Temperature Surface' , 'Surface Cl‰' , 'Surface S‰' contain ditto marks in the manuscript table, not actual values. In this dataset, the value of the previous record has been used, except for records where there was no previous record.
83.05-b	83.05	1905	6	16	03:25:00	51.21667	-10.5	Ireland	2500			Atlantic	Thor	146	Surf.	P 100	5
83.05-c	83.05	1905	6	16	03:35:00	51.21667	-10.5	Ireland	2500			Atlantic	Thor	146	25	Y 200	30
84.05-a	84.05	1905	6	18	20:10:00	51.4	-8.3	Ireland	2500			Atlantic	Thor	95	65	Y 200	30		s. sh.	Cloudy	S by E	5	S by E	5	14.4	14.25	19.5	35.23
84.05-b	84.05	1905	6	18	20:15:00	51.4	-8.3	Ireland	2500			Atlantic	Thor	95	Surf.	P 100	5
84.05-c	84.05	1905	6	18	20:45:00	51.4	-8.3	Ireland	2500			Atlantic	Thor	95	25	Y 200	30
85.05-a	85.05	1905	6	19	07:45:00	50.31667	-8.5	Ireland	2500			Atlantic	Thor	120	65	Y 200	30		cl. s.	Squally	S by W	7	S by W	7	14.7	14.22	19.58	35.37
85.05-b	85.05	1905	6	19	08:00:00	50.31667	-8.5	Ireland	2500			Atlantic	Thor	120	Surf.	P 100	5
85.05-c	85.05	1905	6	19	08:20:00	50.31667	-8.5	Ireland	2500			Atlantic	Thor	120	25	Y 200	30
86.05-a	86.05	1905	6	19	19:40:00	49.23333	-8.75	United Kingdom	2500			Atlantic	Thor	95	65	Y 200	30		f. s.	Rain	SSW	8	SW	8	14	14.05	19.59	35.39
86.05-b	86.05	1905	6	19	19:50:00	49.23333	-8.75	United Kingdom	2500			Atlantic	Thor	95	Surf.	P 100	5
86.05-c	86.05	1905	6	19	20:35:00	49.23333	-8.75	United Kingdom	2500			Atlantic	Thor	95	150	Y 200	30
86.05-d	86.05	1905	6	19	21:10:00	49.23333	-8.75	United Kingdom	2500			Atlantic	Thor	95	65	Y 200	30
87.05-a	87.05	1905	6	20	15:45:00	48.08333	-8.48333	France	2500			Atlantic	Thor	2000	300	Y 200	120			Squally	SSW	7	SSW	8					The field(s) 'Nature of Bottom' , 'Temperature Air' , 'Temperature Surface' , 'Surface Cl‰' , 'Surface S‰' contain ditto marks in the manuscript table, not actual values. In this dataset, the value of the previous record has been used, except for records where there was no previous record.
88.05-a	88.05	1905	6	20	20:45:00	48.15	-8.5	France	2500			Atlantic	Thor	600.995	300	Y 200	120		f. y. s.	Squally	SSW	7	SW	8					The field(s) 'Temperature Air' , 'Temperature Surface' , 'Surface Cl‰' , 'Surface S‰' contain ditto marks in the manuscript table, not actual values. In this dataset, the value of the previous record has been used, except for records where there was no previous record.
88.05-b	88.05	1905	6	20	23:45:00	48.15	-8.5	France	2500			Atlantic	Thor	995.608	300	Y 200	240			Rain			SW	9					The field(s) 'Date' , 'Nature of Bottom' , 'Wind Direction' , 'Wind Force' , 'Temperature Air' , 'Temperature Surface' , 'Surface Cl‰' , 'Surface S‰' contain ditto marks in the manuscript table, not actual values. In this dataset, the value of the previous record has been used, except for records where there was no previous record.
89.05-a	89.05	1905	6	21	12:45:00	47.55	-7.66667	France	2500			Atlantic	Thor	500.3	300	Y 330	60		f. s.	Clear	SSW	2	SW	5	20				The field(s) 'Temperature Surface' , 'Surface Cl‰' , 'Surface S‰' contain ditto marks in the manuscript table, not actual values. In this dataset, the value of the previous record has been used, except for records where there was no previous record.
90.05-a	90.05	1905	6	21	15:55:00	47.78333	-8	France	2500			Atlantic	Thor	885.1012	300	Y 330	120		m. s.	Clear, Wind: Calm			SW	5	16.5	14.4	19.67	35.53	The field(s) 'Wind Force' contain ditto marks in the manuscript table, not actual values. In this dataset, the value of the previous record has been used, except for records where there was no previous record.
90.05-b	90.05	1905	6	21	19:30:00	47.78333	-8	France	2500			Atlantic	Thor	1012.83	500	Y 330	120
90.05-c	90.05	1905	6	21	23:45:00	47.78333	-8	France	2500			Atlantic	Thor	1800.16	300	Y 330	120		oz.	Foggy	ENE	3	SW	4					The field(s) 'Date' , 'Temperature Air' , 'Temperature Surface' , 'Surface Cl‰' , 'Surface S‰' contain ditto marks in the manuscript table, not actual values. In this dataset, the value of the previous record has been used, except for records where there was no previous record.
90.05-d	90.05	1905	6	22	02:15:00	47.78333	-8	France	2500			Atlantic	Thor	1600.74	300	Y 330	120
91.05-a	91.05	1905	6	22	16:30:00	47.21667	-6.2	France	2500			Atlantic	Thor	1500.903	500	Y 330	120		m. s.	Clear	ENE	3	ENE	2	16	14.07	19.71	35.61
91.05-b	91.05	1905	6	22	19:00:00	47.21667	-6.2	France	2500			Atlantic	Thor	903	300	Y 330	60
92.05-a	92.05	1905	6	24	05:45:00	48.91667	-12.33333	Ireland	2500			Atlantic	Thor	1450.136	300	Y 330	60		cl. s.	Clear	E	1	W	4	19.5	15.04			The field(s) 'Surface Cl‰' , 'Surface S‰' contain ditto marks in the manuscript table, not actual values. In this dataset, the value of the previous record has been used, except for records where there was no previous record.
92.05-b	92.05	1905	6	24	05:50:00	48.91667	-12.33333	Ireland	2500			Atlantic	Thor	1450.136	Surf.	P 100	5
92.05-c	92.05	1905	6	24	07:30:00	48.91667	-12.33333	Ireland	2500			Atlantic	Thor	1360.1432	500	Y 330	60
92.05-d	92.05	1905	6	24	09:30:00	48.91667	-12.33333	Ireland	2500			Atlantic	Thor	1432.131	200	Y 330	60
93.05-a	93.05	1905	6	24	15:30:00	49.41667	-12.33333	Ireland	2500			Atlantic	Thor	1280.131	300	Y 330	60		cl. s.	Clear	ESE	4	W	4					The field(s) 'Temperature Air' , 'Temperature Surface' , 'Surface Cl‰' , 'Surface S‰' contain ditto marks in the manuscript table, not actual values. In this dataset, the value of the previous record has been used, except for records where there was no previous record.
93.05-b	93.05	1905	6	24	15:40:00	49.41667	-12.33333	Ireland	2500			Atlantic	Thor	1280.131	Surf.	P 100	5
93.05-c	93.05	1905	6	24	17:00:00	49.41667	-12.33333	Ireland	2500			Atlantic	Thor	1310.135	300	Y 330	120
93.05-d	93.05	1905	6	24	19:45:00	49.41667	-12.33333	Ireland	2500			Atlantic	Thor	1350.123	300	Y 330	120								16.2	14.61	19.63	35.47	The field(s) 'Date' , 'Nature of Bottom' , 'Weather' , 'Wind Direction' , 'Wind Force' , 'Sea Direction' , 'Sea Force' contain ditto marks in the manuscript table, not actual values. In this dataset, the value of the previous record has been used, except for records where there was no previous record.
93.05-e	93.05	1905	6	24	22:30:00	49.41667	-12.33333	Ireland	2500			Atlantic	Thor	1230.127	300	Y 330	120				ESE	5							The field(s) 'Date' , 'Nature of Bottom' , 'Weather' , 'Sea Direction' , 'Sea Force' , 'Temperature Air' , 'Temperature Surface' , 'Surface Cl‰' , 'Surface S‰' contain ditto marks in the manuscript table, not actual values. In this dataset, the value of the previous record has been used, except for records where there was no previous record.
93.05-f	93.05	1905	6	25	01:15:00	49.41667	-12.33333	Ireland	2500			Atlantic	Thor	1270.131	200	Y 330	120				ESE	6							The field(s) 'Nature of Bottom' , 'Weather' , 'Sea Direction' , 'Sea Force' , 'Temperature Air' , 'Temperature Surface' , 'Surface Cl‰' , 'Surface S‰' contain ditto marks in the manuscript table, not actual values. In this dataset, the value of the previous record has been used, except for records where there was no previous record.
93.05-g	93.05	1905	6	25	04:00:00	49.41667	-12.33333	Ireland	2500			Atlantic	Thor	1310.133	250	Y 330	120
93.05-h	93.05	1905	6	25	07:45:00	49.41667	-12.33333	Ireland	2500			Atlantic	Thor	1330.144	2700	R T	120				SE	6	SE	6					The field(s) 'Date' , 'Nature of Bottom' , 'Weather' , 'Temperature Air' , 'Temperature Surface' , 'Surface Cl‰' , 'Surface S‰' contain ditto marks in the manuscript table, not actual values. In this dataset, the value of the previous record has been used, except for records where there was no previous record.
93.05-i	93.05	1905	6	25	00:00:00	49.41667	-12.33333	Ireland	2500			Atlantic	Thor	1440.153	3000	R T	120				SE	2	SE	4					The field(s) 'Date' , 'Nature of Bottom' , 'Weather' , 'Temperature Air' , 'Temperature Surface' , 'Surface Cl‰' , 'Surface S‰' contain ditto marks in the manuscript table, not actual values. In this dataset, the value of the previous record has been used, except for records where there was no previous record.
93.05-j	93.05	1905	6	25	16:45:00	49.41667	-12.33333	Ireland	2500			Atlantic	Thor	1275.118	2700	O	120				SE	3	SE	3	15.1	15.1	19.66	35.52	The field(s) 'Date' , 'Nature of Bottom' , 'Weather' contain ditto marks in the manuscript table, not actual values. In this dataset, the value of the previous record has been used, except for records where there was no previous record.
93.05-k	93.05	1905	6	26	01:00:00	49.41667	-12.33333	Ireland	2500			Atlantic	Thor	1180.128	100	Y 330	60
94.05-a	94.05	1905	6	27	05:45:00	50.03333	-6.33333	United Kingdom	2500			Atlantic	Thor	86	65	Y 330	30		s. g.	Clear, Wind: Calm			0		17.4	14.74	19.52	35.26	The field(s) 'Wind Force' , 'Sea Force' contain ditto marks in the manuscript table, not actual values. In this dataset, the value of the previous record has been used, except for records where there was no previous record.
94.05-b	94.05	1905	6	27	05:50:00	50.03333	-6.33333	United Kingdom	2500			Atlantic	Thor	86	Surf.	P 100	5
94.05-c	94.05	1905	6	27	06:25:00	50.03333	-6.33333	United Kingdom	2500			Atlantic	Thor	86	25	Y 330	30			Misty	W	1	W	1					The field(s) 'Date' , 'Depth' , 'Nature of Bottom' , 'Temperature Air' , 'Temperature Surface' , 'Surface Cl‰' , 'Surface S‰' contain ditto marks in the manuscript table, not actual values. In this dataset, the value of the previous record has been used, except for records where there was no previous record.
95.05-a	95.05	1905	6	27	13:55:00	49.93333	-5.13333	United Kingdom	2500			Atlantic	Thor	74	65	Y 330	30		st.	Cloudy	NW	1	NW	1	19	15.9			The field(s) 'Surface Cl‰' , 'Surface S‰' contain ditto marks in the manuscript table, not actual values. In this dataset, the value of the previous record has been used, except for records where there was no previous record.
95.05-b	95.05	1905	6	27	14:00:00	49.93333	-5.13333	United Kingdom	2500			Atlantic	Thor	74	Surf.	P 100	5
95.05-c	95.05	1905	6	27	14:40:00	49.93333	-5.13333	United Kingdom	2500			Atlantic	Thor	74	90	Y 200	30
95.05-d	95.05	1905	6	27	15:15:00	49.93333	-5.13333	United Kingdom	2500			Atlantic	Thor	74	25	Y 200	30
96.05-a	96.05	1905	6	27	19:45:00	50.25	-4.31667	United Kingdom	2500			Atlantic	Thor	50	65	Y 200	30		f. s.	Cloudy	NW	4	NW	4	16	15.1	19.49	35.21
96.05-b	96.05	1905	6	27	19:50:00	50.25	-4.31667	United Kingdom	2500			Atlantic	Thor	50	Surf.	P 100	5
96.05-c	96.05	1905	6	27	20:20:00	50.25	-4.31667	United Kingdom	2500			Atlantic	Thor	50	25	Y 200	30
97.05-a	97.05	1905	6	29	03:35:00	50.28333	-3.23333	United Kingdom	2500			Atlantic	Thor	60	75	Y 200	30		f. s.	Overcast	SE	5	SE	4	14	14.82			The field(s) 'Surface Cl‰' , 'Surface S‰' contain ditto marks in the manuscript table, not actual values. In this dataset, the value of the previous record has been used, except for records where there was no previous record.
97.05-b	97.05	1905	6	29	03:40:00	50.28333	-3.23333	United Kingdom	2500			Atlantic	Thor	60	Surf.	P 100	5
97.05-c	97.05	1905	6	29	04:10:00	50.28333	-3.23333	United Kingdom	2500			Atlantic	Thor	60	25	Y 200	30
27.06-a	27.06	1906	5	1	03:00:00	50	-2.41667	Guernsey	2500			Atlantic	Thor	69	10	Y 200	60		st.	Cloudy	NNW	4	NW	4	7.5	8.45	19.45	35.14
27.06-b	27.06	1906	5	1	03:10:00	50	-2.41667	Guernsey	2500			Atlantic	Thor	69	Surf.	P 100	5
27.06-c	27.06	1906	5	1	04:05:00	50	-2.41667	Guernsey	2500			Atlantic	Thor	69	30	Y 200	60
27.06-d	27.06	1906	5	1	05:10:00	50	-2.41667	Guernsey	2500			Atlantic	Thor	69	75	Y 200	60
27.06-e	27.06	1906	5	1	06:20:00	50	-2.41667	Guernsey	2500			Atlantic	Thor	69	69	G	1 haul		st.	Cloudy	NNW	4	NW	4	7.5	8.45	19.45	35.14
28.06-a	28.06	1906	5	1	13:40:00	50.13333	-3.85	United Kingdom	2500			Atlantic	Thor	58	10	Y 200	30		g. s.	Cloudy	W	5	W	3	9.2	8.7	19.45	35.14
28.06-b	28.06	1906	5	1	13:45:00	50.13333	-3.85	United Kingdom	2500			Atlantic	Thor	58	Surf.	P 100	5
28.06-c	28.06	1906	5	1	14:15:00	50.13333	-3.85	United Kingdom	2500			Atlantic	Thor	58	60	Y 200	30
29.06-a	29.06	1906	5	1	16:30:00	50.25	-4.16667	United Kingdom	2500			Atlantic	Thor	30	Surf.	P 100	5		g.	Cloudy	WNW	5	W	2	9.2	8.7	19.45	35.14
30.06-a	30.06	1906	5	7	05:45:00	50.18333	-4.3	United Kingdom	2500			Atlantic	Thor	51	10	Y 200	30		st.	Misty	SSW	4	SW	4	9.8	9.13	19.45	35.14
30.06-b	30.06	1906	5	7	05:41:00	50.18333	-4.3	United Kingdom	2500			Atlantic	Thor	51	Surf.	P 100	5
30.06-c	30.06	1906	5	7	06:15:00	50.18333	-4.3	United Kingdom	2500			Atlantic	Thor	51	60	Y 200	30
31.06-a	31.06	1906	5	7	13:40:00	49.75	-4.7	United Kingdom	2500			Atlantic	Thor	98	10	Y 200	30		s.	Misty	SE	2	W	5	14.6	9.9	19.53	35.28
31.06-b	31.06	1906	5	7	13:45:00	49.75	-4.7	United Kingdom	2500			Atlantic	Thor	98	Surf.	P 100	5
31.06-c	31.06	1906	5	7	14:15:00	49.75	-4.7	United Kingdom	2500			Atlantic	Thor	98	50	Y 200	30
31.06-d	31.06	1906	5	7	14:50:00	49.75	-4.7	United Kingdom	2500			Atlantic	Thor	98	120	Y 200	30
32.06-a	32.06	1906	5	7	22:15:00	48.66667	-5.06667	France	2500			Atlantic	Thor	113	120	Y 200	30		s.	Rain	ENE	2	W	5	10.1	9.91	19.59	35.39
32.06-b	32.06	1906	5	7	22:20:00	48.66667	-5.06667	France	2500			Atlantic	Thor	113	Surf.	P 100	5
32.06-c	32.06	1906	5	7	22:50:00	48.66667	-5.06667	France	2500			Atlantic	Thor	113	50	Y 200	30
32.06-d	32.06	1906	5	7	23:25:00	48.66667	-5.06667	France	2500			Atlantic	Thor	113	10	Y 200	30
33.06-a	33.06	1906	5	8	10:00:00	48	-4.86667	France	2500			Atlantic	Thor	35	45	Y 200	30		st.	Misty	NNE	3	W	5	16	10.3	19.41	35.07
33.06-b	33.06	1906	5	8	10:05:00	48	-4.86667	France	2500			Atlantic	Thor	35	Surf.	P 100	5
33.06-c	33.06	1906	5	8	10:35:00	48	-4.86667	France	2500			Atlantic	Thor	35	15	Y 200	30
34.06-a	34.06	1906	5	8	12:05:00	47.91667	-4.86667	France	2500			Atlantic	Thor	50	60	Y 200	30		st.	Misty	NNE	2	W	5	16	10.3	19.41	35.07
35.06-a	35.06	1906	5	8	19:05:00	47.08333	-4.43333	France	2500			Atlantic	Thor	146	10	Y 200	30		sh.	Clear	NNE	2	W	4	12.5	12.2	19.51	35.25
35.06-b	35.06	1906	5	8	19:10:00	47.08333	-4.43333	France	2500			Atlantic	Thor	146	Surf.	P 100	5
35.06-c	35.06	1906	5	8	20:10:00	47.08333	-4.43333	France	2500			Atlantic	Thor	146	60	Y 200	30
35.06-d	35.06	1906	5	8	20:45:00	47.08333	-4.43333	France	2500			Atlantic	Thor	146	175	Y 200	30
36.06-a	36.06	1906	5	10	02:10:00	44.35	-2.61667	Spain	2500			Atlantic	Thor	1140	25	Y 330	30		m.	Misty	W	3	W	3					The field(s) 'Temperature Air' , 'Temperature Surface' , 'Surface Cl‰' , 'Surface S‰' contain ditto marks in the manuscript table, not actual values. In this dataset, the value of the previous record has been used, except for records where there was no previous record.
36.06-b	36.06	1906	5	10	02:20:00	44.35	-2.61667	Spain	2500			Atlantic	Thor	1140	Surf.	P 100	5
36.06-c	36.06	1906	5	10	02:55:00	44.35	-2.61667	Spain	2500			Atlantic	Thor	1125	300	Y 330	120
36.06-d	36.06	1906	5	10	05:55:00	44.35	-2.61667	Spain	2500			Atlantic	Thor	1125	1250	Y 330	120
36.06-e	36.06	1906	5	10	09:05:00	44.35	-2.61667	Spain	2500			Atlantic	Thor	1050.1035	800	Y 330	120		m.		W by N	3	WNW	4					The field(s) 'Date' , 'Weather' , 'Temperature Air' , 'Temperature Surface' , 'Surface Cl‰' , 'Surface S‰' contain ditto marks in the manuscript table, not actual values. In this dataset, the value of the previous record has been used, except for records where there was no previous record.
36.06-f	36.06	1906	5	10	12:15:00	44.35	-2.61667	Spain	2500			Atlantic	Thor	1035.1095	300	Y 330	120								14.5				The field(s) 'Date' , 'Nature of Bottom' , 'Weather' , 'Wind Direction' , 'Wind Force' , 'Sea Direction' , 'Sea Force' , 'Temperature Surface' , 'Surface Cl‰' , 'Surface S‰' contain ditto marks in the manuscript table, not actual values. In this dataset, the value of the previous record has been used, except for records where there was no previous record.
37.06-a	37.06	1906	5	10	19:05:00	44.01667	-2.81667	Spain	2500			Atlantic	Thor	1400	300	Y 330	120		m.	Cloudy	N	3	NW	4	12.6	13.13	19.7	35.59
37.06-b	37.06	1906	5	10	19:15:00	44.01667	-2.81667	Spain	2500			Atlantic	Thor	1400	Surf.	P 100	5
37.06-c	37.06	1906	5	10	21:55:00	44.01667	-2.81667	Spain	2500			Atlantic	Thor	1400	200	Y 330	120
38.06-a	38.06	1906	5	11	03:00:00	43.86667	-2.45	Spain	2500			Atlantic	Thor	1290	250	Y 330	120		m.	Cloudy	NNW	2	NW	4					The field(s) 'Temperature Air' , 'Temperature Surface' , 'Surface Cl‰' , 'Surface S‰' contain ditto marks in the manuscript table, not actual values. In this dataset, the value of the previous record has been used, except for records where there was no previous record.
38.06-b	38.06	1906	5	11	03:10:00	43.86667	-2.45	Spain	2500			Atlantic	Thor	1290	Surf.	P 100	5
39.06-a	39.06	1906	5	11	09:00:00	43.65	-2.11667	Spain	2500			Atlantic	Thor	1420	300	Y 300	120			Overcast	E	1	E	1					The field(s) 'Nature of Bottom' , 'Temperature Air' , 'Temperature Surface' , 'Surface Cl‰' , 'Surface S‰' contain ditto marks in the manuscript table, not actual values. In this dataset, the value of the previous record has been used, except for records where there was no previous record.
39.06-b	39.06	1906	5	11	09:05:00	43.65	-2.11667	Spain	2500			Atlantic	Thor	1420	Surf.	P 100	5
40.06-a	40.06	1906	5	11	13:15:00	43.38333	-2.03333	Spain	2500			Atlantic	Thor	110	100	Y 330	30			Overcast	E	1	E	1					The field(s) 'Nature of Bottom' , 'Temperature Air' , 'Temperature Surface' , 'Surface Cl‰' , 'Surface S‰' contain ditto marks in the manuscript table, not actual values. In this dataset, the value of the previous record has been used, except for records where there was no previous record.
40.06-b	40.06	1906	5	11	13:20:00	43.38333	-2.03333	Spain	2500			Atlantic	Thor	110	Surf.	P 100	5
41.06-a	41.06	1906	5	14	18:30:00	43.38333	-2.01667	Spain	2500			Atlantic	Thor	102	120	Y 330	120		f. s.	Cloudy	WNW	4	W	3	15.3	15	19.22	34.72
41.06-b	41.06	1906	5	14	18:35:00	43.38333	-2.01667	Spain	2500			Atlantic	Thor	102	Surf.	P 100	5
41.06-c	41.06	1906	5	14	20:45:00	43.38333	-2.01667	Spain	2500			Atlantic	Thor	102	60	Y 330	120
41.06-d	41.06	1906	5	14	23:00:00	43.38333	-2.01667	Spain	2500			Atlantic	Thor	102	15	Y 330	120
42.06-a	42.06	1906	5	15	09:20:00	43.51667	-2.21667	Spain	2500			Atlantic	Thor	348	400	Y 200	60		m.	Rain	WNW	7	WNW	7					The field(s) 'Temperature Air' , 'Temperature Surface' , 'Surface Cl‰' , 'Surface S‰' contain ditto marks in the manuscript table, not actual values. In this dataset, the value of the previous record has been used, except for records where there was no previous record.
42.06-b	42.06	1906	5	15	09:25:00	43.51667	-2.21667	Spain	2500			Atlantic	Thor	348	Surf.	P 100	5
42.06-c	42.06	1906	5	15	10:30:00	43.51667	-2.21667	Spain	2500			Atlantic	Thor	348	70	Y 200	60
42.06-d	42.06	1906	5	15	11:35:00	43.51667	-2.21667	Spain	2500			Atlantic	Thor	348	15	Y 200	60
43.06-a	43.06	1906	5	15	14:15:00	43.61667	-2.13333	Spain	2500			Atlantic	Thor	1128	400	Y 330	120		m.	Cloudy	NW	3	NW	4	14.2	14.06	19.37	34.99
43.06-b	43.06	1906	5	15	14:20:00	43.61667	-2.13333	Spain	2500			Atlantic	Thor	1500	Surf.	P 100	5
43.06-c	43.06	1906	5	15	19:50:00	43.61667	-2.13333	Spain	2500			Atlantic	Thor	1500.48	1500	Y 330	120
43.06-d	43.06	1906	5	16	02:45:00	43.61667	-2.13333	Spain	2500			Atlantic	Thor	1650.103	250	Y 330	120				N	3							The field(s) 'Nature of Bottom' , 'Weather' , 'Sea Direction' , 'Sea Force' , 'Temperature Air' , 'Temperature Surface' , 'Surface Cl‰' , 'Surface S‰' contain ditto marks in the manuscript table, not actual values. In this dataset, the value of the previous record has been used, except for records where there was no previous record.
43.06-e	43.06	1906	5	16	05:20:00	43.61667	-2.13333	Spain	2500			Atlantic	Thor	1030.129	600	Y 330	120
43.06-f	43.06	1906	5	16	08:10:00	43.61667	-2.13333	Spain	2500			Atlantic	Thor	1290.98	1500	Y 330	120
44.06-a	44.06	1906	5	16	16:00:00	43.96667	-1.45	France	2500			Atlantic	Thor	40	50	Y 330	30		g.	Cloudy	NW	4	NW	4	15.5	15.7	17	30.72
44.06-b	44.06	1906	5	16	15:10:00	43.96667	-1.45	France	2500			Atlantic	Thor	40	Surf.	P 100	5
44.06-c	44.06	1906	5	16	15:45:00	43.96667	-1.45	France	2500			Atlantic	Thor	40	15	Y 330	30
45.06-a	45.06	1906	5	16	19:35:00	44.31667	-1.85	France	2500			Atlantic	Thor	125	60	Y 330	30		f. s.	Cloudy	NNW	4	NNW	5	12.2	14.88	18.92	34.18	The field(s) 'Duration of Haul in Minutes' contain ditto marks in the manuscript table, not actual values. In this dataset, the value of the previous record has been used, except for records where there was no previous record.
45.06-b	45.06	1906	5	16	19:40:00	44.31667	-1.85	France	2500			Atlantic	Thor	125	Surf.	P 100	5
46.06-a	46.06	1906	5	17	01:45:00	44.61667	-2.28333	France	2500			Atlantic	Thor	1360	300	Y 330	120		m.	Squally	NNW	6	NNW	6					The field(s) 'Temperature Air' , 'Temperature Surface' , 'Surface Cl‰' , 'Surface S‰' contain ditto marks in the manuscript table, not actual values. In this dataset, the value of the previous record has been used, except for records where there was no previous record.
46.06-b	46.06	1906	5	17	01:55:00	44.61667	-2.28333	France	2500			Atlantic	Thor	1360	Surf.	P 100	5
46.06-c	46.06	1906	5	17	04:35:00	44.61667	-2.28333	France	2500			Atlantic	Thor	1380.153	400	Y 330	120								8.5	13	19.61	35.43	The field(s) 'Date' , 'Nature of Bottom' , 'Weather' , 'Wind Direction' , 'Wind Force' , 'Sea Direction' , 'Sea Force' contain ditto marks in the manuscript table, not actual values. In this dataset, the value of the previous record has been used, except for records where there was no previous record.
47.06-a	47.06	1906	5	17	14:25:00	45	-2.95	France	2500			Atlantic	Thor	1015	300	Y 330	120			Squally	NNW	6	NNW	6	12.5	13.04	19.36	34.97	The field(s) 'Nature of Bottom' contain ditto marks in the manuscript table, not actual values. In this dataset, the value of the previous record has been used, except for records where there was no previous record.
47.06-b	47.06	1906	5	17	14:30:00	45	-2.95	France	2500			Atlantic	Thor	1015	Surf.	P 100	5
48.06-a	48.06	1906	5	18	01:50:00	45.71667	-3.78333	France	2500			Atlantic	Thor	1015	300	Y 330	120			Squally	NNW	6	NNW	6	8	12.36			The field(s) 'Depth' , 'Nature of Bottom' , 'Surface Cl‰' , 'Surface S‰' contain ditto marks in the manuscript table, not actual values. In this dataset, the value of the previous record has been used, except for records where there was no previous record.
48.06-b	48.06	1906	5	18	02:00:00	45.71667	-3.78333	France	2500			Atlantic	Thor	1015	Surf.	P 100	5
49.06-a	49.06	1906	5	18	10:45:00	46.21667	-4.4	France	2500			Atlantic	Thor	1560.59	300	Y 330	120		m.	Squally	NNW	4	NNW	5	9.8	12.03	19.69	35.57
49.06-b	49.06	1906	5	18	10:50:00	46.21667	-4.4	France	2500			Atlantic	Thor	1560.59	Surf.	P 100	5
49.06-c	49.06	1906	5	18	13:15:00	46.21667	-4.4	France	2500			Atlantic	Thor	590.114	300	Y 330	120
50.06-a	50.06	1906	5	19	02:20:00	46.83333	-5.36667	France	2500			Atlantic	Thor	740,>1500	300	Y 330	120		m.	Cloudy	NNW	4	NNW	5	9	11.54	19.71	35.61
50.06-b	50.06	1906	5	19	02:30:00	46.83333	-5.36667	France	2500			Atlantic	Thor	740,>1500	Surf.	P 100	5
51.06-a	51.06	1906	5	20	03:00:00	48.11667	-9.05	France	2500			Atlantic	Thor	860.192	300	Y 330	120		m. s.	Cloudy	NNE	3	NW	3	12.5	11.36	19.7	35.6
51.06-b	51.06	1906	5	20	03:15:00	48.11667	-9.05	France	2500			Atlantic	Thor	860.192	Surf.	P 100	5		m. s.	Cloudy	NNE	3	NW	3	12.5	11.36	19.7	35.6
52.06-a	52.06	1906	5	21	00:25:00	48.71667	-12.08333	Ireland	2500			Atlantic	Thor	1860.191	300	Y 330	120		m.	Misty	NW	2	NW	2	10.2	11.71	19.66	35.52
52.06-b	52.06	1906	5	21	00:35:00	48.71667	-12.08333	Ireland	2500			Atlantic	Thor	1860.191	Surf.	P 100	5
52.06-c	52.06	1906	5	21	03:15:00	48.71667	-12.08333	Ireland	2500			Atlantic	Thor	1910.1945	300	Y 330	120
52.06-d	52.06	1906	5	21	06:10:00	48.71667	-12.08333	Ireland	2500			Atlantic	Thor	1945	300	Y 330	120
53.06-a	53.06	1906	5	21	12:05:00	48.91667	-12.05	Ireland	2500			Atlantic	Thor	1174.108	300	Y 330	120		m. s.	Cloudy	SSE	4	N	5	14.5	11.7	19.67	35.53
54.06-a	54.06	1906	5	21	16:55:00	49.21667	-11.96667	Ireland	2500			Atlantic	Thor	940.975	300	Y 330	120		m.	Cloudy	SSE	4	N	5	12.5	11.7			The field(s) 'Surface Cl‰' , 'Surface S‰' contain ditto marks in the manuscript table, not actual values. In this dataset, the value of the previous record has been used, except for records where there was no previous record.
55.06-a	55.06	1906	5	21	21:55:00	49.38333	-12.2	Ireland	2500			Atlantic	Thor	1220.133	300	Y 330	120		m.	Cloudy	SE	6	NE	5	9.7	11.34	19.64	35.48
55.06-b	55.06	1906	5	22	01:05:00	49.38333	-12.2	Ireland	2500			Atlantic	Thor	1330	200	Y 330	120						SE	7					The field(s) 'Nature of Bottom' , 'Weather' , 'Wind Direction' , 'Wind Force' , 'Temperature Air' , 'Temperature Surface' , 'Surface Cl‰' , 'Surface S‰' contain ditto marks in the manuscript table, not actual values. In this dataset, the value of the previous record has been used, except for records where there was no previous record.
56.06-a	56.06	1906	5	22	21:50:00	51.4	-10.33333	Ireland	2500			Atlantic	Thor	130	150	Y 330	60		f. s.	Squally	NE	6	S	6	8	10.2	19.56	35.34
56.06-b	56.06	1906	5	22	23:10:00	51.4	-10.33333	Ireland	2500			Atlantic	Thor	130	25	Y 330	60
57.06-a	57.06	1906	5	23	04:15:00	51.96667	-10.41667	Ireland	2500			Atlantic	Thor	75	80	Y 330	60		st.	Cloudy	ENE	3	S	5	8.5	9.7	19.48	35.19
57.06-b	57.06	1906	5	23	04:30:00	51.96667	-10.41667	Ireland	2500			Atlantic	Thor	75	Surf.	P 100	5
57.06-c	57.06	1906	5	23	05:20:00	51.96667	-10.41667	Ireland	2500			Atlantic	Thor	75	25	Y 330	60
59.06-a	59.06	1906	5	30	09:05:00	51.96667	-10.41667	Ireland	2500			Atlantic	Thor	81	100	Y 330	60		st.	Squally	SW	5	SW	5	10.47	10.74			The field(s) 'Surface Cl‰' , 'Surface S‰' contain ditto marks in the manuscript table, not actual values. In this dataset, the value of the previous record has been used, except for records where there was no previous record.
59.06-b	59.06	1906	5	30	09:10:00	51.96667	-10.41667	Ireland	2500			Atlantic	Thor	81	Surf.	P 100	5
59.06-c	59.06	1906	5	30	10:10:00	51.96667	-10.41667	Ireland	2500			Atlantic	Thor	81	25	Y 330	60
59.06-d	59.06	1906	5	30	11:15:00	51.96667	-10.41667	Ireland	2500			Atlantic	Thor	81	60	Y 330	60
59.06-e	59.06	1906	5	30	12:25:00	51.96667	-10.41667	Ireland	2500			Atlantic	Thor	81	80	Y 330	60
59.06-f	59.06	1906	5	30	13:35:00	51.96667	-10.41667	Ireland	2500			Atlantic	Thor	80	40	Y 330	60			Foggy									The field(s) 'Date' , 'Nature of Bottom' , 'Wind Direction' , 'Wind Force' , 'Sea Direction' , 'Sea Force' , 'Temperature Air' , 'Temperature Surface' , 'Surface Cl‰' , 'Surface S‰' contain ditto marks in the manuscript table, not actual values. In this dataset, the value of the previous record has been used, except for records where there was no previous record.
59.06-g	59.06	1906	5	30	14:50:00	51.96667	-10.41667	Ireland	2500			Atlantic	Thor	80	10	Y 330	60
59.06-h	59.06	1906	5	30	16:05:00	51.96667	-10.41667	Ireland	2500			Atlantic	Thor	84	120	Y 330	45		s. sh.										The field(s) 'Date' , 'Weather' , 'Wind Direction' , 'Wind Force' , 'Sea Direction' , 'Sea Force' , 'Temperature Air' , 'Temperature Surface' , 'Surface Cl‰' , 'Surface S‰' contain ditto marks in the manuscript table, not actual values. In this dataset, the value of the previous record has been used, except for records where there was no previous record.
60.06-a	60.06	1906	5	30	22:20:00	51.45	-11.16667	Ireland	2500			Atlantic	Thor	202	250	Y 330	60		s.	Rain	WSW	4	W	5	11	10.9	19.54	35.3
60.06-b	60.06	1906	5	30	22:25:00	51.45	-11.16667	Ireland	2500			Atlantic	Thor	202	Surf.	P 100	5
60.06-c	60.06	1906	5	30	23:30:00	51.45	-11.16667	Ireland	2500			Atlantic	Thor	202	70	Y 330	60			Overcast									The field(s) 'Date' , 'Depth' , 'Nature of Bottom' , 'Wind Direction' , 'Wind Force' , 'Sea Direction' , 'Sea Force' , 'Temperature Air' , 'Temperature Surface' , 'Surface Cl‰' , 'Surface S‰' contain ditto marks in the manuscript table, not actual values. In this dataset, the value of the previous record has been used, except for records where there was no previous record.
60.06-d	60.06	1906	5	31	00:40:00	51.45	-11.16667	Ireland	2500			Atlantic	Thor	198	50	Y 330	60			Clear	NW	5	NW	4					The field(s) 'Nature of Bottom' , 'Temperature Air' , 'Temperature Surface' , 'Surface Cl‰' , 'Surface S‰' contain ditto marks in the manuscript table, not actual values. In this dataset, the value of the previous record has been used, except for records where there was no previous record.
61.06-a	61.06	1906	5	31	07:45:00	51.06667	-11.65	Ireland	2500			Atlantic	Thor	1320.102	300	Y 330	120		m.	Squally	NW	5	NW	5					The field(s) 'Temperature Air' , 'Temperature Surface' , 'Surface Cl‰' , 'Surface S‰' contain ditto marks in the manuscript table, not actual values. In this dataset, the value of the previous record has been used, except for records where there was no previous record.
61.06-b	61.06	1906	5	31	08:45:00	51.06667	-11.65	Ireland	2500			Atlantic	Thor	1320.102	Surf.	P 100	5
61.06-c	61.06	1906	5	31	10:20:00	51.06667	-11.65	Ireland	2500			Atlantic	Thor	1020.142	400	Y 330	120
61.06-d	61.06	1906	5	31	13:05:00	51.06667	-11.65	Ireland	2500			Atlantic	Thor	1420.13	500	Y 330	120
61.06-e	61.06	1906	5	31	15:50:00	51.06667	-11.65	Ireland	2500			Atlantic	Thor	1300.145	600	Y 330	120				WNW	5	NW	6					The field(s) 'Date' , 'Nature of Bottom' , 'Weather' , 'Temperature Air' , 'Temperature Surface' , 'Surface Cl‰' , 'Surface S‰' contain ditto marks in the manuscript table, not actual values. In this dataset, the value of the previous record has been used, except for records where there was no previous record.
61.06-f	61.06	1906	5	31	18:50:00	51.06667	-11.65	Ireland	2500			Atlantic	Thor	1450	800	Y 330	120			Misty		6		7	11	11.55			The field(s) 'Date' , 'Nature of Bottom' , 'Wind Direction' , 'Sea Direction' , 'Surface Cl‰' , 'Surface S‰' contain ditto marks in the manuscript table, not actual values. In this dataset, the value of the previous record has been used, except for records where there was no previous record.
61.06-g	61.06	1906	5	31	21:40:00	51.06667	-11.65	Ireland	2500			Atlantic	Thor	1450	300	Y 330	120					7							The field(s) 'Date' , 'Depth' , 'Nature of Bottom' , 'Weather' , 'Wind Direction' , 'Sea Direction' , 'Sea Force' , 'Temperature Air' , 'Temperature Surface' , 'Surface Cl‰' , 'Surface S‰' contain ditto marks in the manuscript table, not actual values. In this dataset, the value of the previous record has been used, except for records where there was no previous record.
62.06-a	62.06	1906	6	4	21:55:00	50.41667	-12.73333	Ireland	2500			Atlantic	Thor	2480	300	Y 330	120			Cloudy	SE	4	S	5	15	12			The field(s) 'Nature of Bottom' , 'Surface Cl‰' , 'Surface S‰' contain ditto marks in the manuscript table, not actual values. In this dataset, the value of the previous record has been used, except for records where there was no previous record.
62.06-b	62.06	1906	6	5	00:15:00	50.41667	-12.73333	Ireland	2500			Atlantic	Thor	2480	200	Y 330	120
62.06-c	62.06	1906	6	5	02:45:00	50.41667	-12.73333	Ireland	2500			Atlantic	Thor	2775	1500	Y 330	120
63.06-a	63.06	1906	6	5	17:30:00	49.45	-13.36667	Ireland	2500			Atlantic	Thor	2140	300	Y 330	120			Cloudy, Wind: Calm			S	4	14.8	13.15	19.65	35.5	The field(s) 'Nature of Bottom' , 'Wind Force' contain ditto marks in the manuscript table, not actual values. In this dataset, the value of the previous record has been used, except for records where there was no previous record.
64.06-a	64.06	1906	6	5	22:35:00	49.28333	-14.05	Ireland	2500			Atlantic	Thor	2140	300	Y 330	120			Foggy, Wind: Calm			S	3	12.5	13.04	19.69	35.57	The field(s) 'Depth' , 'Nature of Bottom' , 'Wind Force' contain ditto marks in the manuscript table, not actual values. In this dataset, the value of the previous record has been used, except for records where there was no previous record.
64.06-b	64.06	1906	6	6	02:30:00	49.28333	-14.05	Ireland	2500			Atlantic	Thor	2140	200	Y 330	120			Misty									The field(s) 'Depth' , 'Nature of Bottom' , 'Wind Direction' , 'Wind Force' , 'Sea Direction' , 'Sea Force' , 'Temperature Air' , 'Temperature Surface' , 'Surface Cl‰' , 'Surface S‰' contain ditto marks in the manuscript table, not actual values. In this dataset, the value of the previous record has been used, except for records where there was no previous record.
65.06-a	65.06	1906	6	6	07:00:00	49.06667	-14.86667		2500			Atlantic	Thor	6020	300	Y 330	120			Misty	E	1	S	2	15.5	13.35	19.65	35.51	The field(s) 'Nature of Bottom' contain ditto marks in the manuscript table, not actual values. In this dataset, the value of the previous record has been used, except for records where there was no previous record.
66.06-a	66.06	1906	6	6	14:15:00	48.71667	-15.28333		2500			Atlantic	Thor	>4000	300	Y 330	60			Misty	0		S	2	22.5	13.25			The field(s) 'Nature of Bottom' , 'Wind Force' , 'Surface Cl‰' , 'Surface S‰' contain ditto marks in the manuscript table, not actual values. In this dataset, the value of the previous record has been used, except for records where there was no previous record.
66.06-b	66.06	1906	6	6	15:30:00	48.71667	-15.28333		2500			Atlantic	Thor	>4000	400	Y 330	60
66.06-c	66.06	1906	6	6	17:00:00	48.71667	-15.28333		2500			Atlantic	Thor	>4000	1000	G	40
66.06-d	66.06	1906	6	6	17:55:00	48.71667	-15.28333		2500			Atlantic	Thor	>4000	200	Y 330	60								13.9	13.7	19.71	35.61	The field(s) 'Date' , 'Depth' , 'Nature of Bottom' , 'Weather' , 'Wind Direction' , 'Wind Force' , 'Sea Direction' , 'Sea Force' contain ditto marks in the manuscript table, not actual values. In this dataset, the value of the previous record has been used, except for records where there was no previous record.
67.06-a	67.06	1906	6	7	01:05:00	48.48333	-14.25		2500			Atlantic	Thor	>4000	200	Y 330	120			Cloudy	SE	2	SE	3					The field(s) 'Nature of Bottom' , 'Temperature Air' , 'Temperature Surface' , 'Surface Cl‰' , 'Surface S‰' contain ditto marks in the manuscript table, not actual values. In this dataset, the value of the previous record has been used, except for records where there was no previous record.
67.06-b	67.06	1906	6	7	03:30:00	48.48333	-14.25		2500			Atlantic	Thor	>4000	10	Y 330	60			Misty									The field(s) 'Date' , 'Depth' , 'Nature of Bottom' , 'Wind Direction' , 'Wind Force' , 'Sea Direction' , 'Sea Force' , 'Temperature Air' , 'Temperature Surface' , 'Surface Cl‰' , 'Surface S‰' contain ditto marks in the manuscript table, not actual values. In this dataset, the value of the previous record has been used, except for records where there was no previous record.
67.06-c	67.06	1906	6	7	05:00:00	48.48333	-14.25		2500			Atlantic	Thor	>4000	1700	Aa T	120								13.5	13.3	19.68	35.55	The field(s) 'Date' , 'Depth' , 'Nature of Bottom' , 'Weather' , 'Wind Direction' , 'Wind Force' , 'Sea Direction' , 'Sea Force' contain ditto marks in the manuscript table, not actual values. In this dataset, the value of the previous record has been used, except for records where there was no previous record.
68.06-a	68.06	1906	6	7	15:30:00	48.06667	-12.66667		2500			Atlantic	Thor	>4000	400	Y 330	60			Clear	E	3	E	4	13	13.3	19.66	35.52	The field(s) 'Nature of Bottom' contain ditto marks in the manuscript table, not actual values. In this dataset, the value of the previous record has been used, except for records where there was no previous record.
69.06-a	69.06	1906	6	7	22:50:00	47.66667	-12.68333		2500			Atlantic	Thor	>4000	200	Y 330	60			Clear	E	3	E	4	12.3	13.37	19.69	35.57	The field(s) 'Nature of Bottom' contain ditto marks in the manuscript table, not actual values. In this dataset, the value of the previous record has been used, except for records where there was no previous record.
70.06-a	70.06	1906	6	8	03:05:00	47.33333	-12.38333		2500			Atlantic	Thor	>4000	200	Y 330	60			Misty	E	3	E	4	12	13.27	19.68	35.55	The field(s) 'Nature of Bottom' contain ditto marks in the manuscript table, not actual values. In this dataset, the value of the previous record has been used, except for records where there was no previous record.
70.06-b	70.06	1906	6	8	05:00:00	47.33333	-12.38333		2500			Atlantic	Thor	>4000	300	Y 330	60
71.06-a	71.06	1906	6	8	14:00:00	48.08333	-11.83333		2500			Atlantic	Thor	>4000	400	Y 330	60			Clear	NE	1	NE	1	19.8	14.59	19.69	35.58	The field(s) 'Nature of Bottom' contain ditto marks in the manuscript table, not actual values. In this dataset, the value of the previous record has been used, except for records where there was no previous record.
71.06-b	71.06	1906	6	8	15:15:00	48.08333	-11.83333		2500			Atlantic	Thor	>4000	300	Y 330	60
71.06-c	71.06	1906	6	8	15:20:00	48.08333	-11.83333		2500			Atlantic	Thor	>4000	Surf.	P 100	10
72.06-a	72.06	1906	6	8	21:00:00	48.68333	-11.5	Ireland	2500			Atlantic	Thor	2600	300	Y 330	60			Clear	NE	1	NE	2	13.4	13.75	19.69	35.58	The field(s) 'Nature of Bottom' contain ditto marks in the manuscript table, not actual values. In this dataset, the value of the previous record has been used, except for records where there was no previous record.
72.06-b	72.06	1906	6	8	22:15:00	48.68333	-11.5	Ireland	2500			Atlantic	Thor	2600	200	Y 330	60
73.06-a	73.06	1906	6	9	03:20:00	48.71667	-12.08333	Ireland	2500			Atlantic	Thor	1340	200	Y 330	60			Clear	NE	2	NE	2	12.7	13.25	19.69	35.57	The field(s) 'Nature of Bottom' contain ditto marks in the manuscript table, not actual values. In this dataset, the value of the previous record has been used, except for records where there was no previous record.
73.06-b	73.06	1906	6	9	04:50:00	48.71667	-12.08333	Ireland	2500			Atlantic	Thor	1340	400	Aa T	60
74.06-a	74.06	1906	6	9	10:50:00	49.38333	-12.21667	Ireland	2500			Atlantic	Thor	1170	400	Y 330	60			Clear	NE	1	W	2					The field(s) 'Nature of Bottom' , 'Temperature Air' , 'Temperature Surface' , 'Surface Cl‰' , 'Surface S‰' contain ditto marks in the manuscript table, not actual values. In this dataset, the value of the previous record has been used, except for records where there was no previous record.
74.06-b	74.06	1906	6	9	13:20:00	49.38333	-12.21667	Ireland	2500			Atlantic	Thor	1170	2000	Aa 2	60
74.06-c	74.06	1906	6	9	15:35:00	49.38333	-12.21667	Ireland	2500			Atlantic	Thor	1250	2400	Aa 2	60
74.06-d	74.06	1906	6	9	18:30:00	49.38333	-12.21667	Ireland	2500			Atlantic	Thor	1250	2400	Aa 2	60
74.06-e	74.06	1906	6	9	21:50:00	49.38333	-12.21667	Ireland	2500			Atlantic	Thor	1215	2500	Aa 2	60
74.06-f	74.06	1906	6	10	00:40:00	49.38333	-12.21667	Ireland	2500			Atlantic	Thor	1215	100	Y 330	120
74.06-g	74.06	1906	6	10	03:10:00	49.38333	-12.21667	Ireland	2500			Atlantic	Thor	1245	200	Y 330	120
74.06-h	74.06	1906	6	10	06:35:00	49.38333	-12.21667	Ireland	2500			Atlantic	Thor	1245.1298	2000	Y 330	60
74.06-i	74.06	1906	6	10	11:35:00	49.38333	-12.21667	Ireland	2500			Atlantic	Thor	1298	1400	D 2	30								18.7	14.78	19.7	35.59	The field(s) 'Date' , 'Nature of Bottom' , 'Weather' , 'Wind Direction' , 'Wind Force' , 'Sea Direction' , 'Sea Force' contain ditto marks in the manuscript table, not actual values. In this dataset, the value of the previous record has been used, except for records where there was no previous record.
75.06-a	75.06	1906	6	10	16:30:00	49.33333	-12.65	Ireland	2500			Atlantic	Thor	1520	2800	Aa 2	90			Clear	NE	3	NE	2					The field(s) 'Nature of Bottom' , 'Temperature Air' , 'Temperature Surface' , 'Surface Cl‰' , 'Surface S‰' contain ditto marks in the manuscript table, not actual values. In this dataset, the value of the previous record has been used, except for records where there was no previous record.
75.06-b	75.06	1906	6	10	20:15:00	49.33333	-12.65	Ireland	2500			Atlantic	Thor	1520	2800	Aa 2	90								15.5	14.41			The field(s) 'Date' , 'Depth' , 'Nature of Bottom' , 'Weather' , 'Wind Direction' , 'Wind Force' , 'Sea Direction' , 'Sea Force' , 'Surface Cl‰' , 'Surface S‰' contain ditto marks in the manuscript table, not actual values. In this dataset, the value of the previous record has been used, except for records where there was no previous record.
75.06-c	75.06	1906	6	10	23:20:00	49.33333	-12.65	Ireland	2500			Atlantic	Thor	1520	400	Aa 2	120			Foggy									The field(s) 'Date' , 'Depth' , 'Nature of Bottom' , 'Wind Direction' , 'Wind Force' , 'Sea Direction' , 'Sea Force' , 'Temperature Air' , 'Temperature Surface' , 'Surface Cl‰' , 'Surface S‰' contain ditto marks in the manuscript table, not actual values. In this dataset, the value of the previous record has been used, except for records where there was no previous record.
75.06-d	75.06	1906	6	14	01:50:00	49.33333	-12.65	Ireland	2500			Atlantic	Thor	1520	800	Aa 2	120
75.06-e	75.06	1906	6	11	04:30:00	49.33333	-12.65	Ireland	2500			Atlantic	Thor	1520	1500	Aa 2	120			Foggy	NE	3	NE	2	15.5	14.41	19.7	35.59	The field(s) 'Nature of Bottom' contain ditto marks in the manuscript table, not actual values. In this dataset, the value of the previous record has been used, except for records where there was no previous record.
76.06-a	76.06	1906	6	11	15:00:00	49.45	-13.55	Ireland	2500			Atlantic	Thor	>2600	2800	Y 200	120				NE	3	NE	2	13.5	14.5			The field(s) 'Nature of Bottom' , 'Weather' , 'Surface Cl‰' , 'Surface S‰' contain ditto marks in the manuscript table, not actual values. In this dataset, the value of the previous record has been used, except for records where there was no previous record.
76.06-b	76.06	1906	6	11	18:15:00	49.45	-13.55	Ireland	2500			Atlantic	Thor	>2600	800	Y 200	120
76.06-c	76.06	1906	6	11	21:45:00	49.45	-13.55	Ireland	2500			Atlantic	Thor	>2600	2800	D 2	30				NE	5	NE	4					The field(s) 'Date' , 'Depth' , 'Nature of Bottom' , 'Weather' , 'Temperature Air' , 'Temperature Surface' , 'Surface Cl‰' , 'Surface S‰' contain ditto marks in the manuscript table, not actual values. In this dataset, the value of the previous record has been used, except for records where there was no previous record.
76.06-d	76.06	1906	6	12	00:20:00	49.45	-13.55	Ireland	2500			Atlantic	Thor	>2600	100	Y 330	120			Cloudy	NE	4							The field(s) 'Depth' , 'Nature of Bottom' , 'Sea Direction' , 'Sea Force' , 'Temperature Air' , 'Temperature Surface' , 'Surface Cl‰' , 'Surface S‰' contain ditto marks in the manuscript table, not actual values. In this dataset, the value of the previous record has been used, except for records where there was no previous record.
76.06-e	76.06	1906	6	12	02:40:00	49.45	-13.55	Ireland	2500			Atlantic	Thor	>2600	200	Y 330	120
76.06-f	76.06	1906	6	12	05:05:00	49.45	-13.55	Ireland	2500			Atlantic	Thor	>2600	300	Y 330	120
76.06-g	76.06	1906	6	12	10:00:00	49.45	-13.55	Ireland	2500			Atlantic	Thor	2100	2700	D 2	60		y. s.						13.7	13.61			The field(s) 'Date' , 'Weather' , 'Wind Direction' , 'Wind Force' , 'Sea Direction' , 'Sea Force' , 'Surface Cl‰' , 'Surface S‰' contain ditto marks in the manuscript table, not actual values. In this dataset, the value of the previous record has been used, except for records where there was no previous record.
77.06-a	77.06	1906	6	13	01:45:00	50.75	-11.88333	Ireland	2500			Atlantic	Thor	>2000	200	Y 330	60			Overcast	NE	6	NE	6	12.3	13.06			The field(s) 'Nature of Bottom' , 'Surface Cl‰' , 'Surface S‰' contain ditto marks in the manuscript table, not actual values. In this dataset, the value of the previous record has been used, except for records where there was no previous record.
78.06-a	78.06	1906	6	15	18:40:00	51.58333	-11.6	Ireland	2500			Atlantic	Thor	475	300	Y 330	120			Cloudy	N	6	N	6	12.5	12.84			The field(s) 'Nature of Bottom' , 'Surface Cl‰' , 'Surface S‰' contain ditto marks in the manuscript table, not actual values. In this dataset, the value of the previous record has been used, except for records where there was no previous record.
78.06-b	78.06	1906	6	15	21:00:00	51.58333	-11.6	Ireland	2500			Atlantic	Thor	475	200	Y 330	60				NNE	5	NE	5					The field(s) 'Date' , 'Depth' , 'Nature of Bottom' , 'Weather' , 'Temperature Air' , 'Temperature Surface' , 'Surface Cl‰' , 'Surface S‰' contain ditto marks in the manuscript table, not actual values. In this dataset, the value of the previous record has been used, except for records where there was no previous record.
79.06-a	79.06	1906	6	16	01:30:00	51.61667	-11.2	Ireland	2500			Atlantic	Thor	210	200	Y 330	60		f. y. s.	Squally	NE	4	NE	5	13.5	13.47	19.58	35.38
79.06-b	79.06	1906	6	16	02:50:00	51.61667	-11.2	Ireland	2500			Atlantic	Thor	210	300	Y 330	60
79.06-c	79.06	1906	6	16	04:00:00	51.61667	-11.2	Ireland	2500			Atlantic	Thor	210	100	Y 330	60
80.06-a	80.06	1906	6	16	09:30:00	51.56667	-11.83333	Ireland	2500			Atlantic	Thor	1040	400	Y 330	120		y. s.	Cloudy	ESE	3	NE	3	14.5	13.04	19.66	35.52
80.06-b	80.06	1906	6	16	12:40:00	51.56667	-11.83333	Ireland	2500			Atlantic	Thor	960	1900	Aa 2	90
80.06-c	80.06	1906	6	16	15:45:00	51.56667	-11.83333	Ireland	2500			Atlantic	Thor	1140	1900	Aa 2	90
80.06-d	80.06	1906	6	16	18:30:00	51.56667	-11.83333	Ireland	2500			Atlantic	Thor	1140	1200	Y 200	120			Clear	ENE	3							The field(s) 'Date' , 'Nature of Bottom' , 'Sea Direction' , 'Sea Force' , 'Temperature Air' , 'Temperature Surface' , 'Surface Cl‰' , 'Surface S‰' contain ditto marks in the manuscript table, not actual values. In this dataset, the value of the previous record has been used, except for records where there was no previous record.
80.06-e	80.06	1906	6	16	21:05:00	51.56667	-11.83333	Ireland	2500			Atlantic	Thor	1140	250	Y 330	120
80.06-f	80.06	1906	6	16	23:30:00	51.56667	-11.83333	Ireland	2500			Atlantic	Thor	1140	200	Y 330	120			Cloudy	NNE	3	NNE	3					The field(s) 'Date' , 'Depth' , 'Nature of Bottom' , 'Temperature Air' , 'Temperature Surface' , 'Surface Cl‰' , 'Surface S‰' contain ditto marks in the manuscript table, not actual values. In this dataset, the value of the previous record has been used, except for records where there was no previous record.
80.06-g	80.06	1906	6	17	02:00:00	51.56667	-11.83333	Ireland	2500			Atlantic	Thor	1200	100	Y 330	120		cl.										The field(s) 'Weather' , 'Wind Direction' , 'Wind Force' , 'Sea Direction' , 'Sea Force' , 'Temperature Air' , 'Temperature Surface' , 'Surface Cl‰' , 'Surface S‰' contain ditto marks in the manuscript table, not actual values. In this dataset, the value of the previous record has been used, except for records where there was no previous record.
82.06-a	82.06	1906	6	18	02:00:00	51.13333	-13.08333	Ireland	2500			Atlantic	Thor	1200	200	Y 330	120			Cloudy	NNW	2	N	3	12.5	13.58	19.66	35.52	The field(s) 'Depth' , 'Nature of Bottom' contain ditto marks in the manuscript table, not actual values. In this dataset, the value of the previous record has been used, except for records where there was no previous record.
83.06-a	83.06	1906	6	20	10:20:00	51.96667	-10.41667	Ireland	2500			Atlantic	Thor	81	100	Y 330	60		st.	Misty	S by W	5	W	5	14.7	12.62			The field(s) 'Surface Cl‰' , 'Surface S‰' contain ditto marks in the manuscript table, not actual values. In this dataset, the value of the previous record has been used, except for records where there was no previous record.
83.06-b	83.06	1906	6	20	11:25:00	51.96667	-10.41667	Ireland	2500			Atlantic	Thor	81	60	Y 330	60
83.06-c	83.06	1906	6	20	12:30:00	51.96667	-10.41667	Ireland	2500			Atlantic	Thor	81	25	Y 330	60
83.06-d	83.06	1906	6	20	13:40:00	51.96667	-10.41667	Ireland	2500			Atlantic	Thor	81	120	Y 330	60									13.35	19.47	35.17	The field(s) 'Date' , 'Depth' , 'Nature of Bottom' , 'Weather' , 'Wind Direction' , 'Wind Force' , 'Sea Direction' , 'Sea Force' , 'Temperature Air' contain ditto marks in the manuscript table, not actual values. In this dataset, the value of the previous record has been used, except for records where there was no previous record.
84.06-a	84.06	1906	6	21	01:20:00	52.9	-9.6	Ireland	2500			Atlantic	Thor	60	60	Y 330	60		f. y. s.	Misty	SW	3	SW	3					The field(s) 'Temperature Air' , 'Temperature Surface' , 'Surface Cl‰' , 'Surface S‰' contain ditto marks in the manuscript table, not actual values. In this dataset, the value of the previous record has been used, except for records where there was no previous record.
84.06-b	84.06	1906	6	21	02:30:00	52.9	-9.6	Ireland	2500			Atlantic	Thor	60	100	Y 330	60
84.06-c	84.06	1906	6	21	03:45:00	52.9	-9.6	Ireland	2500			Atlantic	Thor	70	120	Y 330	60
84.06-d	84.06	1906	6	21	04:55:00	52.9	-9.6	Ireland	2500			Atlantic	Thor	70	25	Y 330	60
84.06-e	84.06	1906	6	21	07:00:00	52.9	-9.6	Ireland	2500			Atlantic	Thor	70	25	Y 330	60			Rain	SSW	3	W	4	14.2	13.64	19.08	34.47	The field(s) 'Date' , 'Depth' , 'Nature of Bottom' contain ditto marks in the manuscript table, not actual values. In this dataset, the value of the previous record has been used, except for records where there was no previous record.
164.06-a	164.06	1906	8	23	23:05:00	50.23333	-4.4	United Kingdom	2500			Atlantic	Thor	60	25	Y 200	30		f. s.	Rain	SW	2	SW	2	14.5	15.7	19.47	35.17
164.06-b	164.06	1906	8	23	23:10:00	50.23333	-4.4	United Kingdom	2500			Atlantic	Thor	60	Surf.	P 100	5
164.06-c	164.06	1906	8	23	23:45:00	50.23333	-4.4	United Kingdom	2500			Atlantic	Thor	60	150	Y 200	30
165.06-a	165.06	1906	8	24	11:40:00	49.81667	-6.33333	United Kingdom	2500			Atlantic	Thor	72	25	Y 200	30		st.	Cloudy	W	5	W	6	18.5	13.87	19.49	35.21
165.06-b	165.06	1906	8	24	11:50:00	49.81667	-6.33333	United Kingdom	2500			Atlantic	Thor	72	Surf.	P 100	5
165.06-c	165.06	1906	8	24	12:15:00	49.81667	-6.33333	United Kingdom	2500			Atlantic	Thor	72	140	Y 200	60
166.06-a	166.06	1906	8	25	14:00:00	50.66667	-9.53333	Ireland	2500			Atlantic	Thor	125	200	Y 200	60		s.	Overcast	SW by S	3	SW	5	17.3	15.74	19.48	35.2
166.06-b	166.06	1906	8	25	14:10:00	50.66667	-9.53333	Ireland	2500			Atlantic	Thor	125	Surf.	P 100	5
167.06-a	167.06	1906	8	26	08:00:00	51.46667	-11.83333	Ireland	2500			Atlantic	Thor	1220.13	300	Y 200	120		y. s.	Cloudy	W by S	5	W	4	17.4	15.61	19.55	35.32
167.06-b	167.06	1906	8	26	08:10:00	51.46667	-11.83333	Ireland	2500			Atlantic	Thor	1220.13	Surf.	P 100	5
167.06-c	167.06	1906	8	26	10:30:00	51.46667	-11.83333	Ireland	2500			Atlantic	Thor	1300.116	200	Y 330	120
167.06-d	167.06	1906	8	26	13:05:00	51.46667	-11.83333	Ireland	2500			Atlantic	Thor	1160.135	350	Y 330	60
167.06-e	167.06	1906	8	26	14:45:00	51.46667	-11.83333	Ireland	2500			Atlantic	Thor	1350.128	500	Y 330	90
167.06-f	167.06	1906	8	26	16:55:00	51.46667	-11.83333	Ireland	2500			Atlantic	Thor	1280.116	65	Y 330	60
168.06-a	168.06	1906	8	26	22:30:00	51.5	-11.61667	Ireland	2500			Atlantic	Thor	390	300	Y 330	60		y. s.	Overcast	SW	3	W	4	16.5	16.59			The field(s) 'Surface Cl‰' , 'Surface S‰' contain ditto marks in the manuscript table, not actual values. In this dataset, the value of the previous record has been used, except for records where there was no previous record.
168.06-b	168.06	1906	8	26	22:40:00	51.5	-11.61667	Ireland	2500			Atlantic	Thor	390	Surf.	P 100	5
168.06-c	168.06	1906	8	26	23:55:00	51.5	-11.61667	Ireland	2500			Atlantic	Thor	470.45	300	Y 330	300
170.06-a	170.06	1906	8	29	16:20:00	51.95	-10.45	Ireland	2500			Atlantic	Thor	77	65	Y 330	60		f. s.	Clear	S	4	SW	3	17.8	15.41	19.53	35.28
170.06-b	170.06	1906	8	29	16:30:00	51.95	-10.45	Ireland	2500			Atlantic	Thor	77	Surf.	P 100	5
170.06-c	170.06	1906	8	29	17:30:00	51.95	-10.45	Ireland	2500			Atlantic	Thor	80	150	Y 330	30
171.06-a	171.06	1906	8	29	22:15:00	51.66667	-11.1	Ireland	2500			Atlantic	Thor	178	250	Y 330	60		f. s.	Clear	S	7	S	6	16	15.35	19.58	35.37
171.06-b	171.06	1906	8	29	22:25:00	51.66667	-11.1	Ireland	2500			Atlantic	Thor	170	Surf.	P 100	5
172.06-a	172.06	1906	8	30	01:45:00	51.56667	-11.4	Ireland	2500			Atlantic	Thor	230.26	260	Y 330	120		f. s.	Cloudy	SSE	5	S	6	15	15.8			The field(s) 'Surface Cl‰' , 'Surface S‰' contain ditto marks in the manuscript table, not actual values. In this dataset, the value of the previous record has been used, except for records where there was no previous record.
172.06-b	172.06	1906	8	30	02:00:00	51.56667	-11.4	Ireland	2500			Atlantic	Thor	230.26	Surf.	P 100	5
173.06-a	173.06	1906	8	30	05:40:00	50.51667	-11.61667	Ireland	2500			Atlantic	Thor	540.39	300	Y 330	120		y. s.	Cloudy	S	5	S	6	16	15.94			The field(s) 'Surface Cl‰' , 'Surface S‰' contain ditto marks in the manuscript table, not actual values. In this dataset, the value of the previous record has been used, except for records where there was no previous record.
173.06-b	173.06	1906	8	30	05:45:00	50.51667	-11.61667	Ireland	2500			Atlantic	Thor	540.39	Surf.	P 100	5
173.06-c	173.06	1906	8	30	08:15:00	50.51667	-11.61667	Ireland	2500			Atlantic	Thor	390.45	200	Y 330	60
174.06-a	174.06	1906	8	30	12:05:00	51.26667	-11.51667	Ireland	2500			Atlantic	Thor	400.37	300	Y 330	60		f. s.	Cloudy	S by E	4	S	5	18.3	14.4	19.58	35.37
174.06-b	174.06	1906	8	30	12:25:00	51.26667	-11.51667	Ireland	2500			Atlantic	Thor	400.37	Surf.	P 100	5
175.06-a	175.06	1906	8	30	14:45:00	51.18333	-11.68333	Ireland	2500			Atlantic	Thor	930.97	300	Y 330	60		y. s.	Cloudy	SSE	5	SSE	4	18.3	16.38			The field(s) 'Surface Cl‰' , 'Surface S‰' contain ditto marks in the manuscript table, not actual values. In this dataset, the value of the previous record has been used, except for records where there was no previous record.
175.06-b	175.06	1906	8	30	14:50:00	51.18333	-11.68333	Ireland	2500			Atlantic	Thor	930.97	Surf.	P 100	5
175.06-c	175.06	1906	8	30	16:20:00	51.18333	-11.68333	Ireland	2500			Atlantic	Thor	970.101	1500	Y 330	60
175.06-d	175.06	1906	8	30	17:50:00	51.18333	-11.68333	Ireland	2500			Atlantic	Thor	1010	25	Y 330	45
175.06-e	175.06	1906	8	30	19:00:00	51.18333	-11.68333	Ireland	2500			Atlantic	Thor	1050	1050	Y 330	60
175.06-f	175.06	1906	8	30	20:45:00	51.18333	-11.68333	Ireland	2500			Atlantic	Thor	1050.77	300	Y 330	60
175.06-g	175.06	1906	8	30	22:30:00	51.18333	-11.68333	Ireland	2500			Atlantic	Thor	770.575	300	Y 330	60
175.06-h	175.06	1906	8	30	23:55:00	51.18333	-11.68333	Ireland	2500			Atlantic	Thor	880	300	Y 330	60
175.06-i	175.06	1906	8	31	01:35:00	51.18333	-11.68333	Ireland	2500			Atlantic	Thor	880.103	200	Y 330	90				SSW	5	S	4					The field(s) 'Nature of Bottom' , 'Weather' , 'Temperature Air' , 'Temperature Surface' , 'Surface Cl‰' , 'Surface S‰' contain ditto marks in the manuscript table, not actual values. In this dataset, the value of the previous record has been used, except for records where there was no previous record.
175.06-j	175.06	1906	8	31	03:30:00	51.18333	-11.68333	Ireland	2500			Atlantic	Thor	1030	100	Y 330	90
176.06-a	176.06	1906	8	31	21:30:00	49.51667	-11.85	Ireland	2500			Atlantic	Thor	1125.1075	300	Y 330	120		oz.	Misty	SSW	5	SW	5	18	17.22	19.63	35.46
176.06-b	176.06	1906	8	31	21:35:00	49.51667	-11.85	Ireland	2500			Atlantic	Thor	1125.1075	Surf.	P 100	5			Misty	SSW		SW		18	17.22	19.63	35.46	The field(s) 'Depth' , 'Nature of Bottom' , 'Wind Force' , 'Sea Force' contain ditto marks in the manuscript table, not actual values. In this dataset, the value of the previous record has been used, except for records where there was no previous record.
177.06-a	177.06	1906	9	1	01:30:00	49.5	-11.63333	Ireland	2500			Atlantic	Thor	550	300	Y 330	120		oz.	Misty	S by W	5	SW	5	16.9				The field(s) 'Temperature Surface' , 'Surface Cl‰' , 'Surface S‰' contain ditto marks in the manuscript table, not actual values. In this dataset, the value of the previous record has been used, except for records where there was no previous record.
177.06-b	177.06	1906	9	1	01:40:00	49.5	-11.63333	Ireland	2500			Atlantic	Thor	550	Surf.	P 100	5
177.06-c	177.06	1906	9	1	04:10:00	49.5	-11.63333	Ireland	2500			Atlantic	Thor	640	250	Y 330	120
177.06-d	177.06	1906	9	1	08:10:00	49.5	-11.63333	Ireland	2500			Atlantic	Thor	1020	600	Y 330	60
177.06-e	177.06	1906	9	1	10:30:00	49.5	-11.63333	Ireland	2500			Atlantic	Thor	1020.99	250	Y 330	60
178.06-a	178.06	1906	9	2	03:15:00	48.06667	-12.66667		2500			Atlantic	Thor	4000	300	Y 330	120			Squally	W	3	W	5	16.8				The field(s) 'Nature of Bottom' , 'Temperature Surface' , 'Surface Cl‰' , 'Surface S‰' contain ditto marks in the manuscript table, not actual values. In this dataset, the value of the previous record has been used, except for records where there was no previous record.
178.06-b	178.06	1906	9	2	03:20:00	48.06667	-12.66667		2500			Atlantic	Thor	4000	Surf.	P 100	5
178.06-c	178.06	1906	9	2	05:40:00	48.06667	-12.66667		2500			Atlantic	Thor	4000	600	Y 330	60
178.06-d	178.06	1906	9	2	07:05:00	48.06667	-12.66667		2500			Atlantic	Thor	4000	1000	Y 330	60				NW	4							The field(s) 'Date' , 'Depth' , 'Nature of Bottom' , 'Weather' , 'Sea Direction' , 'Sea Force' , 'Temperature Air' , 'Temperature Surface' , 'Surface Cl‰' , 'Surface S‰' contain ditto marks in the manuscript table, not actual values. In this dataset, the value of the previous record has been used, except for records where there was no previous record.
178.06-e	178.06	1906	9	2	09:05:00	48.06667	-12.66667		2500			Atlantic	Thor	4000	1800	Y 330	120								18.5	18.4	19.68	35.55	The field(s) 'Date' , 'Depth' , 'Nature of Bottom' , 'Weather' , 'Wind Direction' , 'Wind Force' , 'Sea Direction' , 'Sea Force' contain ditto marks in the manuscript table, not actual values. In this dataset, the value of the previous record has been used, except for records where there was no previous record.
179.06-a	179.06	1906	9	2	21:30:00	47.33333	-12.38333		2500			Atlantic	Thor	>4000	300	Y 330	120			Cloudy	NNW	3	NW	4	18.5	19.38			The field(s) 'Nature of Bottom' , 'Surface Cl‰' , 'Surface S‰' contain ditto marks in the manuscript table, not actual values. In this dataset, the value of the previous record has been used, except for records where there was no previous record.
179.06-b	179.06	1906	9	2	21:40:00	47.33333	-12.38333		2500			Atlantic	Thor	>4000	Surf.	P 100	5
179.06-c	179.06	1906	9	3	00:00:00	47.33333	-12.38333		2500			Atlantic	Thor	>4000	600	Y 330	120
179.06-d	179.06	1906	9	3	03:40:00	47.33333	-12.38333		2500			Atlantic	Thor	>4000	1800	Y 330	120								18.5	19.38	19.71	35.61	The field(s) 'Date' , 'Depth' , 'Nature of Bottom' , 'Weather' , 'Wind Direction' , 'Wind Force' , 'Sea Direction' , 'Sea Force' contain ditto marks in the manuscript table, not actual values. In this dataset, the value of the previous record has been used, except for records where there was no previous record.
180.06-a	180.06	1906	9	3	17:05:00	48.31667	-13.88333		2500			Atlantic	Thor	>4000	1800	Y 330	60			Clear	NNW	1	NW	2	17	17.52	19.66	35.52	The field(s) 'Nature of Bottom' contain ditto marks in the manuscript table, not actual values. In this dataset, the value of the previous record has been used, except for records where there was no previous record.
180.06-b	180.06	1906	9	3	17:15:00	48.31667	-13.88333		2500			Atlantic	Thor	>4000	Surf.	P 100	5
180.06-c	180.06	1906	9	3	18:40:00	48.31667	-13.88333		2500			Atlantic	Thor	>4000	25	Y 330	30
180.06-d	180.06	1906	9	3	21:00:00	48.31667	-13.88333		2500			Atlantic	Thor	>4000	300	Y 330	60
181.06-a	181.06	1906	9	4	07:50:00	49.36667	-12.86667	Ireland	2500			Atlantic	Thor	1350	300	Y 330	60			Cloudy	W	2	NW	4	23.5	17.83			The field(s) 'Nature of Bottom' , 'Surface Cl‰' , 'Surface S‰' contain ditto marks in the manuscript table, not actual values. In this dataset, the value of the previous record has been used, except for records where there was no previous record.
181.06-b	181.06	1906	9	4	08:00:00	49.36667	-12.86667	Ireland	2500			Atlantic	Thor	1350	Surf.	P 100	5
181.06-c	181.06	1906	9	4	09:10:00	49.36667	-12.86667	Ireland	2500			Atlantic	Thor	1350	600	Y 330	60
181.06-d	181.06	1906	9	4	10:35:00	49.36667	-12.86667	Ireland	2500			Atlantic	Thor	1350	1800	Y 330	60
182.06-a	182.06	1906	9	4	18:45:00	50.18333	-12.08333	Ireland	2500			Atlantic	Thor	>2200	600	Y 330	120			Cloudy	WSW	2	W	3	17	17.62	19.66	35.52	The field(s) 'Nature of Bottom' contain ditto marks in the manuscript table, not actual values. In this dataset, the value of the previous record has been used, except for records where there was no previous record.
182.06-b	182.06	1906	9	4	18:50:00	50.18333	-12.08333	Ireland	2500			Atlantic	Thor	>2200	Surf.	P 100	5
182.06-c	182.06	1906	9	4	20:00:00	50.18333	-12.08333	Ireland	2500			Atlantic	Thor	>2200	300	Y 330	60
183.06-a	183.06	1906	9	5	04:45:00	51.03333	-11.25	Ireland	2500			Atlantic	Thor	630.3	300	Y 330	120		f. s.	Squally	W	5	W	5	16.7	16.67	19.61	35.43
183.06-b	183.06	1906	9	5	04:50:00	51.03333	-11.25	Ireland	2500			Atlantic	Thor	630.3	Surf.	P 100	5
183.06-c	183.06	1906	9	5	07:05:00	51.03333	-11.25	Ireland	2500			Atlantic	Thor	300.56	300	Y 330	150
184.06-a	184.06	1906	9	7	04:10:00	52.03333	-11.61667	Ireland	2500			Atlantic	Thor	325.3	300	Y 330	120		f. s.	Clear	W	6	W	6	14.5	15.54			The field(s) 'Surface Cl‰' , 'Surface S‰' contain ditto marks in the manuscript table, not actual values. In this dataset, the value of the previous record has been used, except for records where there was no previous record.
184.06-b	184.06	1906	9	7	04:20:00	52.03333	-11.61667	Ireland	2500			Atlantic	Thor	325.3	Surf.	P 100	5
185.06-a	185.06	1906	9	7	08:35:00	51.93333	-11.91667	Ireland	2500			Atlantic	Thor	620.63	300	Y 330	60		f. s.	Cloudy	W	6	W	6	18.2	16.14			The field(s) 'Surface Cl‰' , 'Surface S‰' contain ditto marks in the manuscript table, not actual values. In this dataset, the value of the previous record has been used, except for records where there was no previous record.
185.06-b	185.06	1906	9	7	10:00:00	51.93333	-11.91667	Ireland	2500			Atlantic	Thor	630.55	600	Y 330	60
185.06-c	185.06	1906	9	7	10:10:00	51.93333	-11.91667	Ireland	2500			Atlantic	Thor	630.55	Surf.	P 100	5
185.06-d	185.06	1906	9	7	11:35:00	51.93333	-11.91667	Ireland	2500			Atlantic	Thor	550	900	Y 330	60
185.06-e	185.06	1906	9	7	13:45:00	51.93333	-11.91667	Ireland	2500			Atlantic	Thor	600	900	Y 330	60
185.06-f	185.06	1906	9	7	16:10:00	51.93333	-11.91667	Ireland	2500			Atlantic	Thor	640	900	Y 330	120
185.06-g	185.06	1906	9	7	18:45:00	51.93333	-11.91667	Ireland	2500			Atlantic	Thor	640.56	600	Y 330	60
185.06-h	185.06	1906	9	7	20:30:00	51.93333	-11.91667	Ireland	2500			Atlantic	Thor	560.5	300	Y 330	120
185.06-i	185.06	1906	9	7	23:00:00	51.93333	-11.91667	Ireland	2500			Atlantic	Thor	500.42	250	Y 330	120			Squally	NNW	5							The field(s) 'Date' , 'Nature of Bottom' , 'Sea Direction' , 'Sea Force' , 'Temperature Air' , 'Temperature Surface' , 'Surface Cl‰' , 'Surface S‰' contain ditto marks in the manuscript table, not actual values. In this dataset, the value of the previous record has been used, except for records where there was no previous record.
185.06-j	185.06	1906	9	8	01:30:00	51.93333	-11.91667	Ireland	2500			Atlantic	Thor	420.35	300	Y 330	120
185.06-k	185.06	1906	9	8	03:50:00	51.93333	-11.91667	Ireland	2500			Atlantic	Thor	350.4	400	Y 330	90
186.06-a	186.06	1906	9	8	20:25:00	50.1	-11.1	Ireland	2500			Atlantic	Thor	600.57	300	Y 330	60			Cloudy	NNE	4	NW	5	15	17.22	19.64	35.48	The field(s) 'Nature of Bottom' contain ditto marks in the manuscript table, not actual values. In this dataset, the value of the previous record has been used, except for records where there was no previous record.
186.06-b	186.06	1906	9	8	20:40:00	50.1	-11.1	Ireland	2500			Atlantic	Thor	600.57	Surf.	P 100	5
186.06-c	186.06	1906	9	8	21:50:00	50.1	-11.1	Ireland	2500			Atlantic	Thor	570.47	300	Y 330	60
186.06-d	186.06	1906	9	8	23:00:00	50.1	-11.1	Ireland	2500			Atlantic	Thor	470	65	Y 330	30
186.06-e	186.06	1906	9	8	23:55:00	50.1	-11.1	Ireland	2500			Atlantic	Thor	470	65	Y 330	30
186.06-f	186.06	1906	9	9	00:40:00	50.1	-11.1	Ireland	2500			Atlantic	Thor	650	65	Y 330	30
186.06-g	186.06	1906	9	9	01:35:00	50.1	-11.1	Ireland	2500			Atlantic	Thor	650	25	Y 330	30
186.06-h	186.06	1906	9	9	02:15:00	50.1	-11.1	Ireland	2500			Atlantic	Thor	650	100	Y 330	30
187.06-a	187.06	1906	9	9	19:00:00	48.41667	-9.13333	United Kingdom	2500			Atlantic	Thor	163.181	100	Y 330	60		s. st.	Cloudy	NE	4	NE	4	16.2	17.3	19.64	35.48
187.06-b	187.06	1906	9	9	19:10:00	48.41667	-9.13333	United Kingdom	2500			Atlantic	Thor	163.181	Surf.	P 100	5
187.06-c	187.06	1906	9	9	20:15:00	48.41667	-9.13333	United Kingdom	2500			Atlantic	Thor	163.181	65	Y 330	30
188.06-a	188.06	1906	9	9	23:10:00	48.2	-8.86667	France	2500			Atlantic	Thor	490	65	Y 330	30		s. st.	Cloudy	NE	4	NE	4	16.7	17.72	19.71	35.61
188.06-b	188.06	1906	9	9	23:50:00	48.2	-8.86667	France	2500			Atlantic	Thor	490	65	Y 330	30
188.06-c	188.06	1906	9	9	23:55:00	48.2	-8.86667	France	2500			Atlantic	Thor	490	Surf.	P 100	5
188.06-d	188.06	1906	9	10	01:10:00	48.2	-8.86667	France	2500			Atlantic	Thor	490	300	Y 330	30
189.06-a	189.06	1906	9	10	10:45:00	47.36667	-7.91667	France	2500			Atlantic	Thor	3500	600	Y 330	60			Clear	ENE	4	E	4	20.5	19.3	19.79	35.75	The field(s) 'Nature of Bottom' contain ditto marks in the manuscript table, not actual values. In this dataset, the value of the previous record has been used, except for records where there was no previous record.
189.06-b	189.06	1906	9	10	10:50:00	47.36667	-7.91667	France	2500			Atlantic	Thor	3500	Surf.	P 100	5
189.06-c	189.06	1906	9	10	12:20:00	47.36667	-7.91667	France	2500			Atlantic	Thor	3500	1800	Y 330	60
189.06-d	189.06	1906	9	10	14:00:00	47.36667	-7.91667	France	2500			Atlantic	Thor	3500	300	Y 330	60
190.06-a	190.06	1906	9	11	00:45:00	46.5	-7	France	2500			Atlantic	Thor	>4000	65	Y 330	120			Clear	E	4	E	4	20.5	18.82	19.73	35.64	The field(s) 'Nature of Bottom' contain ditto marks in the manuscript table, not actual values. In this dataset, the value of the previous record has been used, except for records where there was no previous record.
190.06-b	190.06	1906	9	11	00:50:00	46.5	-7	France	2500			Atlantic	Thor	>4000	Surf.	P 100	5
190.06-c	190.06	1906	9	11	03:00:00	46.5	-7	France	2500			Atlantic	Thor	>4000	300	Y 330	120
190.06-d	190.06	1906	9	11	08:25:00	46.5	-7	France	2500			Atlantic	Thor	>4000	2700	Y 330	150
190.06-e	190.06	1906	9	11	12:15:00	46.5	-7	France	2500			Atlantic	Thor	>4000	25	Y 330	60
190.06-f	190.06	1906	9	11	13:20:00	46.5	-7	France	2500			Atlantic	Thor	>4000	300	Y 330	15
191.06-a	191.06	1906	9	11	20:00:00	46.96667	-6.28333	France	2500			Atlantic	Thor	>3000	65	Y 330	60			Misty	S	2	SE	2	19.5	20.33	19.75	35.69	The field(s) 'Nature of Bottom' contain ditto marks in the manuscript table, not actual values. In this dataset, the value of the previous record has been used, except for records where there was no previous record.
191.06-b	191.06	1906	9	11	20:10:00	46.96667	-6.28333	France	2500			Atlantic	Thor	>3000	Surf.	P 100	5
192.06-a	192.06	1906	9	11	22:55:00	47.15	-6.08333	France	2500			Atlantic	Thor	>3000	65	Y 330	60			Clear	S	4	S	3	18.8	19.76	19.69	35.57	The field(s) 'Depth' , 'Nature of Bottom' contain ditto marks in the manuscript table, not actual values. In this dataset, the value of the previous record has been used, except for records where there was no previous record.
192.06-b	192.06	1906	9	11	23:00:00	47.15	-6.08333	France	2500			Atlantic	Thor	>3000	Surf.	P 100	5
193.06-a	193.06	1906	9	12	01:45:00	47.21667	-6.01667	France	2500			Atlantic	Thor	950.21	65	Y 330	60		m.	Misty	SSW	3	S	3	19.5	18.5	19.69	35.57
193.06-b	193.06	1906	9	12	01:50:00	47.21667	-6.01667	France	2500			Atlantic	Thor	950.21	Surf.	P 100	5
194.06-a	194.06	1906	9	12	07:15:00	47.7	-5.5	France	2500			Atlantic	Thor	130	65	Y 330	60		m.	Misty	S	4	S	3	18.5	17.5	19.57	35.35
194.06-b	194.06	1906	9	12	07:20:00	47.7	-5.5	France	2500			Atlantic	Thor	130	Surf.	P 100	5
195.06-a	195.06	1906	9	13	22:30:00	48.33333	-5.7	France	2500			Atlantic	Thor	170	Surf.	P 100	5		st.	Clear	NNW	1	NW	4	15.2	14.61	19.6	35.41
195.06-b	195.06	1906	9	13	22:30:00	48.33333	-5.7	France	2500			Atlantic	Thor	170	65	Y 330	60
195.06-c	195.06	1906	9	13	23:40:00	48.33333	-5.7	France	2500			Atlantic	Thor	170	280	Y 330	60
195.06-d	195.06	1906	9	14	00:50:00	48.33333	-5.7	France	2500			Atlantic	Thor	170	25	Y 330	30
196.06-a	196.06	1906	9	14	13:00:00	49.4	-3.35	Guernsey	2500			Atlantic	Thor	76	65	Y 330	60		st.	Cloudy	W by S	6	W	7	18.5	16.72	19.47	35.17
196.06-b	196.06	1906	9	14	13:10:00	49.4	-3.35	Guernsey	2500			Atlantic	Thor	76	Surf.	P 100	5
196.06-c	196.06	1906	9	14	14:10:00	49.4	-3.35	Guernsey	2500			Atlantic	Thor	76	65	Y 200	30
196.06-d	196.06	1906	9	14	14:50:00	49.4	-3.35	Guernsey	2500			Atlantic	Thor	76	120	Y 200	30
196.06-e	196.06	1906	9	14	15:25:00	49.4	-3.35	Guernsey	2500			Atlantic	Thor	76	25	Y 200	30
278.11-a	278.11	1911	2	22	13:00:00	38.19167	15.625	Italy	2500			Mediterranean	expedition leader: Capt. G. Hansen of the Thor	-230	15	S 100	120		g.		S	4	S	2		14			The field(s) 'Weather' , 'Temperature Air' , 'Surface Cl‰' , 'Surface S‰' contain ditto marks in the manuscript table, not actual values. In this dataset, the value of the previous record has been used, except for records where there was no previous record.
279.11-a	279.11	1911	2	23	19:00:00	38.19167	15.60833	Italy	2500			Mediterranean	expedition leader: Capt. G. Hansen of the Thor	-350	30	S 100	120				N	4	N	2		13.75			The field(s) 'Nature of Bottom' , 'Weather' , 'Temperature Air' , 'Surface Cl‰' , 'Surface S‰' contain ditto marks in the manuscript table, not actual values. In this dataset, the value of the previous record has been used, except for records where there was no previous record.
280.11-a	280.11	1911	2	25	17:20:00	38.18333	15.60833	Italy	2500			Mediterranean	expedition leader: Capt. G. Hansen of the Thor	-230	15	S 100	120				NW	5	NW	3		13.8			The field(s) 'Nature of Bottom' , 'Weather' , 'Temperature Air' , 'Surface Cl‰' , 'Surface S‰' contain ditto marks in the manuscript table, not actual values. In this dataset, the value of the previous record has been used, except for records where there was no previous record.
281a.11-a	281a.11	1911	3	1	15:44:00	38.25	15.625	Italy	2500			Mediterranean	expedition leader: Capt. G. Hansen of the Thor	5-8	30	S 100	120		s.		NNW	3	NNW	0		13.8			The field(s) 'Weather' , 'Temperature Air' , 'Surface Cl‰' , 'Surface S‰' contain ditto marks in the manuscript table, not actual values. In this dataset, the value of the previous record has been used, except for records where there was no previous record.
281b.11-b	281b.11	1911	3	1	16:55:00	38.21667	15.60833	Italy	2500			Mediterranean	expedition leader: Capt. G. Hansen of the Thor	-200	10	S 100	120		g.					2		13.8			The field(s) 'Date' , 'Weather' , 'Wind Direction' , 'Wind Force' , 'Sea Direction' , 'Temperature Air' , 'Surface Cl‰' , 'Surface S‰' contain ditto marks in the manuscript table, not actual values. In this dataset, the value of the previous record has been used, except for records where there was no previous record.
281b.11-c	281b.11	1911	3	1	18:10:00	38.21667	15.60833	Italy	2500			Mediterranean	expedition leader: Capt. G. Hansen of the Thor	-200	40	S 100	120									13.7			The field(s) 'Date' , 'Depth' , 'Nature of Bottom' , 'Weather' , 'Wind Direction' , 'Wind Force' , 'Sea Direction' , 'Sea Force' , 'Temperature Air' , 'Surface Cl‰' , 'Surface S‰' contain ditto marks in the manuscript table, not actual values. In this dataset, the value of the previous record has been used, except for records where there was no previous record.
281b.11-d	281b.11	1911	3	1	19:50:00	38.21667	15.60833	Italy	2500			Mediterranean	expedition leader: Capt. G. Hansen of the Thor	-200	40	S 100	120									13.7			The field(s) 'Date' , 'Depth' , 'Nature of Bottom' , 'Weather' , 'Wind Direction' , 'Wind Force' , 'Sea Direction' , 'Sea Force' , 'Temperature Air' , 'Surface Cl‰' , 'Surface S‰' contain ditto marks in the manuscript table, not actual values. In this dataset, the value of the previous record has been used, except for records where there was no previous record.
282.11-a	282.11	1911	3	8	17:30:00	38.2	15.61667	Italy	2500			Mediterranean	expedition leader: Capt. G. Hansen of the Thor	-200	40	S 100	90				SSW	3	SSW	2		13.8			The field(s) 'Nature of Bottom' , 'Weather' , 'Temperature Air' , 'Surface Cl‰' , 'Surface S‰' contain ditto marks in the manuscript table, not actual values. In this dataset, the value of the previous record has been used, except for records where there was no previous record.
282.11-b	282.11	1911	3	8	19:15:00	38.2	15.61667	Italy	2500			Mediterranean	expedition leader: Capt. G. Hansen of the Thor	-200	40	S 100	90									13.6			The field(s) 'Date' , 'Depth' , 'Nature of Bottom' , 'Weather' , 'Wind Direction' , 'Wind Force' , 'Sea Direction' , 'Sea Force' , 'Temperature Air' , 'Surface Cl‰' , 'Surface S‰' contain ditto marks in the manuscript table, not actual values. In this dataset, the value of the previous record has been used, except for records where there was no previous record.
282.11-c	282.11	1911	3	8	21:00:00	38.2	15.61667	Italy	2500			Mediterranean	expedition leader: Capt. G. Hansen of the Thor	-200	40	S 100	90					2		1		13.5			The field(s) 'Date' , 'Depth' , 'Nature of Bottom' , 'Weather' , 'Wind Direction' , 'Sea Direction' , 'Temperature Air' , 'Surface Cl‰' , 'Surface S‰' contain ditto marks in the manuscript table, not actual values. In this dataset, the value of the previous record has been used, except for records where there was no previous record.
282.11-d	282.11	1911	3	8	22:45:00	38.2	15.61667	Italy	2500			Mediterranean	expedition leader: Capt. G. Hansen of the Thor	-200	40	S 100	180					1				13.5			The field(s) 'Date' , 'Depth' , 'Nature of Bottom' , 'Weather' , 'Wind Direction' , 'Sea Direction' , 'Sea Force' , 'Temperature Air' , 'Surface Cl‰' , 'Surface S‰' contain ditto marks in the manuscript table, not actual values. In this dataset, the value of the previous record has been used, except for records where there was no previous record.
282.11-e	282.11	1911	3	9	02:00:00	38.2	15.61667	Italy	2500			Mediterranean	expedition leader: Capt. G. Hansen of the Thor	-200	40	S 100	90									13.5			The field(s) 'Depth' , 'Nature of Bottom' , 'Weather' , 'Wind Direction' , 'Wind Force' , 'Sea Force' , 'Temperature Air' , 'Surface Cl‰' , 'Surface S‰' contain ditto marks in the manuscript table, not actual values. In this dataset, the value of the previous record has been used, except for records where there was no previous record.
283a.11-a	283a.11	1911	3	12	18:30:00	38.2	15.61667	Italy	2500			Mediterranean	expedition leader: Capt. G. Hansen of the Thor	-200	40	S 100	180				W	3	W	2		13.7			The field(s) 'Depth' , 'Nature of Bottom' , 'Weather' , 'Temperature Air' , 'Surface Cl‰' , 'Surface S‰' contain ditto marks in the manuscript table, not actual values. In this dataset, the value of the previous record has been used, except for records where there was no previous record.
283b.11-b	283b.11	1911	3	12	21:45:00	38.2	15.625	Italy	2500			Mediterranean	expedition leader: Capt. G. Hansen of the Thor	-200	40	S 100	180		s.		W	2	W	1		13.7			The field(s) 'Date' , 'Depth' , 'Weather' , 'Temperature Air' , 'Surface Cl‰' , 'Surface S‰' contain ditto marks in the manuscript table, not actual values. In this dataset, the value of the previous record has been used, except for records where there was no previous record.
284a.11-a	284a.11	1911	3	14	18:00:00	38.2	15.625	Italy	2500			Mediterranean	expedition leader: Capt. G. Hansen of the Thor	-200	40	S 100	180				S	3	S	3		13.6			The field(s) 'Depth' , 'Nature of Bottom' , 'Weather' , 'Temperature Air' , 'Surface Cl‰' , 'Surface S‰' contain ditto marks in the manuscript table, not actual values. In this dataset, the value of the previous record has been used, except for records where there was no previous record.
284a.11-b	284a.11	1911	3	14	21:15:00	38.2	15.625	Italy	2500			Mediterranean	expedition leader: Capt. G. Hansen of the Thor	-200	40	S 100	180					4		4		13.5			The field(s) 'Date' , 'Depth' , 'Nature of Bottom' , 'Weather' , 'Wind Direction' , 'Sea Direction' , 'Temperature Air' , 'Surface Cl‰' , 'Surface S‰' contain ditto marks in the manuscript table, not actual values. In this dataset, the value of the previous record has been used, except for records where there was no previous record.
284b.11-c	284b.11	1911	3	15	01:00:00	38.175	15.575	Italy	2500			Mediterranean	expedition leader: Capt. G. Hansen of the Thor	-200	40	S 100	90		m.		S	5	0	0		13.3			The field(s) 'Depth' , 'Weather' , 'Temperature Air' , 'Surface Cl‰' , 'Surface S‰' contain ditto marks in the manuscript table, not actual values. In this dataset, the value of the previous record has been used, except for records where there was no previous record.
285a.11-a	285a.11	1911	3	16	18:00:00	38.225	15.65		2500			Mediterranean	expedition leader: Capt. G. Hansen of the Thor	(20-150)	40	S 100	120		s.		NE	2-3	NE	2		13.6			The field(s) 'Weather' , 'Temperature Air' , 'Surface Cl‰' , 'Surface S‰' contain ditto marks in the manuscript table, not actual values. In this dataset, the value of the previous record has been used, except for records where there was no previous record.
285b.11-b	285b.11	1911	3	16	18:00:00	38.25833	15.65833	Italy	2500			Mediterranean	expedition leader: Capt. G. Hansen of the Thor	(20-150)	40	S 100	120		r.		NE	2-3	NE	2		13.6			The field(s) 'Weather' , 'Temperature Air' , 'Surface Cl‰' , 'Surface S‰' contain ditto marks in the manuscript table, not actual values. In this dataset, the value of the previous record has been used, except for records where there was no previous record.
285b.11-c	285b.11	1911	3	16	21:00:00	38.25833	15.65833	Italy	2500			Mediterranean	expedition leader: Capt. G. Hansen of the Thor	(20-150)	40	S 100	150
285b.11-d	285b.11	1911	3	16	00:10:00	38.25833	15.65833	Italy	2500			Mediterranean	expedition leader: Capt. G. Hansen of the Thor	(20-200)	30	S 100	180		s.		0	0	0	0					The field(s) 'Date' , 'Weather' , 'Temperature Air' , 'Temperature Surface' , 'Surface Cl‰' , 'Surface S‰' contain ditto marks in the manuscript table, not actual values. In this dataset, the value of the previous record has been used, except for records where there was no previous record.
285c.11-e	285c.11	1911	3	16	00:10:00	38.19167	15.59167	Italy	2500			Mediterranean	expedition leader: Capt. G. Hansen of the Thor	(20-200)	30	S 100	180		g.		0	0	0	0					The field(s) 'Date' , 'Weather' , 'Temperature Air' , 'Temperature Surface' , 'Surface Cl‰' , 'Surface S‰' contain ditto marks in the manuscript table, not actual values. In this dataset, the value of the previous record has been used, except for records where there was no previous record.
286a.11-a	286a.11	1911	3	18	18:30:00	38.2	15.59167	Italy	2500			Mediterranean	expedition leader: Capt. G. Hansen of the Thor	-150	40	S 100	180		r.		NNE	3	NNE	2		13.8			The field(s) 'Weather' , 'Temperature Air' , 'Surface Cl‰' , 'Surface S‰' contain ditto marks in the manuscript table, not actual values. In this dataset, the value of the previous record has been used, except for records where there was no previous record.
286b.11-b	286b.11	1911	3	18	22:00:00	38.20833	15.575	Italy	2500			Mediterranean	expedition leader: Capt. G. Hansen of the Thor	20-60	40	S 100	180		s.							13.6			The field(s) 'Date' , 'Weather' , 'Wind Direction' , 'Wind Force' , 'Sea Direction' , 'Sea Force' , 'Temperature Air' , 'Surface Cl‰' , 'Surface S‰' contain ditto marks in the manuscript table, not actual values. In this dataset, the value of the previous record has been used, except for records where there was no previous record.
286c.11-c	286c.11	1911	3	19	13:00:00	38.175	15.575	Italy	2500			Mediterranean	expedition leader: Capt. G. Hansen of the Thor	10-60	30	S 100	90		m.		0	0	0	0		13.6			The field(s) 'Weather' , 'Temperature Air' , 'Surface Cl‰' , 'Surface S‰' contain ditto marks in the manuscript table, not actual values. In this dataset, the value of the previous record has been used, except for records where there was no previous record.
286c.11-d	286c.11	1911	3	19	02:30:00	38.175	15.575	Italy	2500			Mediterranean	expedition leader: Capt. G. Hansen of the Thor	10-60	30	S 100	90
287a.11-a	287a.11	1911	3	24	19:45:00	38.2	15.575	Italy	2500			Mediterranean	expedition leader: Capt. G. Hansen of the Thor	10-60	40	S 100	90		s, r.		SSW	2	SSW	1		13.8			The field(s) 'Depth' , 'Weather' , 'Temperature Air' , 'Surface Cl‰' , 'Surface S‰' contain ditto marks in the manuscript table, not actual values. In this dataset, the value of the previous record has been used, except for records where there was no previous record.
287a.11-b	287a.11	1911	3	24	21:30:00	38.2	15.575	Italy	2500			Mediterranean	expedition leader: Capt. G. Hansen of the Thor	10-60	20	S 100	90		r.			1	0	0		13.8			The field(s) 'Date' , 'Depth' , 'Weather' , 'Wind Direction' , 'Temperature Air' , 'Surface Cl‰' , 'Surface S‰' contain ditto marks in the manuscript table, not actual values. In this dataset, the value of the previous record has been used, except for records where there was no previous record.
287b.11-c	287b.11	1911	3	24	23:45:00	38.175	15.575	Italy	2500			Mediterranean	expedition leader: Capt. G. Hansen of the Thor	10-60	40	S 100	90		m.		0	0	0	0		13.7			The field(s) 'Date' , 'Depth' , 'Weather' , 'Temperature Air' , 'Surface Cl‰' , 'Surface S‰' contain ditto marks in the manuscript table, not actual values. In this dataset, the value of the previous record has been used, except for records where there was no previous record.
287b.11-d	287b.11	1911	3	25	01:30:00	38.175	15.575	Italy	2500			Mediterranean	expedition leader: Capt. G. Hansen of the Thor	10-60	20	S 100	90				0	0	0	0		13.7			The field(s) 'Depth' , 'Nature of Bottom' , 'Weather' , 'Temperature Air' , 'Surface Cl‰' , 'Surface S‰' contain ditto marks in the manuscript table, not actual values. In this dataset, the value of the previous record has been used, except for records where there was no previous record.
288a.11-a	288a.11	1911	3	30	19:00:00	38.16833	15.56667	Italy	2500			Mediterranean	expedition leader: Capt. G. Hansen of the Thor	10-60	40	S 100	90		s.		SW	3	SW	2		13.9			The field(s) 'Depth' , 'Weather' , 'Temperature Air' , 'Surface Cl‰' , 'Surface S‰' contain ditto marks in the manuscript table, not actual values. In this dataset, the value of the previous record has been used, except for records where there was no previous record.
288b.11-b	288b.11	1911	3	30	19:00:00	38.19167	15.575	Italy	2500			Mediterranean	expedition leader: Capt. G. Hansen of the Thor	10-60	40	S 100	90		r.		SW	3	SW	2		13.9			The field(s) 'Depth' , 'Weather' , 'Temperature Air' , 'Surface Cl‰' , 'Surface S‰' contain ditto marks in the manuscript table, not actual values. In this dataset, the value of the previous record has been used, except for records where there was no previous record.
288c.11-c	288c.11	1911	3	30	20:45:00	38.20833	15.575	Italy	2500			Mediterranean	expedition leader: Capt. G. Hansen of the Thor	10-60	40	S 100	120					2		1		13.9			The field(s) 'Date' , 'Depth' , 'Nature of Bottom' , 'Weather' , 'Wind Direction' , 'Sea Direction' , 'Temperature Air' , 'Surface Cl‰' contain ditto marks in the manuscript table, not actual values. In this dataset, the value of the previous record has been used, except for records where there was no previous record.
288d.11-d	288d.11	1911	3	30	23:00:00	38.175	15.575	Italy	2500			Mediterranean	expedition leader: Capt. G. Hansen of the Thor	10-60	25	S 100	60		m.			1		1		13.9			The field(s) 'Date' , 'Depth' , 'Weather' , 'Wind Direction' , 'Sea Direction' , 'Temperature Air' , 'Surface Cl‰' , 'Surface S‰' contain ditto marks in the manuscript table, not actual values. In this dataset, the value of the previous record has been used, except for records where there was no previous record.
288d.11-e	288d.11	1911	3	31	01:30:00	38.175	15.575	Italy	2500			Mediterranean	expedition leader: Capt. G. Hansen of the Thor	10-60	10	S 100	60				0	0	0	0		13.9			The field(s) 'Depth' , 'Nature of Bottom' , 'Weather' , 'Temperature Air' , 'Surface Cl‰' , 'Surface S‰' contain ditto marks in the manuscript table, not actual values. In this dataset, the value of the previous record has been used, except for records where there was no previous record.
289a.11-a	289a.11	1911	4	4	19:25:00	38.25	15.65833	Italy	2500			Mediterranean	expedition leader: Capt. G. Hansen of the Thor	10-60	40	S 100	90		r.		N	2	N	1		14			The field(s) 'Depth' , 'Weather' , 'Temperature Air' , 'Surface Cl‰' , 'Surface S‰' contain ditto marks in the manuscript table, not actual values. In this dataset, the value of the previous record has been used, except for records where there was no previous record.
289a.11-b	289a.11	1911	4	4	21:10:00	38.25	15.65833	Italy	2500			Mediterranean	expedition leader: Capt. G. Hansen of the Thor	10-60	25	S 100	90					1		1		14			The field(s) 'Date' , 'Depth' , 'Nature of Bottom' , 'Weather' , 'Wind Direction' , 'Sea Direction' , 'Temperature Air' , 'Surface Cl‰' , 'Surface S‰' contain ditto marks in the manuscript table, not actual values. In this dataset, the value of the previous record has been used, except for records where there was no previous record.
289b.11-c	289b.11	1911	4	4	13:55:00	38.25833	15.65833	Italy	2500			Mediterranean	expedition leader: Capt. G. Hansen of the Thor	10-60	10	S 100	150		s.							14			The field(s) 'Date' , 'Depth' , 'Weather' , 'Wind Direction' , 'Wind Force' , 'Sea Direction' , 'Sea Force' , 'Temperature Air' , 'Surface Cl‰' , 'Surface S‰' contain ditto marks in the manuscript table, not actual values. In this dataset, the value of the previous record has been used, except for records where there was no previous record.
289c.11-d	289c.11	1911	4	4	13:55:00	38.24167	15.6	Italy	2500			Mediterranean	expedition leader: Capt. G. Hansen of the Thor	10-60	10	S 100	150		r.							14			The field(s) 'Date' , 'Depth' , 'Weather' , 'Wind Direction' , 'Wind Force' , 'Sea Direction' , 'Sea Force' , 'Temperature Air' , 'Surface Cl‰' , 'Surface S‰' contain ditto marks in the manuscript table, not actual values. In this dataset, the value of the previous record has been used, except for records where there was no previous record.
274.11-a	274.11	1911	4	3	16:45:00	39.5	14.33333	Italy	2500			Mediterranean	S/S Pangan, Capt. J. F. Gabe	>1000	94	S 200	30			Cloudy	W	7	W	6		14.5		37.56	The field(s) 'Nature of Bottom' , 'Temperature Air' , 'Surface Cl‰' contain ditto marks in the manuscript table, not actual values. In this dataset, the value of the previous record has been used, except for records where there was no previous record.
275.11-a	275.11	1911	4	3	20:30:00	39.08333	14.83333	Italy	2500			Mediterranean	S/S Pangan, Capt. J. F. Gabe	>1000	94	S 200	30				W	8	W	8		14		37.9	The field(s) 'Date' , 'Nature of Bottom' , 'Weather' , 'Temperature Air' , 'Surface Cl‰' contain ditto marks in the manuscript table, not actual values. In this dataset, the value of the previous record has been used, except for records where there was no previous record.
276.11-a	276.11	1911	4	4	23:20:00	36.5	19.33333	Greece	2500			Mediterranean	S/S Pangan, Capt. J. F. Gabe	>3000	132	S 200	35			Clear	SSE	2	WSW	3		14.6		38.33	The field(s) 'Nature of Bottom' , 'Temperature Air' , 'Surface Cl‰' contain ditto marks in the manuscript table, not actual values. In this dataset, the value of the previous record has been used, except for records where there was no previous record.
277.11-a	277.11	1911	4	6	23:00:00	33.33333	27.5	Egypt	2500			Mediterranean	S/S Pangan, Capt. J. F. Gabe	>3000	132	S 200	35				0	0	0	0		15.5		38.62	The field(s) 'Nature of Bottom' , 'Weather' , 'Temperature Air' , 'Surface Cl‰' contain ditto marks in the manuscript table, not actual values. In this dataset, the value of the previous record has been used, except for records where there was no previous record.
296.11-a	296.11	1911	6	25	02:00:00	32.16667	29.83333	Egypt	2500			Mediterranean	S/S Pangan, Capt. J. F. Gabe	>2000	28	S 200	30			Overcast	NW	3	NW	3		22.7		38.47	The field(s) 'Nature of Bottom' , 'Temperature Air' , 'Surface Cl‰' contain ditto marks in the manuscript table, not actual values. In this dataset, the value of the previous record has been used, except for records where there was no previous record.
297.11-a	297.11	1911	6	25	23:30:00	33.16667	25.05	Libya	2500			Mediterranean	S/S Pangan, Capt. J. F. Gabe	>2000	28	S 200	30			Clear	NNW	2	NNW	2		22.4		38.64	The field(s) 'Date' , 'Nature of Bottom' , 'Temperature Air' , 'Surface Cl‰' contain ditto marks in the manuscript table, not actual values. In this dataset, the value of the previous record has been used, except for records where there was no previous record.
298.11-a	298.11	1911	6	26	23:30:00	34.33333	21.16667	Libya	2500			Mediterranean	S/S Pangan, Capt. J. F. Gabe	>2000	38	S 200	30				N	2	N	3		22.5		38.82	The field(s) 'Weather' contain ditto marks in the manuscript table, not actual values. In this dataset, the value of the previous record has been used, except for records where there was no previous record.
339.11-a	339.11	1911	8	20	03:00:00	40.5	3.16667	Spain	2500			Mediterranean	S/S Pangan, Capt. J. F. Gabe	>2000	28	S 200	30				ENE	3	ENE	3		26.7			The field(s) 'Depth' , 'Weather' , 'Surface S‰' contain ditto marks in the manuscript table, not actual values. In this dataset, the value of the previous record has been used, except for records where there was no previous record.
339.11-b	339.11	1911	8	20	03:00:00	40.5	3.16667	Spain	2500			Mediterranean	S/S Pangan, Capt. J. F. Gabe	>2000	90	S 150	30
340.11-a	340.11	1911	8	26	21:00:00	35.83333	21.5	Greece	2500			Mediterranean	S/S Pangan, Capt. J. F. Gabe	>2000	28	S 200	30				0	0	0	0		27.5		38.8	The field(s) 'Weather' contain ditto marks in the manuscript table, not actual values. In this dataset, the value of the previous record has been used, except for records where there was no previous record.
340.11-b	340.11	1911	8	26	21:00:00	35.83333	21.5	Greece	2500			Mediterranean	S/S Pangan, Capt. J. F. Gabe	>2000	108	S 150	30
341.11-a	341.11	1911	8	27	23:00:00	34	26.33333	Greece	2500			Mediterranean	S/S Pangan, Capt. J. F. Gabe	>2000	28	S 200	30				W	2	W	2		26.3		39.29	The field(s) 'Weather' contain ditto marks in the manuscript table, not actual values. In this dataset, the value of the previous record has been used, except for records where there was no previous record.
341.11-b	341.11	1911	8	27	23:00:00	34	26.33333	Greece	2500			Mediterranean	S/S Pangan, Capt. J. F. Gabe	>2000	108	S 150	30
384.11-a	384.11	1911	11	7	20:30:00	32.83333	27.16667	Egypt	2500			Mediterranean	S/S Pangan, Capt. J. F. Gabe	>3000	130	S 150	30			Squally	W	2	W	2		18.5		39
385.11-a	385.11	1911	11	9	20:30:00	35.16667	18.16667	Italy	2500			Mediterranean	S/S Pangan, Capt. J. F. Gabe	>3000	130	S 150	30			Clear	0	0	0	0		16.7		38.91
410.11-a	410.11	1911	12	29	19:00:00	37.2	-1.3	Spain	2500			Mediterranean	S/S Pangan, Capt. J. F. Gabe	>1000	112	S 150	30				0	0	0	0				37.3	The field(s) 'Weather' , 'Temperature Surface' contain ditto marks in the manuscript table, not actual values. In this dataset, the value of the previous record has been used, except for records where there was no previous record.
411.12-a	411.12	1912	1	5	04:15:00	40	13.7	Italy	2500			Mediterranean	S/S Pangan, Capt. J. F. Gabe	>2000	112	S 150	30				NNE	1	NNE	1				37.97	The field(s) 'Weather' , 'Temperature Surface' contain ditto marks in the manuscript table, not actual values. In this dataset, the value of the previous record has been used, except for records where there was no previous record.
412.12-a	412.12	1912	1	7	18:30:00	34.55	24.25	Greece	2500			Mediterranean	S/S Pangan, Capt. J. F. Gabe	>2000	112	S 150	30				W	7	W	7				38.84	The field(s) 'Weather' , 'Temperature Surface' contain ditto marks in the manuscript table, not actual values. In this dataset, the value of the previous record has been used, except for records where there was no previous record.
264.11-a	264.11	1911	3	19	19:00:00	38.23333	-24.58333	Azores	2500			Atlantic E. of 30◦ Long. W., N. of 30◦ Lat. N.	H. M. S. Ingolf, Capt. Carstensen	>3200	25	S 150	30				NNW	5	NNW	5		15.6		36.18	The field(s) 'Weather' contain ditto marks in the manuscript table, not actual values. In this dataset, the value of the previous record has been used, except for records where there was no previous record.
264.11-b	264.11	1911	3	19	19:00:00	38.23333	-24.58333	Azores	2500			Atlantic E. of 30◦ Long. W., N. of 30◦ Lat. N.	H. M. S. Ingolf, Capt. Carstensen	>3200	47	S 100	30
265.11-a	265.11	1911	3	20	19:00:00	39.36667	-22.81667	Azores	2500			Atlantic E. of 30◦ Long. W., N. of 30◦ Lat. N.	H. M. S. Ingolf, Capt. Carstensen	>5400	25	S 150	30				N	5	N	5		14.7		36.09	The field(s) 'Weather' contain ditto marks in the manuscript table, not actual values. In this dataset, the value of the previous record has been used, except for records where there was no previous record.
265.11-b	265.11	1911	3	20	19:00:00	39.36667	-22.81667	Azores	2500			Atlantic E. of 30◦ Long. W., N. of 30◦ Lat. N.	H. M. S. Ingolf, Capt. Carstensen	>5400	47	S 100	30
266.11-a	266.11	1911	3	21	19:00:00	40.78333	-21.16667		2500			Atlantic E. of 30◦ Long. W., N. of 30◦ Lat. N.	H. M. S. Ingolf, Capt. Carstensen	>4300	25	S 150	30				NW	3	NW	3		14.2		35.95	The field(s) 'Weather' contain ditto marks in the manuscript table, not actual values. In this dataset, the value of the previous record has been used, except for records where there was no previous record.
266.11-b	266.11	1911	3	21	19:00:00	40.78333	-21.16667		2500			Atlantic E. of 30◦ Long. W., N. of 30◦ Lat. N.	H. M. S. Ingolf, Capt. Carstensen	>4300	47	S 100	30
267.11-a	267.11	1911	3	22	19:00:00	42.61667	-18.1		2500			Atlantic E. of 30◦ Long. W., N. of 30◦ Lat. N.	H. M. S. Ingolf, Capt. Carstensen	>4500	25	S 150	30				SW	3	SW	3		12.5		35.68	The field(s) 'Weather' contain ditto marks in the manuscript table, not actual values. In this dataset, the value of the previous record has been used, except for records where there was no previous record.
267.11-b	267.11	1911	3	22	19:00:00	42.61667	-18.1		2500			Atlantic E. of 30◦ Long. W., N. of 30◦ Lat. N.	H. M. S. Ingolf, Capt. Carstensen	>4500	47	S 100	30
268.11-a	268.11	1911	3	24	04:30:00	45.73333	-13.33333		2500			Atlantic E. of 30◦ Long. W., N. of 30◦ Lat. N.	H. M. S. Ingolf, Capt. Carstensen	>4500	25	S 150	30				WNW	3	WNW	3		11.6		35.64	The field(s) 'Weather' contain ditto marks in the manuscript table, not actual values. In this dataset, the value of the previous record has been used, except for records where there was no previous record.
268.11-b	268.11	1911	3	24	04:30:00	45.73333	-13.33333		2500			Atlantic E. of 30◦ Long. W., N. of 30◦ Lat. N.	H. M. S. Ingolf, Capt. Carstensen	>4500	47	S 100	30
269.11-a	269.11	1911	3	24	19:30:00	46.73333	-11.33333		2500			Atlantic E. of 30◦ Long. W., N. of 30◦ Lat. N.	H. M. S. Ingolf, Capt. Carstensen	>4700	25	S 150	30				E	1	E	1		11.5		35.61	The field(s) 'Weather' contain ditto marks in the manuscript table, not actual values. In this dataset, the value of the previous record has been used, except for records where there was no previous record.
269.11-b	269.11	1911	3	24	19:30:00	46.73333	-11.33333		2500			Atlantic E. of 30◦ Long. W., N. of 30◦ Lat. N.	H. M. S. Ingolf, Capt. Carstensen	>4700	47	S 100	30							1					The field(s) 'Date' , 'Hour' , 'Depth' , 'Weather' , 'Wind Direction' , 'Wind Force' , 'Sea Direction' , 'Temperature Surface' , 'Surface S‰' contain ditto marks in the manuscript table, not actual values. In this dataset, the value of the previous record has been used, except for records where there was no previous record.
270.11-a	270.11	1911	2	13	22:05:00	47.01667	-19.05		2500			Atlantic E. of 30◦ Long. W., N. of 30◦ Lat. N.	S/S St. Croix, Capt. E. Kall	>4200	116	S 150	33			Rain	SW	5	SW	6		12.1		35.69
305.11-a	305.11	1911	6	23	14:00:00	45.9	-26.7		2500			Atlantic E. of 30◦ Long. W., N. of 30◦ Lat. N.	Schooner Agent Petersen, Capt. J. Frederiksen	>2400	44	S 100	150				NE	1	NE	3				35.51	The field(s) 'Weather' , 'Temperature Surface' contain ditto marks in the manuscript table, not actual values. In this dataset, the value of the previous record has been used, except for records where there was no previous record.
306.11-a	306.11	1911	6	24	00:00:00	45.83333	-26.5		2500			Atlantic E. of 30◦ Long. W., N. of 30◦ Lat. N.	Schooner Agent Petersen, Capt. J. Frederiksen	>2400	48	S 100	60				NE	1	NE	2					The field(s) 'Weather' , 'Temperature Surface' , 'Surface S‰' contain ditto marks in the manuscript table, not actual values. In this dataset, the value of the previous record has been used, except for records where there was no previous record.
307.11-a	307.11	1911	6	24	06:00:00	45.53333	-25.83333		2500			Atlantic E. of 30◦ Long. W., N. of 30◦ Lat. N.	Schooner Agent Petersen, Capt. J. Frederiksen	>2400	57	S 100	360				N	1	NE	2				35.88	The field(s) 'Weather' , 'Temperature Surface' contain ditto marks in the manuscript table, not actual values. In this dataset, the value of the previous record has been used, except for records where there was no previous record.
309.11-a	309.11	1911	2	6	17:30:00	38.1	-18.4		2500			Atlantic E. of 30◦ Long. W., N. of 30◦ Lat. N.	Schooner Caroline Kock, Capt. H. Rasmussen	>4700	38	S 100	60				S	1		large swell				36.11	The field(s) 'Weather' , 'Sea Direction' , 'Temperature Surface' contain ditto marks in the manuscript table, not actual values. In this dataset, the value of the previous record has been used, except for records where there was no previous record.
310.11-a	310.11	1911	2	7	19:30:00	37.83333	-18.83333		2500			Atlantic E. of 30◦ Long. W., N. of 30◦ Lat. N.	Schooner Caroline Kock, Capt. H. Rasmussen	>2400	38	S 100	60				SSE	1						36.09	The field(s) 'Weather' , 'Sea Direction' , 'Sea Force' , 'Temperature Surface' contain ditto marks in the manuscript table, not actual values. In this dataset, the value of the previous record has been used, except for records where there was no previous record.
311.11-a	311.11	1911	2	9	16:00:00	37.13333	-15.83333		2500			Atlantic E. of 30◦ Long. W., N. of 30◦ Lat. N.	Schooner Caroline Kock, Capt. H. Rasmussen	>1500	38	S 100	60				W	2						36.11	The field(s) 'Weather' , 'Sea Direction' , 'Sea Force' , 'Temperature Surface' contain ditto marks in the manuscript table, not actual values. In this dataset, the value of the previous record has been used, except for records where there was no previous record.
317.11-a	317.11	1911	6	5	13:20:00	48.16667	-26.33333		2500			Atlantic E. of 30◦ Long. W., N. of 30◦ Lat. N.	Schooner Caroline Kock, Capt. H. Rasmussen	>3500	48	S 100	30				W	2	W	swell				35.57	The field(s) 'Weather' , 'Temperature Surface' contain ditto marks in the manuscript table, not actual values. In this dataset, the value of the previous record has been used, except for records where there was no previous record.
318.11-a	318.11	1911	6	5	23:00:00	48.25	-25.5		2500			Atlantic E. of 30◦ Long. W., N. of 30◦ Lat. N.	Schooner Caroline Kock, Capt. H. Rasmussen	>3500	48	S 100	45				S	1	W	swell				35.46	The field(s) 'Weather' , 'Temperature Surface' contain ditto marks in the manuscript table, not actual values. In this dataset, the value of the previous record has been used, except for records where there was no previous record.
319.11-a	319.11	1911	6	5	02:00:00	48.25	-25.25		2500			Atlantic E. of 30◦ Long. W., N. of 30◦ Lat. N.	Schooner Caroline Kock, Capt. H. Rasmussen	>3500	38	S 100	90				S	1	W	swell					The field(s) 'Weather' , 'Temperature Surface' , 'Surface S‰' contain ditto marks in the manuscript table, not actual values. In this dataset, the value of the previous record has been used, except for records where there was no previous record.
320.11-a	320.11	1911	6	9	17:00:00	47.16667	-23		2500			Atlantic E. of 30◦ Long. W., N. of 30◦ Lat. N.	Schooner Caroline Kock, Capt. H. Rasmussen	>3500	48	S 100	60				E	2	E	3				35.59	The field(s) 'Weather' , 'Temperature Surface' contain ditto marks in the manuscript table, not actual values. In this dataset, the value of the previous record has been used, except for records where there was no previous record.
321.11-a	321.11	1911	6	9	17:30:00	47.33333	-22.5		2500			Atlantic E. of 30◦ Long. W., N. of 30◦ Lat. N.	Schooner Caroline Kock, Capt. H. Rasmussen	>3500	48	S 100	30				SSW	2	E	swell				35.66	The field(s) 'Weather' , 'Temperature Surface' contain ditto marks in the manuscript table, not actual values. In this dataset, the value of the previous record has been used, except for records where there was no previous record.
322.11-a	322.11	1911	6	11	14:30:00	47.66667	-17.16667		2500			Atlantic E. of 30◦ Long. W., N. of 30◦ Lat. N.	Schooner Caroline Kock, Capt. H. Rasmussen	>4200	48	S 100	50				W	3	NW	3				35.57	The field(s) 'Weather' , 'Temperature Surface' contain ditto marks in the manuscript table, not actual values. In this dataset, the value of the previous record has been used, except for records where there was no previous record.
323.11-a	323.11	1911	6	11	03:00:00	47.5	-16.81667		2500			Atlantic E. of 30◦ Long. W., N. of 30◦ Lat. N.	Schooner Caroline Kock, Capt. H. Rasmussen	>4200	48	S 100	150				NW	2	NW	swell				35.55	The field(s) 'Weather' , 'Temperature Surface' contain ditto marks in the manuscript table, not actual values. In this dataset, the value of the previous record has been used, except for records where there was no previous record.
324.11-a	324.11	1911	6	11	08:00:00	47.58333	-16.58333		2500			Atlantic E. of 30◦ Long. W., N. of 30◦ Lat. N.	Schooner Caroline Kock, Capt. H. Rasmussen	>4200	38	S 100	120				W	2	NW	swell				35.66	The field(s) 'Weather' , 'Temperature Surface' contain ditto marks in the manuscript table, not actual values. In this dataset, the value of the previous record has been used, except for records where there was no previous record.
325.11-a	325.11	1911	6	7	14:00:00	37.8	-25.41667	Portugal	2500			Atlantic E. of 30◦ Long. W., N. of 30◦ Lat. N.	S/S St. Jan, Capt. K. Ingemann	>350	35	S 200	35				N	5	NE	5		19.5			The field(s) 'Weather' , 'Surface S‰' contain ditto marks in the manuscript table, not actual values. In this dataset, the value of the previous record has been used, except for records where there was no previous record.
326.11-a	326.11	1911	6	8	03:00:00	36.6	-29	Azores	2500			Atlantic E. of 30◦ Long. W., N. of 30◦ Lat. N.	S/S St. Jan, Capt. K. Ingemann	>3000	35	S 200	40				N	2	N	2		20.5		36.35	The field(s) 'Weather' contain ditto marks in the manuscript table, not actual values. In this dataset, the value of the previous record has been used, except for records where there was no previous record.
326.11-b	326.11	1911	6	8	03:00:00	36.6	-29	Azores	2500			Atlantic E. of 30◦ Long. W., N. of 30◦ Lat. N.	S/S St. Jan, Capt. K. Ingemann	>3000	17	S 200	40
331.11-a	331.11	1911	7	2	20:00:00	35.83333	-29.88333	Azores	2500			Atlantic E. of 30◦ Long. W., N. of 30◦ Lat. N.	S/S St. Jan, Capt. K. Ingemann	>3500	35	S 200	30				ENE	2	ENE	3		22.5		36.33	The field(s) 'Weather' contain ditto marks in the manuscript table, not actual values. In this dataset, the value of the previous record has been used, except for records where there was no previous record.
331.11-b	331.11	1911	7	2	20:00:00	35.83333	-29.88333	Azores	2500			Atlantic E. of 30◦ Long. W., N. of 30◦ Lat. N.	S/S St. Jan, Capt. K. Ingemann	>3500	17	S 200	30
332.11-a	332.11	1911	7	5	11:20:00	45.58333	-24.66667		2500			Atlantic E. of 30◦ Long. W., N. of 30◦ Lat. N.	S/S St. Thomas, Capt. Berg	>2500	21	S 200	20				WSW	2	WSW	2		18		35.68
332.11-b	332.11	1911	7	5	11:20:00	45.58333	-24.66667		2500			Atlantic E. of 30◦ Long. W., N. of 30◦ Lat. N.	S/S St. Thomas, Capt. Berg	>2500	28	S 100	20
333.11-a	333.11	1911	7	5	21:00:00	44.83333	-26.75		2500			Atlantic E. of 30◦ Long. W., N. of 30◦ Lat. N.	S/S St. Thomas, Capt. Berg	>2400	16	S 200	30				SW	4	SW by W	5		17.5		35.86
333.11-b	333.11	1911	7	5	21:00:00	44.83333	-26.75		2500			Atlantic E. of 30◦ Long. W., N. of 30◦ Lat. N.	S/S St. Thomas, Capt. Berg	>2400	30	S 100	30
338.11-a	338.11	1911	8	18	20:15:00	45.66667	-21.75		2500			Atlantic E. of 30◦ Long. W., N. of 30◦ Lat. N.	S/S St. Thomas, Capt. Berg	>3500	16	S 200	25				E	3	NE by E	3		18.5		35.11
338.11-b	338.11	1911	8	18	20:15:00	45.66667	-21.75		2500			Atlantic E. of 30◦ Long. W., N. of 30◦ Lat. N.	S/S St. Thomas, Capt. Berg	>3500	30	S 100	25
358.11-a	358.11	1911	4	1	01:30:00	32.83333	-10.66667	Morocco	2500			Atlantic E. of 30◦ Long. W., N. of 30◦ Lat. N.	Schooner Anne, Capt. P. Mikkelsen	>3300	38	S 100	90				SW	1	NW	3		16		36.38
359.11-a	359.11	1911	4	1	12:00:00	33.16667	-10.83333	Morocco	2500			Atlantic E. of 30◦ Long. W., N. of 30◦ Lat. N.	Schooner Anne, Capt. P. Mikkelsen	>3500	48	S 100	240				SW	1	NW	3		16.5		36.4
360.11-a	360.11	1911	4	2	06:00:00	33	-10.56667	Morocco	2500			Atlantic E. of 30◦ Long. W., N. of 30◦ Lat. N.	Schooner Anne, Capt. P. Mikkelsen	>3500	48	S 100	60				S	1	W	1		16.5		36.44
361.11-a	361.11	1911	4	5	03:00:00	31.08333	-16.66667	Madeira	2500			Atlantic E. of 30◦ Long. W., N. of 30◦ Lat. N.	Schooner Anne, Capt. P. Mikkelsen	>4500	38	S 100	90				N	1	NNW	3		17.5			The field(s) 'Surface S‰' contain ditto marks in the manuscript table, not actual values. In this dataset, the value of the previous record has been used, except for records where there was no previous record.
362.11-a	362.11	1911	4	5	16:30:00	31.05	-16.71667	Madeira	2500			Atlantic E. of 30◦ Long. W., N. of 30◦ Lat. N.	Schooner Anne, Capt. P. Mikkelsen	>4500	38	S 100	120				N	1	NNW	3					The field(s) 'Temperature Surface' , 'Surface S‰' contain ditto marks in the manuscript table, not actual values. In this dataset, the value of the previous record has been used, except for records where there was no previous record.
363.11-a	363.11	1911	4	5	18:30:00	31.03333	-16.75	Madeira	2500			Atlantic E. of 30◦ Long. W., N. of 30◦ Lat. N.	Schooner Anne, Capt. P. Mikkelsen	>4500	?	S 100	30				NW	2	NNW	3				36.74	The field(s) 'Temperature Surface' contain ditto marks in the manuscript table, not actual values. In this dataset, the value of the previous record has been used, except for records where there was no previous record.
364.11-a	364.11	1911	4	6	06:00:00	30.41667	-17	Madeira	2500			Atlantic E. of 30◦ Long. W., N. of 30◦ Lat. N.	Schooner Anne, Capt. P. Mikkelsen	>4000	48	S 100	60				N	1	N	1		18.5		36.65
375.11-a	375.11	1911	7	21	03:40:00	40.18333	-12.18333	Portugal	2500			Atlantic E. of 30◦ Long. W., N. of 30◦ Lat. N.	S/S Florida, Capt. H. Andersen	>3500	15	S 200	30				NW	1	NW	1		19.5		35.97
375.11-b	375.11	1911	7	21	03:40:00	40.18333	-12.18333	Portugal	2500			Atlantic E. of 30◦ Long. W., N. of 30◦ Lat. N.	S/S Florida, Capt. H. Andersen	>3500	30	S 100	30
376.11-a	376.11	1911	7	22	08:10:00	34.68333	-16.23333	Madeira	2500			Atlantic E. of 30◦ Long. W., N. of 30◦ Lat. N.	S/S Florida, Capt. H. Andersen	>3500	15	S 200	30				NE	2	N	2		22.3		36.33
376.11-b	376.11	1911	7	22	08:10:00	34.68333	-16.23333	Madeira	2500			Atlantic E. of 30◦ Long. W., N. of 30◦ Lat. N.	S/S Florida, Capt. H. Andersen	>3500	30	S 100	30
377.11-a	377.11	1911	7	23	20:05:00	31.38333	-18.13333	Madeira	2500			Atlantic E. of 30◦ Long. W., N. of 30◦ Lat. N.	S/S Florida, Capt. H. Andersen	>4300	15	S 200	30				0	0	N	2		21		36.74
377.11-b	377.11	1911	7	23	20:05:00	31.38333	-18.13333	Madeira	2500			Atlantic E. of 30◦ Long. W., N. of 30◦ Lat. N.	S/S Florida, Capt. H. Andersen	>4300	30	S 100	30
382.11-a	382.11	1911	10	22	18:05:00	34.35	-16.4	Madeira	2500			Atlantic E. of 30◦ Long. W., N. of 30◦ Lat. N.	S/S Florida, Capt. H. Andersen	>1100	22	S 100	30				SW	2	NW	3		21		36.33
383.11-a	383.11	1911	10	23	18:05:00	37.26667	-14.15		2500			Atlantic E. of 30◦ Long. W., N. of 30◦ Lat. N.	S/S Florida, Capt. H. Andersen	>3500	30	S 100	30				NE	2	NNW	3		19		36.27
398.11-a	398.11	1911	10	26	12:40:00	36.8	-14.36667		2500			Atlantic E. of 30◦ Long. W., N. of 30◦ Lat. N.	H. M. S. Ingolf, Capt. H. Rorbye	>2600	Surf.	S 200	30				NW by W	2	NW by W	2		19.3		36.29
398.11-b	398.11	1911	10	26	12:40:00	36.8	-14.36667		2500			Atlantic E. of 30◦ Long. W., N. of 30◦ Lat. N.	H. M. S. Ingolf, Capt. H. Rorbye	>2600	56	S 150	30
399.11-a	399.11	1911	10	26	21:10:00	34.38333	-15.51667	Madeira	2500			Atlantic E. of 30◦ Long. W., N. of 30◦ Lat. N.	H. M. S. Ingolf, Capt. H. Rorbye	>2600	Surf.	S 200	30									20.6		36.45	The field(s) 'Wind Direction' , 'Wind Force' , 'Sea Direction' , 'Sea Force' contain ditto marks in the manuscript table, not actual values. In this dataset, the value of the previous record has been used, except for records where there was no previous record.
399.11-b	399.11	1911	10	26	21:10:00	34.38333	-15.51667	Madeira	2500			Atlantic E. of 30◦ Long. W., N. of 30◦ Lat. N.	H. M. S. Ingolf, Capt. H. Rorbye	>2600	56	S 150	30
400.11-a	400.11	1911	10	30	21:35:00	32.16667	-17.33333	Madeira	2500			Atlantic E. of 30◦ Long. W., N. of 30◦ Lat. N.	H. M. S. Ingolf, Capt. H. Rorbye	>4500	Surf.	S 200	30				ENE	3	E	3		21.3		36.76
400.11-b	400.11	1911	10	30	21:35:00	32.16667	-17.33333	Madeira	2500			Atlantic E. of 30◦ Long. W., N. of 30◦ Lat. N.	H. M. S. Ingolf, Capt. H. Rorbye	>4500	56	S 150	30
401.11-a	401.11	1911	11	1	00:30:00	30.33333	-19.08333	Canary Islands	2500			Atlantic E. of 30◦ Long. W., N. of 30◦ Lat. N.	H. M. S. Ingolf, Capt. H. Rorbye	>4700	Surf.	S 200	30				ENE	3	ENE	3		22.1		37.03
401.11-b	401.11	1911	11	1	00:30:00	30.33333	-19.08333	Canary Islands	2500			Atlantic E. of 30◦ Long. W., N. of 30◦ Lat. N.	H. M. S. Ingolf, Capt. H. Rorbye	>4700	56	S 150	30
413.11-a	413.11	1911	11	23	19:15:00	38.1	-25.61667	Azores	2500			Atlantic E. of 30◦ Long. W., N. of 30◦ Lat. N.	S/S St. Jan, Capt. K. Ingemann	>2500	17	S 200	30				WSW	4	W			18		36.08	The field(s) 'Sea Force' contain ditto marks in the manuscript table, not actual values. In this dataset, the value of the previous record has been used, except for records where there was no previous record.
413.11-b	413.11	1911	11	23	19:15:00	38.1	-25.61667	Azores	2500			Atlantic E. of 30◦ Long. W., N. of 30◦ Lat. N.	S/S St. Jan, Capt. K. Ingemann	>2500	35	S 200	30
99.10-b	99.10	1910	6	23	21:00:00	36.03333	-5.26667	Gibraltar	2500			Mediterranean (Western Basin)	Thor	1150/700 / 750	1000-0	Hy	130	Three depths (1150, 700, 750) are given for two samples in the paper, unclear to which samples they belong.	m.	Foggy	E	1	E	1	19	16.8	20.07	36.26
