# Supplementary material for: Rescuing biogeographic legacy data: The "Thor" Expedition, a historical oceanographic expedition to the Mediterranean Sea
Source: Biodivers Data J. 2016 Dec 22;(4):e11054. doi: 10.3897/BDJ.4.e11054 (PMC5267529; doi:10.3897/BDJ.4.e11054)
Supplement: Supplementary material 2 — Thor - "Pelagic polychaetes" [file biodiversity_data_journal-4-e11054-s002.csv]

sampleID	stationID	decimal latitude	decimal longitude	Radius of uncertainty around coordinates (in metres)	Depth as in publication	LocationRemarks	StartYear	StartMonth	StartDay	EndYear	EndMonth	EndDay	starttime	endtime	WireOut (m)	Gear	DurationOfHaul (minutes)	vessel	ScientificName	Authority	IndividualCount	identifiedby	taxon remarks	QC_remarks
10.08-a	10.08	37.35	16.75	2500	>2100		1908	12	15				05:00:00		25	Y 200	60	Thor	Alciopa cantraini	Chiaje, 1828	3	Elise Wesenberg-Lund	taxon name as in publication: Alciopa Cantrainii
10.08-b	10.08	37.35	16.75	2500	>2100		1908	12	15				06:10:00		65	Y 200	60	Thor	Alciopa cantraini	Chiaje, 1828	2	Elise Wesenberg-Lund	taxon name as in publication: Alciopa Cantrainii
10.08-c	10.08	37.35	16.75	2500	>2100		1908	12	15				08:00:00		300	C 130	30	Thor	Alciopa cantraini	Chiaje, 1828	2	Elise Wesenberg-Lund	taxon name as in publication: Alciopa Cantrainii
11.08-a	11.08	36.95	18.26667	2500	>3700		1908	12	16				04:00:00		25	Y 200	60	Thor	Alciopa cantraini	Chiaje, 1828	3	Elise Wesenberg-Lund	taxon name as in publication: Alciopa Cantrainii
11.08-b	11.08	36.95	18.26667	2500	>3700		1908	12	16				05:25:00		65	Y 200	60	Thor	Alciopa cantraini	Chiaje, 1828	1	Elise Wesenberg-Lund	taxon name as in publication: Alciopa Cantrainii
1108.21-d	1108.21	35.18333	-8.46667	2500			1921	9	14				20:15:00		100	Y 200 S 200	120	Dana	Alciopa cantraini	Chiaje, 1828	4	Elise Wesenberg-Lund	taxon name as in publication: Alciopa Cantrainii
1108.21-e	1108.21	35.18333	-8.46667	2500			1921	9	14				20:15:00		300	Y 200 S 200	120	Dana	Alciopa cantraini	Chiaje, 1828	3	Elise Wesenberg-Lund	taxon name as in publication: Alciopa Cantrainii
1108.21-f	1108.21	35.18333	-8.46667	2500			1921	9	14				20:15:00		50	Y 200 S 200	120	Dana	Alciopa cantraini	Chiaje, 1828	2	Elise Wesenberg-Lund	taxon name as in publication: Alciopa Cantrainii
1117.21-a	1117.21	35.98333	-5.5	2500	514		1921	9	21				18:15:00		100	S 200	120	Dana	Alciopa cantraini	Chiaje, 1828	4	Elise Wesenberg-Lund	taxon name as in publication: Alciopa Cantrainii
1120.21-b	1120.21	36.4	-1	2500			1921	9	24				04:40:00		100	S 200	120	Dana	Alciopa cantraini	Chiaje, 1828	3	Elise Wesenberg-Lund	taxon name as in publication: Alciopa Cantrainii
1122.21-a	1122.21	37.2	1.13333	2500			1921	9	25				21:30:00		100	S 200	120	Dana	Alciopa cantraini	Chiaje, 1828	3	Elise Wesenberg-Lund	taxon name as in publication: Alciopa Cantrainii
1122.21-c	1122.21	37.2	1.13333	2500			1921	9	25				21:30:00		150	S 200	120	Dana	Alciopa cantraini	Chiaje, 1828	2	Elise Wesenberg-Lund	taxon name as in publication: Alciopa Cantrainii
1122.21-d	1122.21	37.2	1.13333	2500			1921	9	25				21:30:00		200	S 200	120	Dana	Alciopa cantraini	Chiaje, 1828	6	Elise Wesenberg-Lund	taxon name as in publication: Alciopa Cantrainii
1123.21-a	1123.21	37.8	2.73333	2500			1921	9	26				18:40:00		50	S 200	120	Dana	Alciopa cantraini	Chiaje, 1828	4	Elise Wesenberg-Lund	taxon name as in publication: Alciopa Cantrainii
1124.21-a	1124.21	37.25	2.91667	2500			1921	9	27				03:20:00		100	S 200	120	Dana	Alciopa cantraini	Chiaje, 1828	1	Elise Wesenberg-Lund	taxon name as in publication: Alciopa Cantrainii
1124.21-c	1124.21	37.25	2.91667	2500			1921	9	27				03:20:00		150	S 200	120	Dana	Alciopa cantraini	Chiaje, 1828	1	Elise Wesenberg-Lund	taxon name as in publication: Alciopa Cantrainii
1124.21-d	1124.21	37.25	2.91667	2500			1921	9	27				03:20:00		200	S 200	120	Dana	Alciopa cantraini	Chiaje, 1828	2	Elise Wesenberg-Lund	taxon name as in publication: Alciopa Cantrainii
1124.21-e	1124.21	37.25	2.91667	2500			1921	9	27				03:20:00		250	S 200	120	Dana	Alciopa cantraini	Chiaje, 1828	3	Elise Wesenberg-Lund	taxon name as in publication: Alciopa Cantrainii
1130.21-a	1130.21	36.63333	-2	2500			1921	10	2				18:30:00		200	S 200	60	Dana	Alciopa cantraini	Chiaje, 1828	2	Elise Wesenberg-Lund	taxon name as in publication: Alciopa Cantrainii
115.10-g	115.10	38.28333	4.18333	2500	2800		1910	6	29				01:40:00		25	Y 200	15	Thor	Alciopa cantraini	Chiaje, 1828	1	Elise Wesenberg-Lund	taxon name as in publication: Alciopa Cantrainii
116.10-i	116.10	39.45	5.43333	2500	2860		1910	6	30				02:30:00		65	Y 200	30	Thor	Alciopa cantraini	Chiaje, 1828	1	Elise Wesenberg-Lund	taxon name as in publication: Alciopa Cantrainii
123.10-c	123.10	44.23333	8.91667	2500	700		1910	7	3				00:55:00		65	Y 200	30	Thor	Alciopa cantraini	Chiaje, 1828	1	Elise Wesenberg-Lund	taxon name as in publication: Alciopa Cantrainii
129.10-a	129.10	40.08333	11.51667	2500	3420		1910	7	12				03:00:00		25	Y 200	30	Thor	Alciopa cantraini	Chiaje, 1828	1	Elise Wesenberg-Lund	taxon name as in publication: Alciopa Cantrainii
129.10-d	129.10	40.08333	11.51667	2500	3420		1910	7	12				03:40:00		300	Y 200	30	Thor	Alciopa cantraini	Chiaje, 1828	3	Elise Wesenberg-Lund	taxon name as in publication: Alciopa Cantrainii
129.10-e	129.10	40.08333	11.51667	2500	3420		1910	7	12				04:20:00		1000	Y 200	60	Thor	Alciopa cantraini	Chiaje, 1828	2	Elise Wesenberg-Lund	taxon name as in publication: Alciopa Cantrainii
129.10-m	129.10	40.08333	11.51667	2500	3420		1910	7	12				20:00:00		600	Y 200	30	Thor	Alciopa cantraini	Chiaje, 1828	5	Elise Wesenberg-Lund	taxon name as in publication: Alciopa Cantrainii
130.10-a	130.10	39.58333	11.33333	2500	>3000		1910	7	13				00:50:00		25	Y 200	30	Thor	Alciopa cantraini	Chiaje, 1828	5	Elise Wesenberg-Lund	taxon name as in publication: Alciopa Cantrainii
131.10-d	131.10	38.6	11	2500	915		1910	7	13				10:35:00		300	Y 200	30	Thor	Alciopa cantraini	Chiaje, 1828	1	Elise Wesenberg-Lund	taxon name as in publication: Alciopa Cantrainii
132.10-d	132.10	38.95	9.78333	2500	1227		1910	7	14				03:05:00		25	Y 200	30	Thor	Alciopa cantraini	Chiaje, 1828	4	Elise Wesenberg-Lund	taxon name as in publication: Alciopa Cantrainii	For one mention of the sample in the ms, the time differs from introductory table and from other mentions of this sample in the same paper (given as 03:00, presumably an error in the publication).
132.10-e	132.10	38.95	9.78333	2500	1227		1910	7	14				03:45:00		300	Y 200	30	Thor	Alciopa cantraini	Chiaje, 1828	3	Elise Wesenberg-Lund	taxon name as in publication: Alciopa Cantrainii
133.10-c	133.10	38.3	9.98333	2500	602		1910	7	14				21:20:00		600	Y 200	30	Thor	Alciopa cantraini	Chiaje, 1828	4	Elise Wesenberg-Lund	taxon name as in publication: Alciopa Cantrainii
133.10-g	133.10	38.3	9.98333	2500	602		1910	7	14				23:00:00		25	Y 200	30	Thor	Alciopa cantraini	Chiaje, 1828	2	Elise Wesenberg-Lund	taxon name as in publication: Alciopa Cantrainii
138.10-g	138.10	37.61667	11.41667	2500	788		1910	7	19				21:50:00		25	Y 200	30	Thor	Alciopa cantraini	Chiaje, 1828	10	Elise Wesenberg-Lund	taxon name as in publication: Alciopa Cantrainii
143.10-c	143.10	35.3	16.41667	2500	1842		1910	7	23				00:30:00		300	Y 200	30	Thor	Alciopa cantraini	Chiaje, 1828	3	Elise Wesenberg-Lund	taxon name as in publication: Alciopa Cantrainii
143.10-e	143.10	35.3	16.41667	2500	1842		1910	7	23				01:20:00		25	Y 200	30	Thor	Alciopa cantraini	Chiaje, 1828	1	Elise Wesenberg-Lund	taxon name as in publication: Alciopa Cantrainii
144.10-c	144.10	34.51667	18.66667	2500	3340		1910	7	24				02:00:00		25	Y 200	30	Thor	Alciopa cantraini	Chiaje, 1828	1	Elise Wesenberg-Lund	taxon name as in publication: Alciopa Cantrainii
144.10-e	144.10	34.51667	18.66667	2500	3340		1910	7	24				02:45:00		300	Y 200	30	Thor	Alciopa cantraini	Chiaje, 1828	10	Elise Wesenberg-Lund	taxon name as in publication: Alciopa Cantrainii
144.10-f	144.10	34.51667	18.66667	2500	3340		1910	7	24				03:45:00		2000	Y 200	60	Thor	Alciopa cantraini	Chiaje, 1828	2	Elise Wesenberg-Lund	taxon name as in publication: Alciopa Cantrainii
145.10-a	145.10	32.63333	19.03333	2500	3340		1910	7	25				03:30:00		25	Y 200	30	Thor	Alciopa cantraini	Chiaje, 1828	3	Elise Wesenberg-Lund	taxon name as in publication: Alciopa Cantrainii
147.10-c	147.10	31.58333	19.03333	2500	993		1910	7	25				23:35:00		25	Y 200	30	Thor	Alciopa cantraini	Chiaje, 1828	2	Elise Wesenberg-Lund	taxon name as in publication: Alciopa Cantrainii	Time differs from introductory table (given as 23:35, which is the time of the hydrological measurements, so probably reported wrongly in publication.Depth differs from introductory table (given as 996m).
147.10-f	147.10	31.58333	19.03333	2500	993		1910	7	26				00:20:00		300	Y 200	30	Thor	Alciopa cantraini	Chiaje, 1828	5	Elise Wesenberg-Lund	taxon name as in publication: Alciopa Cantrainii
152.10-d	152.10	33.18333	21.73333	2500	>2200		1910	7	27				23:35:00		300	Y 200	30	Thor	Alciopa cantraini	Chiaje, 1828	2	Elise Wesenberg-Lund	taxon name as in publication: Alciopa Cantrainii
156.10-g	156.10	32.26667	26.05	2500	3200		1910	7	30				03:00:00		600	Y 200	30	Thor	Alciopa cantraini	Chiaje, 1828	1	Elise Wesenberg-Lund	taxon name as in publication: Alciopa Cantrainii
156.10-poly	156.10	32.26667	26.05	2500	3200		1910	7	30				00:40:00		25	Y 200	30	Thor	Alciopa cantraini	Chiaje, 1828	1	Elise Wesenberg-Lund	taxon name as in publication: Alciopa Cantrainii
160.10-l	160.10	35.98333	28.23333	2500	2980		1910	8	1				14:20:00		25	Y 200	30	Thor	Alciopa cantraini	Chiaje, 1828	1	Elise Wesenberg-Lund	taxon name as in publication: Alciopa Cantrainii
163.10-e	163.10	37.86667	26.36667	2500	1170		1910	8	3				01:05:00		200	Y 200	15	Thor	Alciopa cantraini	Chiaje, 1828	1	Elise Wesenberg-Lund	taxon name as in publication: Alciopa Cantrainii
186.10-a	186.10	37.95	19.85	2500	>3000		1910	8	17				20:15:00		300	Y 200	15	Thor	Alciopa cantraini	Chiaje, 1828	1	Elise Wesenberg-Lund	taxon name as in publication: Alciopa Cantrainii
186.10-d	186.10	37.95	19.85	2500	>3000		1910	8	17				23:30:00		10	Y 200	15	Thor	Alciopa cantraini	Chiaje, 1828	2	Elise Wesenberg-Lund	taxon name as in publication: Alciopa Cantrainii
186.10-g	186.10	37.95	19.85	2500	>3000		1910	8	17				00:00:00		65	Y 200	15	Thor	Alciopa cantraini	Chiaje, 1828	1	Elise Wesenberg-Lund	taxon name as in publication: Alciopa Cantrainii
187.10-h	187.10	37.9	18.03333	2500	>2500		1910	8	18				18:40:00		1000	Y 200	30	Thor	Alciopa cantraini	Chiaje, 1828	3	Elise Wesenberg-Lund	taxon name as in publication: Alciopa Cantrainii
187.10-poly-a	187.10	37.9	18.03333	2500	>2500		1910	8	18				16:45:00		100	N 50 Y 200	30	Thor	Alciopa cantraini	Chiaje, 1828	15	Elise Wesenberg-Lund	taxon name as in publication: Alciopa Cantrainii
187.10-poly-b	187.10	37.9	18.03333	2500	>2500		1910	8	18				16:45:00		25	N 50 Y 200	30	Thor	Alciopa cantraini	Chiaje, 1828	4	Elise Wesenberg-Lund	taxon name as in publication: Alciopa Cantrainii
189.10-a	189.10	37.73333	15.96667	2500	<2000		1910	8	19				08:55:00		300	Y 200	15	Thor	Alciopa cantraini	Chiaje, 1828	3	Elise Wesenberg-Lund	taxon name as in publication: Alciopa Cantrainii
190.10-b	190.10	37.85	15.31667	2500	360		1910	8	19				20:15:00		25	Y 200	15	Thor	Alciopa cantraini	Chiaje, 1828	2	Elise Wesenberg-Lund	taxon name as in publication: Alciopa Cantrainii
192.10-b	192.10	38.11667	15.58333	2500	650		1910	8	20				21:40:00		25	Y 200	15	Thor	Alciopa cantraini	Chiaje, 1828	1	Elise Wesenberg-Lund	taxon name as in publication: Alciopa Cantrainii	Depth differs from introductory table (given as 650m).
192.10-c	192.10	38.11667	15.58333	2500	650		1910	8	20				22:10:00		300	Y 200	15	Thor	Alciopa cantraini	Chiaje, 1828	4	Elise Wesenberg-Lund	taxon name as in publication: Alciopa Cantrainii	Depth differs from introductory table (given as 650m).
192.10-e	192.10	38.11667	15.58333	2500	652		1910	8	20				22:50:00		600	Y 200	30	Thor	Alciopa cantraini	Chiaje, 1828	1	Elise Wesenberg-Lund	taxon name as in publication: Alciopa Cantrainii	Depth differs from introductory table (given as 650m). Time differs from introductory table (given as 22:15).
193.10-a	193.10	38.25	15.65	2500	>100		1910	8	21				00:50:00		10	Y 200	30	Thor	Alciopa cantraini	Chiaje, 1828	3	Elise Wesenberg-Lund	taxon name as in publication: Alciopa Cantrainii
194.10-a	194.10	38.55	15.48333	2500	1140		1910	8	21				04:30:00		10	Y 200	15	Thor	Alciopa cantraini	Chiaje, 1828	16	Elise Wesenberg-Lund	taxon name as in publication: Alciopa Cantrainii
194.10-d	194.10	38.55	15.48333	2500	1140		1910	8	21				05:00:00		25	Y 200	15	Thor	Alciopa cantraini	Chiaje, 1828	18	Elise Wesenberg-Lund	taxon name as in publication: Alciopa Cantrainii
194.10-e	194.10	38.55	15.48333	2500	1140		1910	8	21				06:00:00		1200	Y 200	30	Thor	Alciopa cantraini	Chiaje, 1828	2	Elise Wesenberg-Lund	taxon name as in publication: Alciopa Cantrainii
195.10-b	195.10	39.03333	14.91667	2500	3160		1910	8	21				18:10:00		300	Y 200	30	Thor	Alciopa cantraini	Chiaje, 1828	3	Elise Wesenberg-Lund	taxon name as in publication: Alciopa Cantrainii
195.10-e	195.10	39.03333	14.91667	2500	3160		1910	8	21				18:50:00		65	Y 200	15	Thor	Alciopa cantraini	Chiaje, 1828	4	Elise Wesenberg-Lund	taxon name as in publication: Alciopa Cantrainii
196.10-a	196.10	39.98333	14.51667	2500	>600		1910	8	22				02:40:00		25	Y 200	30	Thor	Alciopa cantraini	Chiaje, 1828	21	Elise Wesenberg-Lund	taxon name as in publication: Alciopa Cantrainii
197.10-a	197.10	40.56667	13.6	2500	>1000		1910	8	24				19:00:00		300	Y 200	30	Thor	Alciopa cantraini	Chiaje, 1828	10	Elise Wesenberg-Lund	taxon name as in publication: Alciopa Cantrainii
197.10-d	197.10	40.56667	13.6	2500	>1000		1910	8	24				19:45:00		25	Y 200	15	Thor	Alciopa cantraini	Chiaje, 1828	2	Elise Wesenberg-Lund	taxon name as in publication: Alciopa Cantrainii	Sampling time is given as 20:00 for one mention of the sample in the paper, but that is the time of the hydrological sampling of the station.
199.10-e	199.10	39.53333	10.81667	2500	2700		1910	8	25				21:00:00		25	Y 200	15	Thor	Alciopa cantraini	Chiaje, 1828	2	Elise Wesenberg-Lund	taxon name as in publication: Alciopa Cantrainii
199.10-f	199.10	39.53333	10.81667	2500	2700		1910	8	25				21:25:00		300	Y 200	20	Thor	Alciopa cantraini	Chiaje, 1828	3	Elise Wesenberg-Lund	taxon name as in publication: Alciopa Cantrainii
199.10-h	199.10	39.53333	10.81667	2500	2700		1910	8	25				22:10:00		1000	Y 200	30	Thor	Alciopa cantraini	Chiaje, 1828	5	Elise Wesenberg-Lund	taxon name as in publication: Alciopa Cantrainii
200.10-a	200.10	39.3	10.18333	2500	>2000		1910	8	26				03:45:00		25	Y 200	30	Thor	Alciopa cantraini	Chiaje, 1828	2	Elise Wesenberg-Lund	taxon name as in publication: Alciopa Cantrainii
204.10-poly	204.10	38.86667	7.71667	2500	>1000		1910	8	27				04:00:00	04:30:00	25.65	Y 200	15	Thor	Alciopa cantraini	Chiaje, 1828	5	Elise Wesenberg-Lund	taxon name as in publication: Alciopa Cantrainii
205.10-a	205.10	39.26667	5.86667	2500	2860		1910	8	27				19:35:00		25	Y 200	15	Thor	Alciopa cantraini	Chiaje, 1828	2	Elise Wesenberg-Lund	taxon name as in publication: Alciopa Cantrainii
206.10-a	206.10	39.53333	5.25	2500	2860		1910	8	28				00:30:00		25	Y 200	15	Thor	Alciopa cantraini	Chiaje, 1828	3	Elise Wesenberg-Lund	taxon name as in publication: Alciopa Cantrainii
208.10-a	208.10	40.3	3.33333	2500	>1600		1910	8	29				01:40:00		25	Y 200	15	Thor	Alciopa cantraini	Chiaje, 1828	2	Elise Wesenberg-Lund	taxon name as in publication: Alciopa Cantrainii
22.09-b	22.09	38.83333	15.3	2500	>750		1909	1	7				20:45:00		200	Y 200	30	Thor	Alciopa cantraini	Chiaje, 1828	3	Elise Wesenberg-Lund	taxon name as in publication: Alciopa Cantrainii
23.09-a	23.09	40.56667	13.4	2500	>1800		1909	1	15				23:50:00		25	Y 200	30	Thor	Alciopa cantraini	Chiaje, 1828	2	Elise Wesenberg-Lund	taxon name as in publication: Alciopa Cantrainii
24.09-a	24.09	40.23333	12.38333	2500	>3700		1909	1	16				07:50:00		65	Y 200	30	Thor	Alciopa cantraini	Chiaje, 1828	2	Elise Wesenberg-Lund	taxon name as in publication: Alciopa Cantrainii
24.09-b	24.09	40.23333	12.38333	2500	>3700		1909	1	16				09:00:00		300	Y 200	30	Thor	Alciopa cantraini	Chiaje, 1828	2	Elise Wesenberg-Lund	taxon name as in publication: Alciopa Cantrainii
26.09-c	26.09	40.66667	13.98333	2500	560		1909	1	19				00:50:00		150	Y 200	180	Thor	Alciopa cantraini	Chiaje, 1828	1	Elise Wesenberg-Lund	taxon name as in publication: Alciopa Cantrainii
279.11-a	279.11	38.19167	15.60833	2500	350		1911	2	23				19:00:00		30	S 100	120	Thor	Alciopa cantraini	Chiaje, 1828	2	Elise Wesenberg-Lund	taxon name as in publication: Alciopa Cantrainii
28.09-d	28.09	40.88333	13.71667	2500	600		1909	1	19				21:00:00		200	Y 200	30	Thor	Alciopa cantraini	Chiaje, 1828	1	Elise Wesenberg-Lund	taxon name as in publication: Alciopa Cantrainii
283b.11-b	283b.11	38.2	15.625	2500	200		1911	3	12				21:45:00		40	S 100	180	Thor	Alciopa cantraini	Chiaje, 1828	7	Elise Wesenberg-Lund	taxon name as in publication: Alciopa Cantrainii
29.09-a	29.09	40.78333	12.91667	2500	1550		1909	1	20				14:15:00		1650	Y 200	60	Thor	Alciopa cantraini	Chiaje, 1828	1	Elise Wesenberg-Lund	taxon name as in publication: Alciopa Cantrainii
31.09-b	31.09	41.73333	10.86667	2500	1420		1909	1	22				01:20:00		1400	Y 200	60	Thor	Alciopa cantraini	Chiaje, 1828	2	Elise Wesenberg-Lund	taxon name as in publication: Alciopa Cantrainii
35.09-i	35.09	43.6	7.6	2500	>2000		1909	1	29				06:40:00		200	Y 200	60	Thor	Alciopa cantraini	Chiaje, 1828	2	Elise Wesenberg-Lund	taxon name as in publication: Alciopa Cantrainii
35.09-j	35.09	43.6	7.6	2500	>2000		1909	1	29				07:55:00		100	Y 200	60	Thor	Alciopa cantraini	Chiaje, 1828	2	Elise Wesenberg-Lund	taxon name as in publication: Alciopa Cantrainii
39.09-b	39.09	39.68333	10.03333	2500	1750		1909	2	1				06:10:00		65	Y 200	60	Thor	Alciopa cantraini	Chiaje, 1828	2	Elise Wesenberg-Lund	taxon name as in publication: Alciopa Cantrainii
39.09-c	39.09	39.68333	10.03333	2500	1750		1909	2	1				07:20:00		300	Y 200	60	Thor	Alciopa cantraini	Chiaje, 1828	1	Elise Wesenberg-Lund	taxon name as in publication: Alciopa Cantrainii
40.09-b	40.09	39.16667	9.66667	2500	235		1909	2	1				21:30:00		65	Y 200	30	Thor	Alciopa cantraini	Chiaje, 1828	1	Elise Wesenberg-Lund	taxon name as in publication: Alciopa Cantrainii
4027.30-b	4027.30	35.83333	-2.91667	2500	930		1930	4	10				22:40:00		100	S 200	60	Dana	Alciopa cantraini	Chiaje, 1828	3	Elise Wesenberg-Lund	taxon name as in publication: Alciopa Cantrainii
4030.30-a	4030.30	36.28333	-1.91667	2500	1900		1930	4	11				21:30:00		50	S 200	60	Dana	Alciopa cantraini	Chiaje, 1828	1	Elise Wesenberg-Lund	taxon name as in publication: Alciopa Cantrainii
4031.30-a	4031.30	36.7	1.275	2500	2250		1930	4	13				03:30:00		200	S 200	90	Dana	Alciopa cantraini	Chiaje, 1828	4	Elise Wesenberg-Lund	taxon name as in publication: Alciopa Cantrainii
4034.30-c	4034.30	37.2	3.13333	2500	2790		1930	4	20				19:10:00		100	S 200	90	Dana	Alciopa cantraini	Chiaje, 1828	4	Elise Wesenberg-Lund	taxon name as in publication: Alciopa Cantrainii
4034.30-d	4034.30	37.2	3.13333	2500	2790		1930	4	20				19:10:00		150	S 200	90	Dana	Alciopa cantraini	Chiaje, 1828	1	Elise Wesenberg-Lund	taxon name as in publication: Alciopa Cantrainii
4034.30-e	4034.30	37.2	3.13333	2500	2790		1930	4	20				19:10:00		200	S 200	90	Dana	Alciopa cantraini	Chiaje, 1828	2	Elise Wesenberg-Lund	taxon name as in publication: Alciopa Cantrainii
4035.30-a	4035.30	37.61667	5.1	2500	2700		1930	4	21				23:55:00		100	S 200	90	Dana	Alciopa cantraini	Chiaje, 1828	2	Elise Wesenberg-Lund	taxon name as in publication: Alciopa Cantrainii
4035.30-b	4035.30	37.61667	5.1	2500	2700		1930	4	21				23:55:00		200	S 200	90	Dana	Alciopa cantraini	Chiaje, 1828	3	Elise Wesenberg-Lund	taxon name as in publication: Alciopa Cantrainii
4035.30-c	4035.30	37.61667	5.1	2500	2700		1930	4	21				23:55:00		250	S 200	90	Dana	Alciopa cantraini	Chiaje, 1828	1	Elise Wesenberg-Lund	taxon name as in publication: Alciopa Cantrainii
4036.30-c	4036.30	38.46667	7.98333	2500	2640		1930	4	22				22:00:00		150-200	S 200	90	Dana	Alciopa cantraini	Chiaje, 1828	3	Elise Wesenberg-Lund	taxon name as in publication: Alciopa Cantrainii
4040.30-e	4040.30	38.35	9.4	2500	1830-1975		1930	4	23	1930	4	24	20:15:00	02:30:00	100	S 200	90	Dana	Alciopa cantraini	Chiaje, 1828	3	Elise Wesenberg-Lund	taxon name as in publication: Alciopa Cantrainii
4040.30-f	4040.30	38.35	9.4	2500	1830-1975		1930	4	23	1930	4	24	20:15:00	02:30:00	200	S 200	90	Dana	Alciopa cantraini	Chiaje, 1828	2	Elise Wesenberg-Lund	taxon name as in publication: Alciopa Cantrainii
4040.30-g	4040.30	38.35	9.4	2500	1830-1975		1930	4	23	1930	4	24	20:15:00	02:30:00	250	S 200	90	Dana	Alciopa cantraini	Chiaje, 1828	4	Elise Wesenberg-Lund	taxon name as in publication: Alciopa Cantrainii
4040.30-h	4040.30	38.35	9.4	2500	1830-1975		1930	4	23	1930	4	24	20:15:00	02:30:00	300	S 200	90	Dana	Alciopa cantraini	Chiaje, 1828	5	Elise Wesenberg-Lund	taxon name as in publication: Alciopa Cantrainii
4040.30-i	4040.30	38.35	9.4	2500	1830-1975		1930	4	23	1930	4	24	20:15:00	02:30:00	50	S 200	90	Dana	Alciopa cantraini	Chiaje, 1828	1	Elise Wesenberg-Lund	taxon name as in publication: Alciopa Cantrainii
4043.30-d	4043.30	37.50833	11	2500	310-340		1930	4	24				22:30:00		250	S 200	90	Dana	Alciopa cantraini	Chiaje, 1828	3	Elise Wesenberg-Lund	taxon name as in publication: Alciopa Cantrainii
4043.30-f	4043.30	37.50833	11	2500	310-340		1930	4	24				22:30:00		200	S 200	90	Dana	Alciopa cantraini	Chiaje, 1828	2	Elise Wesenberg-Lund	taxon name as in publication: Alciopa Cantrainii
4044.30-b	4044.30	37.40833	11.01667	2500	255		1930	4	25				02:45:00		250	S 200	90	Dana	Alciopa cantraini	Chiaje, 1828	4	Elise Wesenberg-Lund	taxon name as in publication: Alciopa Cantrainii
4045.30-c	4045.30	37.06667	10.58333	2500	118		1930	4	25				09:45:00		50	S 200	60	Dana	Alciopa cantraini	Chiaje, 1828	6	Elise Wesenberg-Lund	taxon name as in publication: Alciopa Cantrainii
4047.30-a	4047.30	37.08333	10.58333	2500	95		1930	5	1				20:00:00		25	S 200	60	Dana	Alciopa cantraini	Chiaje, 1828	4	Elise Wesenberg-Lund	taxon name as in publication: Alciopa Cantrainii
4048.30-c	4048.30	37.7	11.36667	2500	625,550,610		1930	5	2				03:15:00		150	S 200	120	Dana	Alciopa cantraini	Chiaje, 1828	1	Elise Wesenberg-Lund	taxon name as in publication: Alciopa Cantrainii
4048.30-f	4048.30	37.7	11.36667	2500	625,550,610		1930	5	2				03:15:00		250	S 200	120	Dana	Alciopa cantraini	Chiaje, 1828	2	Elise Wesenberg-Lund	taxon name as in publication: Alciopa Cantrainii
4048.30-h	4048.30	37.7	11.36667	2500	625,550,610		1930	5	2				03:15:00		450	S 200	120	Dana	Alciopa cantraini	Chiaje, 1828	3	Elise Wesenberg-Lund	taxon name as in publication: Alciopa Cantrainii
4048.30-i	4048.30	37.7	11.36667	2500	625,550,610		1930	5	2				03:15:00		350	S 200	120	Dana	Alciopa cantraini	Chiaje, 1828	4	Elise Wesenberg-Lund	taxon name as in publication: Alciopa Cantrainii
4050.30-k	4050.30	38.8	12.1	2500	2050-2290		1930	5	2	1930	5	3	19:30:00	02:00:00	100	S 200	90	Dana	Alciopa cantraini	Chiaje, 1828	1	Elise Wesenberg-Lund	taxon name as in publication: Alciopa Cantrainii
4050.30-l	4050.30	38.8	12.1	2500	2050-2290		1930	5	2	1930	5	3	19:30:00	02:00:00	150	S 200	90	Dana	Alciopa cantraini	Chiaje, 1828	4	Elise Wesenberg-Lund	taxon name as in publication: Alciopa Cantrainii
4050.30-m	4050.30	38.8	12.1	2500	2050-2290		1930	5	2	1930	5	3	19:30:00	02:00:00	200	S 200	90	Dana	Alciopa cantraini	Chiaje, 1828	3	Elise Wesenberg-Lund	taxon name as in publication: Alciopa Cantrainii
4050.30-n	4050.30	38.8	12.1	2500	2050-2290		1930	5	2	1930	5	3	19:30:00	02:00:00	250	S 200	90	Dana	Alciopa cantraini	Chiaje, 1828	4	Elise Wesenberg-Lund	taxon name as in publication: Alciopa Cantrainii
4050.30-o	4050.30	38.8	12.1	2500	2050-2290		1930	5	2	1930	5	3	19:30:00	02:00:00	300	S 200	90	Dana	Alciopa cantraini	Chiaje, 1828	3	Elise Wesenberg-Lund	taxon name as in publication: Alciopa Cantrainii
4050.30-p	4050.30	38.8	12.1	2500	2050-2290		1930	5	2	1930	5	3	19:30:00	02:00:00	50	S 200	90	Dana	Alciopa cantraini	Chiaje, 1828	2	Elise Wesenberg-Lund	taxon name as in publication: Alciopa Cantrainii
4051b.30-g	4051b.30	38.78333	15.06667	2500	1860-2490	Two different spatial points (coordinates) given for this station in the paper, correct ones cannot be resolved.	1930	5	3				21:30:00	23:40:00	150	S 200	90	Dana	Alciopa cantraini	Chiaje, 1828	4	Elise Wesenberg-Lund	taxon name as in publication: Alciopa Cantrainii
4051b.30-h	4051b.30	38.78333	15.06667	2500	1860-2490	Two different spatial points (coordinates) given for this station in the paper, correct ones cannot be resolved.	1930	5	3				21:30:00	23:40:00	300	S 200	90	Dana	Alciopa cantraini	Chiaje, 1828	4	Elise Wesenberg-Lund	taxon name as in publication: Alciopa Cantrainii
4051b.30-i	4051b.30	38.78333	15.06667	2500	1860-2490	Two different spatial points (coordinates) given for this station in the paper, correct ones cannot be resolved.	1930	5	3				21:30:00	23:40:00	200	S 200	90	Dana	Alciopa cantraini	Chiaje, 1828	2	Elise Wesenberg-Lund	taxon name as in publication: Alciopa Cantrainii
4051b.30-j	4051b.30	38.78333	15.06667	2500	1860-2490	Two different spatial points (coordinates) given for this station in the paper, correct ones cannot be resolved.	1930	5	3				21:30:00	23:40:00	250	S 200	90	Dana	Alciopa cantraini	Chiaje, 1828	3	Elise Wesenberg-Lund	taxon name as in publication: Alciopa Cantrainii
4051b.30-k	4051b.30	38.78333	15.06667	2500	1860-2490	Two different spatial points (coordinates) given for this station in the paper, correct ones cannot be resolved.	1930	5	3				21:30:00	23:40:00	50	S 200	90	Dana	Alciopa cantraini	Chiaje, 1828	1	Elise Wesenberg-Lund	taxon name as in publication: Alciopa Cantrainii
4052.30-a	4052.30	39.06667	15.48333	2500	1825-2010		1930	5	5				03:10:00		100	S 200	120	Dana	Alciopa cantraini	Chiaje, 1828	1	Elise Wesenberg-Lund	taxon name as in publication: Alciopa Cantrainii
4052.30-b	4052.30	39.06667	15.48333	2500	1825-2010		1930	5	5				03:10:00		150	S 200	120	Dana	Alciopa cantraini	Chiaje, 1828	4	Elise Wesenberg-Lund	taxon name as in publication: Alciopa Cantrainii
4052.30-c	4052.30	39.06667	15.48333	2500	1825-2010		1930	5	5				03:10:00		200	S 200	120	Dana	Alciopa cantraini	Chiaje, 1828	2	Elise Wesenberg-Lund	taxon name as in publication: Alciopa Cantrainii
4052.30-d	4052.30	39.06667	15.48333	2500	1825-2010		1930	5	5				03:10:00		250	S 200	120	Dana	Alciopa cantraini	Chiaje, 1828	3	Elise Wesenberg-Lund	taxon name as in publication: Alciopa Cantrainii
4054.30-i	4054.30	38	15.55	2500	1070-1125		1930	5	5				19:30:00	23:15:00	100	S 200	90	Dana	Alciopa cantraini	Chiaje, 1828	4	Elise Wesenberg-Lund	taxon name as in publication: Alciopa Cantrainii
4054.30-j	4054.30	38	15.55	2500	1070-1125		1930	5	5				19:30:00	23:15:00	150	S 200	90	Dana	Alciopa cantraini	Chiaje, 1828	1	Elise Wesenberg-Lund	taxon name as in publication: Alciopa Cantrainii
4054.30-k	4054.30	38	15.55	2500	1070-1125		1930	5	5				19:30:00	23:15:00	200	S 200	90	Dana	Alciopa cantraini	Chiaje, 1828	3	Elise Wesenberg-Lund	taxon name as in publication: Alciopa Cantrainii
4054.30-l	4054.30	38	15.55	2500	1070-1125		1930	5	5				19:30:00	23:15:00	250	S 200	90	Dana	Alciopa cantraini	Chiaje, 1828	2	Elise Wesenberg-Lund	taxon name as in publication: Alciopa Cantrainii
4054.30-m	4054.30	38	15.55	2500	1070-1125		1930	5	5				19:30:00	23:15:00	50	S 200	90	Dana	Alciopa cantraini	Chiaje, 1828	1	Elise Wesenberg-Lund	taxon name as in publication: Alciopa Cantrainii
4055.30-a	4055.30	38.20833	15.6	2500	125		1930	5	6				05:30:00		100	S 200	90	Dana	Alciopa cantraini	Chiaje, 1828	6	Elise Wesenberg-Lund	taxon name as in publication: Alciopa Cantrainii
4055.30-g	4055.30	38.20833	15.6	2500	125-175		1930	5	6				05:30:00		125	S 200	90	Dana	Alciopa cantraini	Chiaje, 1828	2	Elise Wesenberg-Lund	taxon name as in publication: Alciopa Cantrainii
4055.30-h	4055.30	38.20833	15.6	2500	125-175		1930	5	6				05:30:00		50	S 200	90	Dana	Alciopa cantraini	Chiaje, 1828	4	Elise Wesenberg-Lund	taxon name as in publication: Alciopa Cantrainii
4056.30-i	4056.30	38.46667	15.63333	2500	1100		1930	5	7				03:20:00		200	S 200	90	Dana	Alciopa cantraini	Chiaje, 1828	2	Elise Wesenberg-Lund	taxon name as in publication: Alciopa Cantrainii
4056.30-k	4056.30	38.46667	15.63333	2500	1100		1930	5	7				03:20:00		100	S 200	90	Dana	Alciopa cantraini	Chiaje, 1828	1	Elise Wesenberg-Lund	taxon name as in publication: Alciopa Cantrainii
4056.30-m	4056.30	38.46667	15.63333	2500	1100		1930	5	7				03:20:00		150	S 200	90	Dana	Alciopa cantraini	Chiaje, 1828	1	Elise Wesenberg-Lund	taxon name as in publication: Alciopa Cantrainii
4056.30-n	4056.30	38.46667	15.63333	2500	1100		1930	5	7				03:20:00		50	S 200	90	Dana	Alciopa cantraini	Chiaje, 1828	1	Elise Wesenberg-Lund	taxon name as in publication: Alciopa Cantrainii
4058.30-b	4058.30	37.325	15.36667	2500	1220-1510		1930	5	7				19:30:00	23:30:00	100	S 200	90	Dana	Alciopa cantraini	Chiaje, 1828	2	Elise Wesenberg-Lund	taxon name as in publication: Alciopa Cantrainii
4058.30-c	4058.30	37.325	15.36667	2500	1220-1510		1930	5	7				19:30:00	23:30:00	125	S 200	90	Dana	Alciopa cantraini	Chiaje, 1828	1	Elise Wesenberg-Lund	taxon name as in publication: Alciopa Cantrainii
4058.30-f	4058.30	37.325	15.36667	2500	1220-1510		1930	5	7				19:30:00	23:30:00	150	S 200	90	Dana	Alciopa cantraini	Chiaje, 1828	3	Elise Wesenberg-Lund	taxon name as in publication: Alciopa Cantrainii
4058.30-g	4058.30	37.325	15.36667	2500	1220-1510		1930	5	7				19:30:00	23:30:00	175	S 200	90	Dana	Alciopa cantraini	Chiaje, 1828	1	Elise Wesenberg-Lund	taxon name as in publication: Alciopa Cantrainii
4058.30-i	4058.30	37.325	15.36667	2500	1220-1510		1930	5	7				19:30:00	23:30:00	200	S 200	90	Dana	Alciopa cantraini	Chiaje, 1828	1	Elise Wesenberg-Lund	taxon name as in publication: Alciopa Cantrainii
4058.30-j	4058.30	37.325	15.36667	2500	1220-1510		1930	5	7				19:30:00	23:30:00	225	S 200	90	Dana	Alciopa cantraini	Chiaje, 1828	2	Elise Wesenberg-Lund	taxon name as in publication: Alciopa Cantrainii
4058.30-l	4058.30	37.325	15.36667	2500	1220-1510		1930	5	7				19:30:00	23:30:00	25	S 200	90	Dana	Alciopa cantraini	Chiaje, 1828	1	Elise Wesenberg-Lund	taxon name as in publication: Alciopa Cantrainii
4058.30-n	4058.30	37.325	15.36667	2500	1220-1510		1930	5	7				19:30:00	23:30:00	75	S 200	90	Dana	Alciopa cantraini	Chiaje, 1828	1	Elise Wesenberg-Lund	taxon name as in publication: Alciopa Cantrainii
4060.30-b	4060.30	36.78333	15.35	2500	1220-2700		1930	5	10	1930	5	11	23:30:00	03:20:00	100	S 200	90	Dana	Alciopa cantraini	Chiaje, 1828	1	Elise Wesenberg-Lund	taxon name as in publication: Alciopa Cantrainii
4060.30-c	4060.30	36.78333	15.35	2500	1220-2700		1930	5	10	1930	5	11	23:30:00	03:20:00	150	S 200	90	Dana	Alciopa cantraini	Chiaje, 1828	2	Elise Wesenberg-Lund	taxon name as in publication: Alciopa Cantrainii
4060.30-d	4060.30	36.78333	15.35	2500	1220-2700		1930	5	10	1930	5	11	23:30:00	03:20:00	250	S 200	90	Dana	Alciopa cantraini	Chiaje, 1828	1	Elise Wesenberg-Lund	taxon name as in publication: Alciopa Cantrainii
4060.30-e	4060.30	36.78333	15.35	2500	1220-2700		1930	5	10	1930	5	11	23:30:00	03:20:00	300	S 200	90	Dana	Alciopa cantraini	Chiaje, 1828	5	Elise Wesenberg-Lund	taxon name as in publication: Alciopa Cantrainii
4060.30-f	4060.30	36.78333	15.35	2500	1220-2700		1930	5	10	1930	5	11	23:30:00	03:20:00	50	S 200	90	Dana	Alciopa cantraini	Chiaje, 1828	1	Elise Wesenberg-Lund	taxon name as in publication: Alciopa Cantrainii
4061.30-d	4061.30	37.78333	15.36667	2500	1150-1475		1930	5	12				03:30:00		100	S 200	90	Dana	Alciopa cantraini	Chiaje, 1828	3	Elise Wesenberg-Lund	taxon name as in publication: Alciopa Cantrainii
4061.30-e	4061.30	37.78333	15.36667	2500	1150-1475		1930	5	12				03:30:00		150	S 200	90	Dana	Alciopa cantraini	Chiaje, 1828	4	Elise Wesenberg-Lund	taxon name as in publication: Alciopa Cantrainii
4061.30-f	4061.30	37.78333	15.36667	2500	1150-1475		1930	5	12				03:30:00		200	S 200	90	Dana	Alciopa cantraini	Chiaje, 1828	2	Elise Wesenberg-Lund	taxon name as in publication: Alciopa Cantrainii
4061.30-g	4061.30	37.78333	15.36667	2500	1150-1475		1930	5	12				03:30:00		250	S 200	90	Dana	Alciopa cantraini	Chiaje, 1828	2	Elise Wesenberg-Lund	taxon name as in publication: Alciopa Cantrainii
4062.30-a	4062.30	36.66667	17.66667	2500	3250		1930	5	12				20:20:00		100	S 200	90	Dana	Alciopa cantraini	Chiaje, 1828	2	Elise Wesenberg-Lund	taxon name as in publication: Alciopa Cantrainii
4062.30-b	4062.30	36.66667	17.66667	2500	3250		1930	5	12				20:20:00		300	S 200	90	Dana	Alciopa cantraini	Chiaje, 1828	3	Elise Wesenberg-Lund	taxon name as in publication: Alciopa Cantrainii
4062.30-c	4062.30	36.66667	17.66667	2500	3250		1930	5	12				20:20:00		600	S 200	90	Dana	Alciopa cantraini	Chiaje, 1828	1	Elise Wesenberg-Lund	taxon name as in publication: Alciopa Cantrainii
4063.30-h	4063.30	36.3	18.33333	2500	3850		1930	5	13				03:20:00		300	S 200	90	Dana	Alciopa cantraini	Chiaje, 1828	4	Elise Wesenberg-Lund	taxon name as in publication: Alciopa Cantrainii
4065.30-l	4065.30	35.36667	19.46667	2500	3075		1930	5	13				20:20:00		200	S 200	90	Dana	Alciopa cantraini	Chiaje, 1828	4	Elise Wesenberg-Lund	taxon name as in publication: Alciopa Cantrainii
4065.30-m	4065.30	35.36667	19.46667	2500	3075		1930	5	13				20:20:00		300	S 200	90	Dana	Alciopa cantraini	Chiaje, 1828	3	Elise Wesenberg-Lund	taxon name as in publication: Alciopa Cantrainii
4065.30-n	4065.30	35.36667	19.46667	2500	3075		1930	5	13				20:20:00		600	S 200	90	Dana	Alciopa cantraini	Chiaje, 1828	2	Elise Wesenberg-Lund	taxon name as in publication: Alciopa Cantrainii
4075.30-a	4075.30	38.48333	20.13333	2500	2050		1930	5	22				02:30:00		950	S 150	90	Dana	Alciopa cantraini	Chiaje, 1828	4	Elise Wesenberg-Lund	taxon name as in publication: Alciopa Cantrainii
4076.30-d	4076.30	38.46667	18.35	2500	2255		1930	5	23				02:10:00		100	S 200	90	Dana	Alciopa cantraini	Chiaje, 1828	4	Elise Wesenberg-Lund	taxon name as in publication: Alciopa Cantrainii
4076.30-i	4076.30	38.46667	18.35	2500	2255		1930	5	23				02:10:00		300	S 200	90	Dana	Alciopa cantraini	Chiaje, 1828	5	Elise Wesenberg-Lund	taxon name as in publication: Alciopa Cantrainii
4077.30-a	4077.30	37.53333	15.85	2500	1790		1930	5	23				20:30:00		250	S 200	90	Dana	Alciopa cantraini	Chiaje, 1828	4	Elise Wesenberg-Lund	taxon name as in publication: Alciopa Cantrainii
4078.30-b	4078.30	37.83333	15.53333	2500	1550	Depth has been inferred from other references to this sample in this paper.	1930	5	24				02:40:00		150	S 200	90	Dana	Alciopa cantraini	Chiaje, 1828	5	Elise Wesenberg-Lund	taxon name as in publication: Alciopa Cantrainii
4078.30-c	4078.30	37.83333	15.53333	2500	1550		1930	5	24				02:40:00		200	S 200	90	Dana	Alciopa cantraini	Chiaje, 1828	4	Elise Wesenberg-Lund	taxon name as in publication: Alciopa Cantrainii
4079.30-b	4079.30	39.9	14.81667	2500	680-1160		1930	5	24				20:30:00	22:30:00	100	S 200	90	Dana	Alciopa cantraini	Chiaje, 1828	6	Elise Wesenberg-Lund	taxon name as in publication: Alciopa Cantrainii
4079.30-c	4079.30	39.9	14.81667	2500	680-1160		1930	5	24				20:30:00	22:30:00	150	S 200	90	Dana	Alciopa cantraini	Chiaje, 1828	5	Elise Wesenberg-Lund	taxon name as in publication: Alciopa Cantrainii
4089.30-d	4089.30	40.48333	14.26667	2500	1000-1025		1930	5	26	1930	5	27	23:20:00	01:20:00	100	S 200	90	Dana	Alciopa cantraini	Chiaje, 1828	2	Elise Wesenberg-Lund	taxon name as in publication: Alciopa Cantrainii
4089.30-e	4089.30	40.48333	14.26667	2500	1000-1025		1930	5	26	1930	5	27	23:20:00	01:20:00	150	S 200	90	Dana	Alciopa cantraini	Chiaje, 1828	2	Elise Wesenberg-Lund	taxon name as in publication: Alciopa Cantrainii
4089.30-g	4089.30	40.48333	14.26667	2500	1025		1930	5	27				01:20:00		50	S 200	90	Dana	Alciopa cantraini	Chiaje, 1828	3	Elise Wesenberg-Lund	taxon name as in publication: Alciopa Cantrainii
4089.30-h	4089.30	40.48333	14.26667	2500	1050		1930	5	27				03:20:00		100	S 200	90	Dana	Alciopa cantraini	Chiaje, 1828	3	Elise Wesenberg-Lund	taxon name as in publication: Alciopa Cantrainii
4118.30-a	4118.30	40.58333	13.66667	2500	1020		1930	5	29				20:30:00		150	S 200	90	Dana	Alciopa cantraini	Chiaje, 1828	3	Elise Wesenberg-Lund	taxon name as in publication: Alciopa Cantrainii
4118.30-b	4118.30	40.58333	13.66667	2500	1440		1930	5	29				22:40:00		250	S 200	90	Dana	Alciopa cantraini	Chiaje, 1828	10	Elise Wesenberg-Lund	taxon name as in publication: Alciopa Cantrainii
4119.30-a	4119.30	40.21667	12.1	2500			1930	5	30				17:10:00		600	P 100	45	Dana	Alciopa cantraini	Chiaje, 1828	2	Elise Wesenberg-Lund	taxon name as in publication: Alciopa Cantrainii
4119.30-b	4119.30	40.21667	12.1	2500	3350	Depth has been inferred from other references to this sample in this paper.	1930	5	30				23:30:00		100	S 200	90	Dana	Alciopa cantraini	Chiaje, 1828	8	Elise Wesenberg-Lund	taxon name as in publication: Alciopa Cantrainii
4119.30-c	4119.30	40.21667	12.1	2500	3350	Depth has been inferred from other references to this sample in this paper.	1930	5	30				23:30:00		50	S 200	90	Dana	Alciopa cantraini	Chiaje, 1828	7	Elise Wesenberg-Lund	taxon name as in publication: Alciopa Cantrainii
4119.30-f	4119.30	40.21667	12.1	2500	2400		1930	5	31				01:50:00		250	S 200	90	Dana	Alciopa cantraini	Chiaje, 1828	6	Elise Wesenberg-Lund	taxon name as in publication: Alciopa Cantrainii
4119.30-h	4119.30	40.21667	12.1	2500	2700		1930	5	30				19:45:00		4000	S 150	120	Dana	Alciopa cantraini	Chiaje, 1828	1	Elise Wesenberg-Lund	taxon name as in publication: Alciopa Cantrainii
4119.30-i	4119.30	40.21667	12.1	2500	3200		1930	5	30				17:10:00		800	P 100	45	Dana	Alciopa cantraini	Chiaje, 1828	3	Elise Wesenberg-Lund	taxon name as in publication: Alciopa Cantrainii
4119.30-p	4119.30	40.21667	12.1	2500	3350		1930	5	30				23:30:00		50-600	S 200	90	Dana	Alciopa cantraini	Chiaje, 1828	8	Elise Wesenberg-Lund	taxon name as in publication: Alciopa Cantrainii
4120.30-a	4120.30	38.56667	13.2	2500	1825		1930	5	31				22:20:00		100	S 200	90	Dana	Alciopa cantraini	Chiaje, 1828	6	Elise Wesenberg-Lund	taxon name as in publication: Alciopa Cantrainii
4121.30-a	4121.30	38.36667	13.06667	2500			1930	6	1				00:30:00		200	S 200	120	Dana	Alciopa cantraini	Chiaje, 1828	8	Elise Wesenberg-Lund	taxon name as in publication: Alciopa Cantrainii
4121.30-b	4121.30	38.36667	13.06667	2500	950		1930	6	1				00:30:00		250	S 200	120	Dana	Alciopa cantraini	Chiaje, 1828	11	Elise Wesenberg-Lund	taxon name as in publication: Alciopa Cantrainii
4122.30-a	4122.30	38.45	10.33333	2500	2000		1930	6	1				20:00:00		100	S 200	90	Dana	Alciopa cantraini	Chiaje, 1828	2	Elise Wesenberg-Lund	taxon name as in publication: Alciopa Cantrainii
4122.30-c	4122.30	38.45	10.33333	2500	2000	Depth has been inferred from other references to this sample in this paper.	1930	6	1				20:00:00		150	S 200	90	Dana	Alciopa cantraini	Chiaje, 1828	3	Elise Wesenberg-Lund	taxon name as in publication: Alciopa Cantrainii
4122.30-d	4122.30	38.45	10.33333	2500	2000		1930	6	1				20:00:00		200	S 200	90	Dana	Alciopa cantraini	Chiaje, 1828	10	Elise Wesenberg-Lund	taxon name as in publication: Alciopa Cantrainii
4123.30-d	4123.30	38.33333	10.26667	2500	1200	Depth has been inferred from other references to this sample in this paper.	1930	6	1				22:30:00		200	S 200	90	Dana	Alciopa cantraini	Chiaje, 1828	5	Elise Wesenberg-Lund	taxon name as in publication: Alciopa Cantrainii
4123.30-e	4123.30	38.33333	10.26667	2500	1200		1930	6	1				22:30:00		250	S 200	90	Dana	Alciopa cantraini	Chiaje, 1828	2	Elise Wesenberg-Lund	taxon name as in publication: Alciopa Cantrainii
4124.30-d	4124.30	37.4	2.96667	2500	2630	Depth has been inferred from other references to this sample in this paper.	1930	6	3				22:40:00		150	S 200	90	Dana	Alciopa cantraini	Chiaje, 1828	1	Elise Wesenberg-Lund	taxon name as in publication: Alciopa Cantrainii
4124.30-e	4124.30	37.4	2.96667	2500	2630	Depth has been inferred from other references to this sample in this paper.	1930	6	3				22:40:00		200	S 200	90	Dana	Alciopa cantraini	Chiaje, 1828	3	Elise Wesenberg-Lund	taxon name as in publication: Alciopa Cantrainii
4124.30-f	4124.30	37.4	2.96667	2500	2630		1930	6	3				22:40:00		250	S 200	90	Dana	Alciopa cantraini	Chiaje, 1828	1	Elise Wesenberg-Lund	taxon name as in publication: Alciopa Cantrainii
4125.30-a	4125.30	36.9	3.05	2500	2640	Depth has been inferred from other references to this sample in this paper.	1930	6	5				02:20:00		150	S 200	90	Dana	Alciopa cantraini	Chiaje, 1828	3	Elise Wesenberg-Lund	taxon name as in publication: Alciopa Cantrainii
4125.30-b	4125.30	36.9	3.05	2500	2640	Depth has been inferred from other references to this sample in this paper.	1930	6	5				02:20:00		200	S 200	90	Dana	Alciopa cantraini	Chiaje, 1828	4	Elise Wesenberg-Lund	taxon name as in publication: Alciopa Cantrainii
4125.30-f	4125.30	36.9	3.05	2500	2640		1930	6	5				02:20:00		250	S 200	90	Dana	Alciopa cantraini	Chiaje, 1828	4	Elise Wesenberg-Lund	taxon name as in publication: Alciopa Cantrainii
4136.30-a	4136.30	36.1	-0.26667	2500	1460-2280		1930	6	6				21:30:00	23:30:00	150	S 200	90	Dana	Alciopa cantraini	Chiaje, 1828	1	Elise Wesenberg-Lund	taxon name as in publication: Alciopa Cantrainii
43.09-a	43.09	38.23333	8.7	2500	>2000		1909	2	3				06:15:00		65	Y 200	30	Thor	Alciopa cantraini	Chiaje, 1828	2	Elise Wesenberg-Lund	taxon name as in publication: Alciopa Cantrainii
45.09-c	45.09	37.46667	8.3	2500	>2150		1909	2	7				00:15:00		65	Y 200	30	Thor	Alciopa cantraini	Chiaje, 1828	1	Elise Wesenberg-Lund	taxon name as in publication: Alciopa Cantrainii
47.09-b	47.09	36.91667	3.2	2500	>2000		1909	2	10				22:20:00		65	Y 200	30	Thor	Alciopa cantraini	Chiaje, 1828	1	Elise Wesenberg-Lund	taxon name as in publication: Alciopa Cantrainii
147.10-f	147.10	31.58333	19.03333	2500	993		1910	7	26				00:20:00		300	Y 200	30	Thor	Callizona moebii	Apstein, 1893	1	Elise Wesenberg-Lund	taxon name as in publication: Callizona moebii
24.09-h	24.09	40.23333	12.38333	2500	>3700		1909	1	16				23:15:00		1600	Y 200	240	Thor	Callizona moebii	Apstein, 1893	2	Elise Wesenberg-Lund	taxon name as in publication: Callizona moebii
25.09-a	25.09	40.56667	13.4	2500	>1800		1909	1	17				16:40:00		65	Y 200	30	Thor	Callizona moebii	Apstein, 1893	1	Elise Wesenberg-Lund	taxon name as in publication: Callizona moebii
30.09-a	30.09	41.25	11.91667	2500	>1800		1909	1	21				05:30:00		65	Y 200	60	Thor	Callizona moebii	Apstein, 1893	1	Elise Wesenberg-Lund	taxon name as in publication: Callizona moebii
31.09-f	31.09	41.73333	10.86667	2500	1420		1909	1	22				03:50:00		200	Y 200	30	Thor	Callizona moebii	Apstein, 1893	1	Elise Wesenberg-Lund	taxon name as in publication: Callizona moebii
39.09-a	39.09	39.68333	10.03333	2500	1750		1909	2	1				05:00:00		25	Y 200	60	Thor	Callizona moebii	Apstein, 1893	3	Elise Wesenberg-Lund	taxon name as in publication: Callizona moebii
4070.30-h	4070.30	35.675	21.9	2500	4050		1930	5	17				04:45:00		1000	S 200	60	Dana	Callizona moebii	Apstein, 1893	1	Elise Wesenberg-Lund	taxon name as in publication: Callizona moebii
4076.30-c	4076.30	38.46667	18.35	2500	2240		1930	5	23				00:10:00		250	S 200	90	Dana	Callizona moebii	Apstein, 1893	1	Elise Wesenberg-Lund	taxon name as in publication: Callizona moebii
4077.30-c	4077.30	37.53333	15.85	2500	1790-1880		1930	5	23				20:30:00	22:30:00	150	S 200	90	Dana	Callizona moebii	Apstein, 1893	1	Elise Wesenberg-Lund	taxon name as in publication: Callizona moebii
4077.30-d	4077.30	37.53333	15.85	2500	1790-1880		1930	5	23				20:30:00	22:30:00	200	S 200	90	Dana	Callizona moebii	Apstein, 1893	1	Elise Wesenberg-Lund	taxon name as in publication: Callizona moebii
4079.30-b	4079.30	39.9	14.81667	2500	680-1160		1930	5	24				20:30:00	22:30:00	100	S 200	90	Dana	Callizona moebii	Apstein, 1893	1	Elise Wesenberg-Lund	taxon name as in publication: Callizona moebii
4079.30-c	4079.30	39.9	14.81667	2500	680-1160		1930	5	24				20:30:00	22:30:00	150	S 200	90	Dana	Callizona moebii	Apstein, 1893	1	Elise Wesenberg-Lund	taxon name as in publication: Callizona moebii
4079.30-d	4079.30	39.9	14.81667	2500	680-1160		1930	5	24				20:30:00	22:30:00	200	S 200	90	Dana	Callizona moebii	Apstein, 1893	1	Elise Wesenberg-Lund	taxon name as in publication: Callizona moebii
4089.30-a	4089.30	40.48333	14.26667	2500	1000		1930	5	26				23:20:00		250	S 200	90	Dana	Callizona moebii	Apstein, 1893	1	Elise Wesenberg-Lund	taxon name as in publication: Callizona moebii
4089.30-d	4089.30	40.48333	14.26667	2500	1000-1025		1930	5	26	1930	5	27	23:20:00	01:20:00	100	S 200	90	Dana	Callizona moebii	Apstein, 1893	2	Elise Wesenberg-Lund	taxon name as in publication: Callizona moebii
4089.30-e	4089.30	40.48333	14.26667	2500	1000-1025		1930	5	26	1930	5	27	23:20:00	01:20:00	150	S 200	90	Dana	Callizona moebii	Apstein, 1893	2	Elise Wesenberg-Lund	taxon name as in publication: Callizona moebii
4089.30-f	4089.30	40.48333	14.26667	2500	1000-1025		1930	5	26	1930	5	27	23:20:00	01:20:00	200	S 200	90	Dana	Callizona moebii	Apstein, 1893	2	Elise Wesenberg-Lund	taxon name as in publication: Callizona moebii
4107.30-a	4107.30	40.46667	14.25	2500	950-1040		1930	5	27	1930	5	28			100	S 200	90	Dana	Callizona moebii	Apstein, 1893	2	Elise Wesenberg-Lund	taxon name as in publication: Callizona moebii
4107.30-b	4107.30	40.46667	14.25	2500	950-1040		1930	5	27	1930	5	28			200	S 200	90	Dana	Callizona moebii	Apstein, 1893	2	Elise Wesenberg-Lund	taxon name as in publication: Callizona moebii
4119.30-e	4119.30	40.21667	12.1	2500	2400		1930	5	31				01:50:00		200	S 200	90	Dana	Callizona moebii	Apstein, 1893	2	Elise Wesenberg-Lund	taxon name as in publication: Callizona moebii
4119.30-g	4119.30	40.21667	12.1	2500	2700		1930	5	30				19:45:00		3000	S 150	120	Dana	Callizona moebii	Apstein, 1893	1	Elise Wesenberg-Lund	taxon name as in publication: Callizona moebii
4119.30-k	4119.30	40.21667	12.1	2500	3200		1930	5	30				17:20:00		600	P 100	45	Dana	Callizona moebii	Apstein, 1893	5	Elise Wesenberg-Lund	taxon name as in publication: Callizona moebii
4119.30-q	4119.30	40.21667	12.1	2500	3350		1930	5	30				23:30:00		600	S 200	90	Dana	Callizona moebii	Apstein, 1893	1	Elise Wesenberg-Lund	taxon name as in publication: Callizona moebii
4121.30-e	4121.30	38.36667	13.06667	2500	950		1930	6	1				00:50:00		250	S 200	120	Dana	Callizona moebii	Apstein, 1893	1	Elise Wesenberg-Lund	taxon name as in publication: Callizona moebii
4122.30-c	4122.30	38.45	10.33333	2500	2000		1930	6	1				20:00:00		150	S 200	90	Dana	Callizona moebii	Apstein, 1893	2	Elise Wesenberg-Lund	taxon name as in publication: Callizona moebii
4123.30-c	4123.30	38.33333	10.26667	2500	1200		1930	6	1				22:30:00		150	S 200	90	Dana	Callizona moebii	Apstein, 1893	1	Elise Wesenberg-Lund	taxon name as in publication: Callizona moebii
4123.30-e	4123.30	38.33333	10.26667	2500	1200		1930	6	1				22:30:00		250	S 200	90	Dana	Callizona moebii	Apstein, 1893	1	Elise Wesenberg-Lund	taxon name as in publication: Callizona moebii
4055.30-c	4055.30	38.20833	15.6	2500	105-135		1930	5	6				03:30:00	05:30:00	100	S 200	90	Dana	Callizona nasuta	Greeff, 1876	1	Elise Wesenberg-Lund	taxon name as in publication: Callizona Nasuta
52.06-d	52.06	48.71667	-12.08333	2500	1945		1906	5	21				06:10:00		300	Y 330	120	Thor	Callizona angelini	(Kinberg, 1866)	1	Elise Wesenberg-Lund	taxon name as in publication: Callizonella Angellini
62.06-c	62.06	50.41667	-12.73333	2500	2775		1906	6	5				02:45:00		1500	Y 330	120	Thor	Callizona angelini	(Kinberg, 1866)	1	Elise Wesenberg-Lund	taxon name as in publication: Callizonella Angellini
65.09-a	65.09	35.88333	-7.43333	2500	1300		1909	2	24				05:50:00		25	Y 200	30	Thor	Callizona angelini	(Kinberg, 1866)	1	Elise Wesenberg-Lund	taxon name as in publication: Callizonella Angellini
66.09-d	66.09	36.26667	-6.86667	2500	735		1909	2	25				05:15:00		600	Y 200	120	Thor	Callizona angelini	(Kinberg, 1866)	1	Elise Wesenberg-Lund	taxon name as in publication: Callizonella Angellini
81.10-a	81.10	41.53333	-9.53333	2500	2140		1910	6	15				04:00:00		300	Y 200	30	Thor	Callizona angelini	(Kinberg, 1866)	2	Elise Wesenberg-Lund	taxon name as in publication: Callizonella Angellini	Time differs from introductory table (given as 4:00 am), presumably this is an error in the publication.
87.10-b	87.10	37.05	-9.25	2500	1580		1910	6	17				13:30:00		300	Y 200	30	Thor	Callizona angelini	(Kinberg, 1866)	1	Elise Wesenberg-Lund	taxon name as in publication: Callizonella Angellini	Time differs from introductory table (given as 13:00, which is the time of the hydrological measurements, so probably reported wrongly in publication).
91.10-e	91.10	35.88333	-7.43333	2500	1225		1910	6	18				18:55:00		300	Y 200	45	Thor	Callizona angelini	(Kinberg, 1866)	3	Elise Wesenberg-Lund	taxon name as in publication: Callizonella Angellini
1124.21-a	1124.21	37.25	2.91667	2500			1921	9	27				03:20:00		100	S 200	120	Dana	Calizonella lepidota	(Krohn, 1845)	1	Elise Wesenberg-Lund	taxon name as in publication: Callizonella Lepidota
189.10-a	189.10	37.73333	15.96667	2500	<2000		1910	8	19				08:55:00		300	Y 200	15	Thor	Calizonella lepidota	(Krohn, 1845)	1	Elise Wesenberg-Lund	taxon name as in publication: Callizonella Lepidota
31.09-f	31.09	41.73333	10.86667	2500	1420		1909	1	22				03:50:00		200	Y 200	30	Thor	Calizonella lepidota	(Krohn, 1845)	2	Elise Wesenberg-Lund	taxon name as in publication: Callizonella Lepidota
39.09-b	39.09	39.68333	10.03333	2500	1750		1909	2	1				06:10:00		65	Y 200	60	Thor	Calizonella lepidota	(Krohn, 1845)	3	Elise Wesenberg-Lund	taxon name as in publication: Callizonella Lepidota
4019.30-a	4019.30	33.13333	-10.36667	2500	4125		1930	3	30				18:30:00		300	S 200	120	Dana	Calizonella lepidota	(Krohn, 1845)	2	Elise Wesenberg-Lund	taxon name as in publication: Callizonella Lepidota
4050.30-c	4050.30	38.8	12.1	2500	1875-1950		1930	5	3				02:00:00	04:00:00	150, 200, 250, 300	S 200	90-120	Dana	Calizonella lepidota	(Krohn, 1845)	1	Elise Wesenberg-Lund	taxon name as in publication: Callizonella Lepidota
4051a.30-e	4051a.30	38.78333	14.06667	2500	1900-2250	Two different spatial points (coordinates) given for this station in the paper, correct ones cannot be resolved.	1930	5	4				03:45:00		50-100-300	S 200	120	Dana	Calizonella lepidota	(Krohn, 1845)	1	Elise Wesenberg-Lund	taxon name as in publication: Callizonella Lepidota
4052.30-n	4052.30	39.06667	15.48333	2500	2010		1930	5	5				03:15:00		150-200	S 200	120	Dana	Calizonella lepidota	(Krohn, 1845)	1	Elise Wesenberg-Lund	taxon name as in publication: Callizonella Lepidota
4055.30-a	4055.30	38.20833	15.6	2500	125		1930	5	6				05:30:00		100	S 200	90	Dana	Calizonella lepidota	(Krohn, 1845)	1	Elise Wesenberg-Lund	taxon name as in publication: Callizonella Lepidota
4056.30-l	4056.30	38.46667	15.63333	2500	1100		1930	5	7				03:20:00		100-150-200	S 200	90	Dana	Calizonella lepidota	(Krohn, 1845)	2	Elise Wesenberg-Lund	taxon name as in publication: Callizonella Lepidota
4060.30-g	4060.30	36.78333	15.35	2500	2700		1930	5	11				03:20:00		300	S 200	90	Dana	Calizonella lepidota	(Krohn, 1845)	1	Elise Wesenberg-Lund	taxon name as in publication: Callizonella Lepidota
4061.30-h	4061.30	37.78333	15.36667	2500	1475		1930	5	12				03:30:00		150-250	S 200	90	Dana	Calizonella lepidota	(Krohn, 1845)	1	Elise Wesenberg-Lund	taxon name as in publication: Callizonella Lepidota
4062.30-c	4062.30	36.66667	17.66667	2500	3250		1930	5	12				20:20:00		600	S 200	90	Dana	Calizonella lepidota	(Krohn, 1845)	2	Elise Wesenberg-Lund	taxon name as in publication: Callizonella Lepidota
4063.30-h	4063.30	36.3	18.33333	2500	3850		1930	5	13				03:20:00		300	S 200	90	Dana	Calizonella lepidota	(Krohn, 1845)	1	Elise Wesenberg-Lund	taxon name as in publication: Callizonella Lepidota
4065.30-n	4065.30	35.36667	19.46667	2500	3075		1930	5	13				20:20:00		600	S 200	90	Dana	Calizonella lepidota	(Krohn, 1845)	1	Elise Wesenberg-Lund	taxon name as in publication: Callizonella Lepidota
4067.30-c	4067.30	33.6	22.11667	2500	1800		1930	5	15				00:30:00		50	S 200	90	Dana	Calizonella lepidota	(Krohn, 1845)	1	Elise Wesenberg-Lund	taxon name as in publication: Callizonella Lepidota
4069.30-d	4069.30	34.8	22.43333	2500	2900		1930	5	15				23:50:00		600	S 200	90	Dana	Calizonella lepidota	(Krohn, 1845)	2	Elise Wesenberg-Lund	taxon name as in publication: Callizonella Lepidota
4070.30-k	4070.30	35.675	21.9	2500	4075		1930	5	17				05:15:00		600	P 100	60	Dana	Calizonella lepidota	(Krohn, 1845)	4	Elise Wesenberg-Lund	taxon name as in publication: Callizonella Lepidota
4089.30-i	4089.30	40.48333	14.26667	2500	1050		1930	5	27				03:30:00		950	S 150	90	Dana	Calizonella lepidota	(Krohn, 1845)	1	Elise Wesenberg-Lund	taxon name as in publication: Callizonella Lepidota
4119.30-k	4119.30	40.21667	12.1	2500	3200		1930	5	30				17:20:00		600	P 100	45	Dana	Calizonella lepidota	(Krohn, 1845)	1	Elise Wesenberg-Lund	taxon name as in publication: Callizonella Lepidota
4119.30-s	4119.30	40.21667	12.1	2500	3375		1930	5	30				15:30:00		1200	P 100	45	Dana	Calizonella lepidota	(Krohn, 1845)	6	Elise Wesenberg-Lund	taxon name as in publication: Callizonella Lepidota
105.10-a	105.10	36.71667	-2.13333	2500	20		1910	6	24				19:50:00		40	Y 200	15	Thor	Chloeia venusta	Quatrefages, 1866	3	Elise Wesenberg-Lund	taxon name as in publication: Chloeia Venusta	Time differs from introductory table (given as 19:50).
10.08-e	10.08	37.35	16.75	2500	>2100		1908	12	15				15:45:00		600	Y 200	60	Thor	Corynocephalus albomaculatus	Levinsen, 1884	1	Elise Wesenberg-Lund	taxon name as in publication: Corynocephalus Albo-Maculatus
129.10-d	129.10	40.08333	11.51667	2500	3420		1910	7	12				03:40:00		300	Y 200	30	Thor	Corynocephalus albomaculatus	Levinsen, 1884	1	Elise Wesenberg-Lund	taxon name as in publication: Corynocephalus Albo-Maculatus
24.09-d	24.09	40.23333	12.38333	2500	3700		1909	1	16				14:10:00		600	Y 200	60	Thor	Corynocephalus albomaculatus	Levinsen, 1884	1	Elise Wesenberg-Lund	taxon name as in publication: Corynocephalus Albo-Maculatus
4051a.30-l	4051a.30	38.78333	14.06667	2500	2490	Two different spatial points (coordinates) given for this station in the paper, correct ones cannot be resolved.	1930	5	3				21:30:00		100	S 200	90	Dana	Corynocephalus albomaculatus	Levinsen, 1884	2	Elise Wesenberg-Lund	taxon name as in publication: Corynocephalus Albo-Maculatus
4059.30-f	4059.30	35.98333	15.73333	2500	1980-2725		1930	5	9	1930	5	10	23:30:00	01:20:00	100	S 200	90	Dana	Corynocephalus albomaculatus	Levinsen, 1884	1	Elise Wesenberg-Lund	taxon name as in publication: Corynocephalus Albo-Maculatus
4067.30-h	4067.30	33.6	22.11667	2500	1950		1930	5	15				03:00:00		200	S 200	90	Dana	Corynocephalus albomaculatus	Levinsen, 1884	2	Elise Wesenberg-Lund	taxon name as in publication: Corynocephalus Albo-Maculatus
4079.30-c	4079.30	39.9	14.81667	2500	680-1160		1930	5	24				20:30:00	22:30:00	150	S 200	90	Dana	Corynocephalus albomaculatus	Levinsen, 1884	1	Elise Wesenberg-Lund	taxon name as in publication: Corynocephalus Albo-Maculatus
4089.30-a	4089.30	40.48333	14.26667	2500	1000		1930	5	26				23:20:00		250	S 200	90	Dana	Corynocephalus albomaculatus	Levinsen, 1884	1	Elise Wesenberg-Lund	taxon name as in publication: Corynocephalus Albo-Maculatus
4089.30-d	4089.30	40.48333	14.26667	2500	1000-1025		1930	5	26	1930	5	27	23:20:00	01:20:00	100	S 200	90	Dana	Corynocephalus albomaculatus	Levinsen, 1884	2	Elise Wesenberg-Lund	taxon name as in publication: Corynocephalus Albo-Maculatus
4089.30-e	4089.30	40.48333	14.26667	2500	1000-1025		1930	5	26	1930	5	27	23:20:00	01:20:00	150	S 200	90	Dana	Corynocephalus albomaculatus	Levinsen, 1884	1	Elise Wesenberg-Lund	taxon name as in publication: Corynocephalus Albo-Maculatus
4089.30-f	4089.30	40.48333	14.26667	2500	1000-1025		1930	5	26	1930	5	27	23:20:00	01:20:00	200	S 200	90	Dana	Corynocephalus albomaculatus	Levinsen, 1884	1	Elise Wesenberg-Lund	taxon name as in publication: Corynocephalus Albo-Maculatus
4107.30-c	4107.30	40.46667	14.25	2500	950-1040		1930	5	27	1930	5	28	22:45:00	02:45:00	100	S 200	90	Dana	Corynocephalus albomaculatus	Levinsen, 1884	1	Elise Wesenberg-Lund	taxon name as in publication: Corynocephalus Albo-Maculatus
168.06-c	168.06	51.5	-11.61667	2500	450-470		1906	8	26				23:55:00		300	Y 330	300	Thor	Greeffia oahuensis	McIntosh, 1885	2	Elise Wesenberg-Lund	taxon name as in publication: Greeffia Oahuensis
175.06-h	175.06	51.18333	-11.68333	2500	880		1906	8	30				23:55:00		300	Y 330	60	Thor	Greeffia oahuensis	McIntosh, 1885	2	Elise Wesenberg-Lund	taxon name as in publication: Greeffia Oahuensis
233.10-a	233.10	36.81667	-9.25	2500	658		1910	9	10				05:05:00		25	Y 200	15	Thor	Greeffia oahuensis	McIntosh, 1885	1	Elise Wesenberg-Lund	taxon name as in publication: Greeffia Oahuensis
4000.30-a	4000.30	0.51667	-11.03333	2500	3760		1930	3	4				02:30:00		300	S 200	120	Dana	Greeffia oahuensis	McIntosh, 1885	3	Elise Wesenberg-Lund	taxon name as in publication: Greeffia Oahuensis
52.06-a	52.06	48.71667	-12.08333	2500	1860		1906	5	21				00:25:00		300	Y 330	120	Thor	Greeffia oahuensis	McIntosh, 1885	3	Elise Wesenberg-Lund	taxon name as in publication: Greeffia Oahuensis	Depth differs from introductory table (given only as 1860m, not as a depth range).
62.06-a	62.06	50.41667	-12.73333	2500	2480		1906	6	4				09:55:00		300	Y 330	120	Thor	Greeffia oahuensis	McIntosh, 1885	2	Elise Wesenberg-Lund	taxon name as in publication: Greeffia Oahuensis	Time differs from introductory table (given as 9:55 am) , presumably this is an error in the publication.
80.06-d	80.06	51.56667	-11.83333	2500	1140		1906	6	16				18:30:00		1200	Y 200	120	Thor	Greeffia oahuensis	McIntosh, 1885	1	Elise Wesenberg-Lund	taxon name as in publication: Greeffia Oahuensis
82.05-a	82.05	51	-11.71667	2500	1340		1905	6	14				11:00:00		300	Y 330	120	Thor	Greeffia oahuensis	McIntosh, 1885	2	Elise Wesenberg-Lund	taxon name as in publication: Greeffia Oahuensis	Time differs from introductory table (given as 11:00).
93.05-a	93.05	49.41667	-12.33333	2500	1280		1905	6	24				15:30:00		300	Y 330	60	Thor	Greeffia oahuensis	McIntosh, 1885	3	Elise Wesenberg-Lund	taxon name as in publication: Greeffia Oahuensis
4136.30-c	4136.30	36.1	-0.26667	2500	2500		1930	6	7				01:45:00		950	S 150	90	Dana	Harmothoe longisetis	(Grube, 1863)	1	Elise Wesenberg-Lund	taxon name as in publication: Harmothoe longisetis
249.10-a	249.10	51.13333	1.25	2500	>50	this spot falls on the coast	1910	9	21				23:50:00		65	Y 200	15	Thor	Lagisca extenuata	(Grube, 1840)	6	Elise Wesenberg-Lund	taxon name as in publication: Lagisca Extenuata
178.06-e	178.06	48.06667	-12.66667	2500	4000		1906	9	2				09:05:00		1800	Y 330	120	Thor	Lagisca hubrechti	(McIntosh, 1900)	40	Elise Wesenberg-Lund	taxon name as in publication: Lagisca Hubrechti
179.06-c	179.06	47.33333	-12.38333	2500	>4000		1906	9	3				00:00:00		600	Y 330	120	Thor	Lagisca hubrechti	(McIntosh, 1900)	21	Elise Wesenberg-Lund	taxon name as in publication: Lagisca Hubrechti
180.06-a	180.06	48.31667	-13.88333	2500	>4000		1906	9	3				17:05:00		1800	Y 330	60	Thor	Lagisca hubrechti	(McIntosh, 1900)	5	Elise Wesenberg-Lund	taxon name as in publication: Lagisca Hubrechti
240.10-e	240.10	44.56667	-8.26667	2500	>4000		1910	9	15				21:40:00		1000	Y 200	30	Thor	Lagisca hubrechti	(McIntosh, 1900)	1	Elise Wesenberg-Lund	taxon name as in publication: Lagisca Hubrechti
36.06-e	36.06	44.35	-2.61667	2500	1035-1050		1906	5	10				09:05:00		800	Y 330	120	Thor	Lagisca hubrechti	(McIntosh, 1900)	4	Elise Wesenberg-Lund	taxon name as in publication: Lagisca Hubrechti
61.06-f	61.06	51.06667	-11.65	2500	1450		1906	5	31				18:50:00		800	Y 330	120	Thor	Lagisca hubrechti	(McIntosh, 1900)	5	Elise Wesenberg-Lund	taxon name as in publication: Lagisca Hubrechti
62.06-c	62.06	50.41667	-12.73333	2500	2775		1906	6	5				02:45:00		1500	Y 330	120	Thor	Lagisca hubrechti	(McIntosh, 1900)	6	Elise Wesenberg-Lund	taxon name as in publication: Lagisca Hubrechti
74.06-h	74.06	49.38333	-12.21667	2500	1245-1298		1906	6	10				06:35:00		2000	Y 330	60	Thor	Lagisca hubrechti	(McIntosh, 1900)	6	Elise Wesenberg-Lund	taxon name as in publication: Lagisca Hubrechti
76.06-a	76.06	49.45	-13.55	2500	>2600		1906	6	11				15:00:00		2800	Y 200	120	Thor	Lagisca hubrechti	(McIntosh, 1900)	2	Elise Wesenberg-Lund	taxon name as in publication: Lagisca Hubrechti
141.10-a	141.10	36.7	13.56667	2500	530		1910	7	20				22:35:00		25	Y 200	120	Thor	Lopadorhynchus appendiculatus	Southern, 1909	1	Elise Wesenberg-Lund	taxon name as in publication: Lopadorhynchus (Prolopadorhynchus) Appendiculatus	Duration of Haul differs from introductory table (given as 120min)
15.08-d	15.08	40.06667	19.1	2500	1000		1908	12	22				08:00:00		1400	Y 200	60	Thor	Lopadorhynchus appendiculatus	Southern, 1909	1	Elise Wesenberg-Lund	taxon name as in publication: Lopadorhynchus (Prolopadorhynchus) Appendiculatus
176.06-a	176.06	49.51667	-11.85	2500	1075-1125		1906	8	31				21:30:00		300	Y 330	120	Thor	Lopadorhynchus appendiculatus	Southern, 1909	1	Elise Wesenberg-Lund	taxon name as in publication: Lopadorhynchus (Prolopadorhynchus) Appendiculatus	For one mention of the sample in the ms, time differs from introductory table (given as 21:05). Minimum depth differs from introductory table (given as 1070m).
24.09-f	24.09	40.23333	12.38333	2500	>3700		1909	1	16				21:10:00		300	Y 200	30	Thor	Lopadorhynchus appendiculatus	Southern, 1909	1	Elise Wesenberg-Lund	taxon name as in publication: Lopadorhynchus (Prolopadorhynchus) Appendiculatus
4019.30-a	4019.30	33.13333	-10.36667	2500	4125		1930	3	30				18:30:00		300	S 200	120	Dana	Lopadorhynchus appendiculatus	Southern, 1909	1	Elise Wesenberg-Lund	taxon name as in publication: Lopadorhynchus (Prolopadorhynchus) Appendiculatus
45.09-b	45.09	37.46667	8.3	2500	>2150		1909	2	6				23:25:00		300	Y 200	30	Thor	Lopadorhynchus appendiculatus	Southern, 1909	1	Elise Wesenberg-Lund	taxon name as in publication: Lopadorhynchus (Prolopadorhynchus) Appendiculatus
46.09-f	46.09	37.28333	6	2500	>1930		1909	2	7				20:20:00		65	Y 200	30	Thor	Lopadorhynchus appendiculatus	Southern, 1909	1	Elise Wesenberg-Lund	taxon name as in publication: Lopadorhynchus (Prolopadorhynchus) Appendiculatus
1124.21-f	1124.21	37.25	2.91667	2500			1921	9	27				03:30:00		250	S 200	120	Dana	Lopadorhynchus nationalis	Reibisch, 1893	1	Elise Wesenberg-Lund	taxon name as in publication: Lopadorhynchus (Prolopadorhynchus) Nationalis
197.10-d	197.10	40.56667	13.6	2500	>1000		1910	8	24				19:45:00		25	Y 200	15	Thor	Lopadorhynchus nationalis	Reibisch, 1893	1	Elise Wesenberg-Lund	taxon name as in publication: Lopadorhynchus (Prolopadorhynchus) Nationalis	Sampling time is given as 20:00 for one mention of the sample in the paper, but that is the time of the hydrological sampling of the station.
297.11-a	297.11	33.16667	25.05	2500	>2000		1911	6	25				23:30:00		28	S 200	30	S S Pangan	Lopadorhynchus nationalis	Reibisch, 1893	2	Elise Wesenberg-Lund	taxon name as in publication: Lopadorhynchus (Prolopadorhynchus) Nationalis
4040.30-j	4040.30	38.35	9.4	2500	1975		1930	4	24				02:30:00		300	S 200	90	Dana	Lopadorhynchus nationalis	Reibisch, 1893	1	Elise Wesenberg-Lund	taxon name as in publication: Lopadorhynchus (Prolopadorhynchus) Nationalis
4050.30-h	4050.30	38.8	12.1	2500	1875		1930	5	3				04:00:00		150	S 200	90	Dana	Lopadorhynchus nationalis	Reibisch, 1893	1	Elise Wesenberg-Lund	taxon name as in publication: Lopadorhynchus (Prolopadorhynchus) Nationalis
4051a.30-m	4051a.30	38.78333	14.06667	2500	2830	Two different spatial points (coordinates) given for this station in the paper, correct ones cannot be resolved.	1930	5	3				19:30:00		250	S 200	90	Dana	Lopadorhynchus nationalis	Reibisch, 1893	1	Elise Wesenberg-Lund	taxon name as in publication: Lopadorhynchus (Prolopadorhynchus) Nationalis
4055.30-k	4055.30	38.20833	15.6	2500	225		1930	5	6				03:30:00		125	S 200	90	Dana	Lopadorhynchus nationalis	Reibisch, 1893	1	Elise Wesenberg-Lund	taxon name as in publication: Lopadorhynchus (Prolopadorhynchus) Nationalis
4056.30-b	4056.30	38.46667	15.63333	2500	690-1100		1930	5	6				19:30:00		200	S 200	90	Dana	Lopadorhynchus nationalis	Reibisch, 1893	1	Elise Wesenberg-Lund	taxon name as in publication: Lopadorhynchus (Prolopadorhynchus) Nationalis
4056.30-j	4056.30	38.46667	15.63333	2500	690-1100		1930	5	7				03:20:00		200	S 200	90	Dana	Lopadorhynchus nationalis	Reibisch, 1893	1	Elise Wesenberg-Lund	taxon name as in publication: Lopadorhynchus (Prolopadorhynchus) Nationalis
4066.30-d	4066.30	35	20.06667	2500	2840		1930	5	14				03:00:00		50	S 200	90	Dana	Lopadorhynchus nationalis	Reibisch, 1893	1	Elise Wesenberg-Lund	taxon name as in publication: Lopadorhynchus (Prolopadorhynchus) Nationalis
10.08-e	10.08	37.35	16.75	2500	>2100		1908	12	15				15:45:00		600	Y 200	60	Thor	Lopadorhynchus brevis	[auct. genus misspelling]	1	Elise Wesenberg-Lund	taxon name as in publication: Lopadorhynchus Brevis
11.08-c	11.08	36.95	18.26667	2500	>3700		1908	12	16				09:30:00		300	Y 200	120	Thor	Lopadorhynchus brevis	[auct. genus misspelling]	3	Elise Wesenberg-Lund	taxon name as in publication: Lopadorhynchus Brevis	Time differs from introductory table (given as 09:30).
1124.21-e	1124.21	37.25	2.91667	2500			1921	9	27				03:20:00		250	S 200	120	Dana	Lopadorhynchus brevis	[auct. genus misspelling]	1	Elise Wesenberg-Lund	taxon name as in publication: Lopadorhynchus Brevis
12.08-a	12.08	39.56667	17.28333	2500	1060		1908	12	19				11:40:00		300	Y 200	60	Thor	Lopadorhynchus brevis	[auct. genus misspelling]	2	Elise Wesenberg-Lund	taxon name as in publication: Lopadorhynchus Brevis
13.08-d	13.08	39.71667	17.5	2500	>1200		1908	12	19				20:50:00		65	Y 200	60	Thor	Lopadorhynchus brevis	[auct. genus misspelling]	2	Elise Wesenberg-Lund	taxon name as in publication: Lopadorhynchus Brevis
144.10-c	144.10	34.51667	18.66667	2500	3340		1910	7	24				02:00:00		25	Y 200	30	Thor	Lopadorhynchus brevis	[auct. genus misspelling]	1	Elise Wesenberg-Lund	taxon name as in publication: Lopadorhynchus Brevis
145.10-c	145.10	32.63333	19.03333	2500	1925		1910	7	25				04:10:00		300	Y 200	30	Thor	Lopadorhynchus brevis	[auct. genus misspelling]	4	Elise Wesenberg-Lund	taxon name as in publication: Lopadorhynchus Brevis
147.10-a	147.10	31.58333	19.03333	2500	960		1910	7	25				19:35:00		1200	D 1	180	Thor	Lopadorhynchus brevis	[auct. genus misspelling]	1	Elise Wesenberg-Lund	taxon name as in publication: Lopadorhynchus Brevis	Time differs from introductory table (given as 16:35).
187.10-poly	187.10	37.9	18.03333	2500	>2500		1910	8	18								15	Thor	Lopadorhynchus brevis	[auct. genus misspelling]	1	Elise Wesenberg-Lund	taxon name as in publication: Lopadorhynchus Brevis	Insufficient information on the sampling given in the paper, so this sample cannot be matched exactly to a sample in the introductory table.Gear and Wire Out Meters are only given as question marks.
281b.11-poly	281b.11	38.21667	15.60833	2500	200		1911	3	1							S 100	120	Thor	Lopadorhynchus brevis	[auct. genus misspelling]	2	Elise Wesenberg-Lund	taxon name as in publication: Lopadorhynchus Brevis	Insufficient information on the sampling given in the paper, so this sample cannot be matched exactly to a sample in the introductory table. Wire Out Meters is only given as a question mark.
297.11-a	297.11	33.16667	25.05	2500	>2000		1911	6	25				23:30:00		28	S 200	30	S S Pangan	Lopadorhynchus brevis	[auct. genus misspelling]	2	Elise Wesenberg-Lund	taxon name as in publication: Lopadorhynchus Brevis
31.09-f	31.09	41.73333	10.86667	2500	1420		1909	1	22				03:50:00		200	Y 200	30	Thor	Lopadorhynchus brevis	[auct. genus misspelling]	1	Elise Wesenberg-Lund	taxon name as in publication: Lopadorhynchus Brevis
4034.30-a	4034.30	37.2	3.13333	2500	2670		1930	4	20				23:15:00		100	S 200	90	Dana	Lopadorhynchus brevis	[auct. genus misspelling]	1	Elise Wesenberg-Lund	taxon name as in publication: Lopadorhynchus Brevis
4051a.30-f	4051a.30	38.78333	14.06667	2500	2250	Two different spatial points (coordinates) given for this station in the paper, correct ones cannot be resolved.	1930	5	4				03:45:00		300	S 200	120	Dana	Lopadorhynchus brevis	[auct. genus misspelling]	2	Elise Wesenberg-Lund	taxon name as in publication: Lopadorhynchus Brevis
4054.30-n	4054.30	38	15.55	2500	1125		1930	5	5				19:30:00		150	S 200	90	Dana	Lopadorhynchus brevis	[auct. genus misspelling]	1	Elise Wesenberg-Lund	taxon name as in publication: Lopadorhynchus Brevis
4056.30-a	4056.30	38.46667	15.63333	2500	690		1930	5	6				19:30:00			S 200	90	Dana	Lopadorhynchus brevis	[auct. genus misspelling]	1	Elise Wesenberg-Lund	taxon name as in publication: Lopadorhynchus Brevis	Wire Out Meters is only given as a question mark.
4059.30-a	4059.30	35.98333	15.73333	2500	1980		1930	5	9				23:30:00		100	S 200	90	Dana	Lopadorhynchus brevis	[auct. genus misspelling]	1	Elise Wesenberg-Lund	taxon name as in publication: Lopadorhynchus Brevis
4063.30-f	4063.30	36.3	18.33333	2500	3850		1930	5	13				03:20:00		100	S 200	90	Dana	Lopadorhynchus brevis	[auct. genus misspelling]	1	Elise Wesenberg-Lund	taxon name as in publication: Lopadorhynchus Brevis
4065.30-m	4065.30	35.36667	19.46667	2500	3075		1930	5	13				20:20:00		300	S 200	90	Dana	Lopadorhynchus brevis	[auct. genus misspelling]	1	Elise Wesenberg-Lund	taxon name as in publication: Lopadorhynchus Brevis
4069.30-d	4069.30	34.8	22.43333	2500	2900		1930	5	15				23:50:00		600	S 200	90	Dana	Lopadorhynchus brevis	[auct. genus misspelling]	1	Elise Wesenberg-Lund	taxon name as in publication: Lopadorhynchus Brevis
4071.30-a	4071.30	36.98333	23.48333	2500	360		1930	5	18				01:00:00		700	S 200	90	Dana	Lopadorhynchus brevis	[auct. genus misspelling]	1	Elise Wesenberg-Lund	taxon name as in publication: Lopadorhynchus Brevis
4071.30-e	4071.30	36.98333	23.48333	2500	710		1930	5	18				01:00:00		800	S 200	90	Dana	Lopadorhynchus brevis	[auct. genus misspelling]	1	Elise Wesenberg-Lund	taxon name as in publication: Lopadorhynchus Brevis
4076.30-d	4076.30	38.46667	18.35	2500	2255		1930	5	23				02:10:00		100	S 200	90	Dana	Lopadorhynchus brevis	[auct. genus misspelling]	1	Elise Wesenberg-Lund	taxon name as in publication: Lopadorhynchus Brevis
4078.30-b	4078.30	37.83333	15.53333	2500	1550		1930	5	24				02:40:00		150	S 200	90	Dana	Lopadorhynchus brevis	[auct. genus misspelling]	1	Elise Wesenberg-Lund	taxon name as in publication: Lopadorhynchus Brevis
4079.30-b	4079.30	39.9	14.81667	2500	680-1160		1930	5	24				20:30:00	22:30:00	100	S 200	90	Dana	Lopadorhynchus brevis	[auct. genus misspelling]	2	Elise Wesenberg-Lund	taxon name as in publication: Lopadorhynchus Brevis
4079.30-d	4079.30	39.9	14.81667	2500	680-1160		1930	5	24				20:30:00	22:30:00	200	S 200	90	Dana	Lopadorhynchus brevis	[auct. genus misspelling]	1	Elise Wesenberg-Lund	taxon name as in publication: Lopadorhynchus Brevis
4089.30-a	4089.30	40.48333	14.26667	2500	1000		1930	5	26				23:20:00		250	S 200	90	Dana	Lopadorhynchus brevis	[auct. genus misspelling]	1	Elise Wesenberg-Lund	taxon name as in publication: Lopadorhynchus Brevis
4107.30-d	4107.30	40.46667	14.25	2500	950-1040		1930	5	27	1930	5	28	22:45:00	02:45:00	150	S 200	90	Dana	Lopadorhynchus brevis	[auct. genus misspelling]	1	Elise Wesenberg-Lund	taxon name as in publication: Lopadorhynchus Brevis
4107.30-e	4107.30	40.46667	14.25	2500	950-1040		1930	5	27	1930	5	28	22:45:00	02:45:00	200	S 200	90	Dana	Lopadorhynchus brevis	[auct. genus misspelling]	1	Elise Wesenberg-Lund	taxon name as in publication: Lopadorhynchus Brevis
4118.30-d	4118.30	40.58333	13.66667	2500	1480		1930	5	29				22:40:00		200	S 200	90	Dana	Lopadorhynchus brevis	[auct. genus misspelling]	1	Elise Wesenberg-Lund	taxon name as in publication: Lopadorhynchus Brevis
4119.30-j	4119.30	40.21667	12.1	2500	3200		1930	5	30				17:20:00		400	P 100	45	Dana	Lopadorhynchus brevis	[auct. genus misspelling]	1	Elise Wesenberg-Lund	taxon name as in publication: Lopadorhynchus Brevis
4119.30-k	4119.30	40.21667	12.1	2500	3200		1930	5	30				17:20:00		600	P 100	45	Dana	Lopadorhynchus brevis	[auct. genus misspelling]	1	Elise Wesenberg-Lund	taxon name as in publication: Lopadorhynchus Brevis
4119.30-l	4119.30	40.21667	12.1	2500	3200		1930	5	30				17:20:00		800	P 100	45	Dana	Lopadorhynchus brevis	[auct. genus misspelling]	2	Elise Wesenberg-Lund	taxon name as in publication: Lopadorhynchus Brevis
4119.30-r	4119.30	40.21667	12.1	2500	3375		1930	5	30				15:30:00		1000	P 100	45	Dana	Lopadorhynchus brevis	[auct. genus misspelling]	1	Elise Wesenberg-Lund	taxon name as in publication: Lopadorhynchus Brevis
4119.30-s	4119.30	40.21667	12.1	2500	3375		1930	5	30				15:30:00		1200	P 100	45	Dana	Lopadorhynchus brevis	[auct. genus misspelling]	1	Elise Wesenberg-Lund	taxon name as in publication: Lopadorhynchus Brevis
4122.30-c	4122.30	38.45	10.33333	2500	2000		1930	6	1				20:00:00		150	S 200	90	Dana	Lopadorhynchus brevis	[auct. genus misspelling]	1	Elise Wesenberg-Lund	taxon name as in publication: Lopadorhynchus Brevis
4122.30-e	4122.30	38.45	10.33333	2500	2000		1930	6	1				20:00:00		250	S 200	90	Dana	Lopadorhynchus brevis	[auct. genus misspelling]	1	Elise Wesenberg-Lund	taxon name as in publication: Lopadorhynchus Brevis
4124.30-e	4124.30	37.4	2.96667	2500	2630		1930	6	3				22:40:00		200	S 200	90	Dana	Lopadorhynchus brevis	[auct. genus misspelling]	1	Elise Wesenberg-Lund	taxon name as in publication: Lopadorhynchus Brevis
4158.30-a	4158.30	46.46667	-8.01667	2500	4550		1930	6	18				01:45:00		600	S 200	90	Dana	Lopadorhynchus brevis	[auct. genus misspelling]	2	Elise Wesenberg-Lund	taxon name as in publication: Lopadorhynchus Brevis
160.10-e	160.10	35.98333	28.23333	2500	1000-2980		1910	8	1				03:35:00		1000	Y 200	60	Thor	Lopadorrhynchus krohnii	(Claparède, 1870)	1	Elise Wesenberg-Lund	taxon name as in publication: Lopadorhynchus Krohnii	Depth differs from introductory table (given as 1000-2980m)
4040.30-j	4040.30	38.35	9.4	2500	1975		1930	4	24				02:30:00		300	S 200	90	Dana	Lopadorrhynchus krohnii	(Claparède, 1870)	1	Elise Wesenberg-Lund	taxon name as in publication: Lopadorhynchus Krohnii
4067.30-e	4067.30	33.6	22.11667	2500	1925		1930	5	14				19:50:00		200	S 200	90	Dana	Lopadorrhynchus krohnii	(Claparède, 1870)	1	Elise Wesenberg-Lund	taxon name as in publication: Lopadorhynchus Krohnii
4076.30-d	4076.30	38.46667	18.35	2500	2255		1930	5	23				02:10:00		100	S 200	90	Dana	Lopadorrhynchus krohnii	(Claparède, 1870)	1	Elise Wesenberg-Lund	taxon name as in publication: Lopadorhynchus Krohnii
4078.30-b	4078.30	37.83333	15.53333	2500	1550		1930	5	24				02:40:00		150	S 200	90	Dana	Lopadorrhynchus krohnii	(Claparède, 1870)	1	Elise Wesenberg-Lund	taxon name as in publication: Lopadorhynchus Krohnii
4089.30-a	4089.30	40.48333	14.26667	2500	1000		1930	5	26				23:20:00		250	S 200	90	Dana	Lopadorrhynchus krohnii	(Claparède, 1870)	1	Elise Wesenberg-Lund	taxon name as in publication: Lopadorhynchus Krohnii
106.10-b	106.10	36.55	-2	2500	1100		1910	6	25				00:20:00		1200	Y 200	60	Thor	Lopadorhynchus uncinatus	Fauvel, 1915	1	Elise Wesenberg-Lund	taxon name as in publication: Lopadorhynchus Uncinatus
1117.21-b	1117.21	35.98333	-5.5	2500	514		1921	9	21				18:15:00		300	S 200	120	Dana	Lopadorhynchus uncinatus	Fauvel, 1915	2	Elise Wesenberg-Lund	taxon name as in publication: Lopadorhynchus Uncinatus
1119.21-a	1119.21	36.13333	-0.5	2500	2800		1921	9	23				21:00:00		25	S 200	30	Dana	Lopadorhynchus uncinatus	Fauvel, 1915	15	Elise Wesenberg-Lund	taxon name as in publication: Lopadorhynchus Uncinatus
1122.21-b	1122.21	37.2	1.13333	2500			1921	9	25				21:30:00		100-200	S 200	120	Dana	Lopadorhynchus uncinatus	Fauvel, 1915	2	Elise Wesenberg-Lund	taxon name as in publication: Lopadorhynchus Uncinatus
1124.21-c	1124.21	37.25	2.91667	2500			1921	9	27				03:20:00		150	S 200	120	Dana	Lopadorhynchus uncinatus	Fauvel, 1915	2	Elise Wesenberg-Lund	taxon name as in publication: Lopadorhynchus Uncinatus
1128.21-b	1128.21	36.76667	0.26667	2500			1921	10	1				21:50:00		500	S 200	60	Dana	Lopadorhynchus uncinatus	Fauvel, 1915	4	Elise Wesenberg-Lund	taxon name as in publication: Lopadorhynchus Uncinatus
129.10-e	129.10	40.08333	11.51667	2500	3420		1910	7	12				04:20:00		1000	Y 200	60	Thor	Lopadorhynchus uncinatus	Fauvel, 1915	1	Elise Wesenberg-Lund	taxon name as in publication: Lopadorhynchus Uncinatus
13.08-d	13.08	39.71667	17.5	2500	>1200		1908	12	19				20:50:00		65	Y 200	60	Thor	Lopadorhynchus uncinatus	Fauvel, 1915	2	Elise Wesenberg-Lund	taxon name as in publication: Lopadorhynchus Uncinatus
145.10-c	145.10	32.63333	19.03333	2500	1925		1910	7	25				04:10:00		300	Y 200	30	Thor	Lopadorhynchus uncinatus	Fauvel, 1915	3	Elise Wesenberg-Lund	taxon name as in publication: Lopadorhynchus Uncinatus
15.08-c	15.08	40.06667	19.1	2500	1000		1908	12	22				05:20:00		1400	Y 200	60	Thor	Lopadorhynchus uncinatus	Fauvel, 1915	6	Elise Wesenberg-Lund	taxon name as in publication: Lopadorhynchus Uncinatus
175.06-a	175.06	51.18333	-11.68333	2500	930-970		1906	8	30				14:45:00		300	Y 330	60	Thor	Lopadorhynchus uncinatus	Fauvel, 1915	1	Elise Wesenberg-Lund	taxon name as in publication: Lopadorhynchus Uncinatus
176.06-a	176.06	49.51667	-11.85	2500	1075-1125		1906	8	31				21:30:00		300	Y 330	120	Thor	Lopadorhynchus uncinatus	Fauvel, 1915	2	Elise Wesenberg-Lund	taxon name as in publication: Lopadorhynchus Uncinatus	For one mention of the sample in the ms, time differs from introductory table (given as 21:05). Minimum depth differs from introductory table (given as 1070m).
182.10-g	182.10	38.21667	24.8	2500	500		1910	8	14				23:40:00		600	Y 200	30	Thor	Lopadorhynchus uncinatus	Fauvel, 1915	1	Elise Wesenberg-Lund	taxon name as in publication: Lopadorhynchus Uncinatus	For one mention of the sample in the ms, the time differs from introductory table (given as 23:00, which is the time of the hydrological measurements, so probably reported wrongly in publication.
192.10-e	192.10	38.11667	15.58333	2500	652		1910	8	20				22:50:00		600	Y 200	30	Thor	Lopadorhynchus uncinatus	Fauvel, 1915	1	Elise Wesenberg-Lund	taxon name as in publication: Lopadorhynchus Uncinatus	Depth differs from introductory table (given as 650m). Time differs from introductory table (given as 22:15).
206.10-b	206.10	39.53333	5.25	2500	2860		1910	8	28				01:05:00		300	Y 200	15	Thor	Lopadorhynchus uncinatus	Fauvel, 1915	1	Elise Wesenberg-Lund	taxon name as in publication: Lopadorhynchus Uncinatus
210.10-e	210.10	41.16667	2.38333	2500	780		1910	8	30				03:35:00		600	Y 200	30	Thor	Lopadorhynchus uncinatus	Fauvel, 1915	1	Elise Wesenberg-Lund	taxon name as in publication: Lopadorhynchus Uncinatus
232.10-g	232.10	36.46667	-9.1	2500	3500		1910	9	9				23:45:00		2000	Y 200	30	Thor	Lopadorhynchus uncinatus	Fauvel, 1915	1	Elise Wesenberg-Lund	taxon name as in publication: Lopadorhynchus Uncinatus
24.09-f	24.09	40.23333	12.38333	2500	>3700		1909	1	16				21:10:00		300	Y 200	30	Thor	Lopadorhynchus uncinatus	Fauvel, 1915	1	Elise Wesenberg-Lund	taxon name as in publication: Lopadorhynchus Uncinatus
24.09-h	24.09	40.23333	12.38333	2500	>3700		1909	1	16				23:15:00		1600	Y 200	240	Thor	Lopadorhynchus uncinatus	Fauvel, 1915	1	Elise Wesenberg-Lund	taxon name as in publication: Lopadorhynchus Uncinatus
28.09-b	28.09	40.88333	13.71667	2500	600		1909	1	19				18:40:00		400	Y 200	30	Thor	Lopadorhynchus uncinatus	Fauvel, 1915	1	Elise Wesenberg-Lund	taxon name as in publication: Lopadorhynchus Uncinatus
29.09-f	29.09	40.78333	12.91667	2500	1550		1909	1	20				21:30:00		600	Y 200	60	Thor	Lopadorhynchus uncinatus	Fauvel, 1915	6	Elise Wesenberg-Lund	taxon name as in publication: Lopadorhynchus Uncinatus
31.09-f	31.09	41.73333	10.86667	2500	1420		1909	1	22				03:50:00		200	Y 200	30	Thor	Lopadorhynchus uncinatus	Fauvel, 1915	1	Elise Wesenberg-Lund	taxon name as in publication: Lopadorhynchus Uncinatus
37.06-c	37.06	44.01667	-2.81667	2500	1400		1906	5	10				21:55:00		200	Y 330	120	Thor	Lopadorhynchus uncinatus	Fauvel, 1915	1	Elise Wesenberg-Lund	taxon name as in publication: Lopadorhynchus Uncinatus
4035.30-c	4035.30	37.61667	5.1	2500	2700		1930	4	21				23:55:00		250	S 200	90	Dana	Lopadorhynchus uncinatus	Fauvel, 1915	2	Elise Wesenberg-Lund	taxon name as in publication: Lopadorhynchus Uncinatus
4036.30-d	4036.30	38.46667	7.98333	2500	2700		1930	4	22				23:55:00		200-150	S 200	90	Dana	Lopadorhynchus uncinatus	Fauvel, 1915	3	Elise Wesenberg-Lund	taxon name as in publication: Lopadorhynchus Uncinatus
4043.30-a	4043.30	37.50833	11	2500	200		1930	4	25				00:30:00		150	S 200	5	Dana	Lopadorhynchus uncinatus	Fauvel, 1915	2	Elise Wesenberg-Lund	taxon name as in publication: Lopadorhynchus Uncinatus
4062.30-b	4062.30	36.66667	17.66667	2500	3250		1930	5	12				20:20:00		300	S 200	90	Dana	Lopadorhynchus uncinatus	Fauvel, 1915	1	Elise Wesenberg-Lund	taxon name as in publication: Lopadorhynchus Uncinatus
4067.30-g	4067.30	33.6	22.11667	2500	1950		1930	5	15				03:00:00		950	S 150	90	Dana	Lopadorhynchus uncinatus	Fauvel, 1915	1	Elise Wesenberg-Lund	taxon name as in publication: Lopadorhynchus Uncinatus
4079.30-c	4079.30	39.9	14.81667	2500	680-1160		1930	5	24				20:30:00	22:30:00	150	S 200	90	Dana	Lopadorhynchus uncinatus	Fauvel, 1915	1	Elise Wesenberg-Lund	taxon name as in publication: Lopadorhynchus Uncinatus
4089.30-a	4089.30	40.48333	14.26667	2500	1000		1930	5	26				23:20:00		250	S 200	90	Dana	Lopadorhynchus uncinatus	Fauvel, 1915	1	Elise Wesenberg-Lund	taxon name as in publication: Lopadorhynchus Uncinatus
4107.30-c	4107.30	40.46667	14.25	2500	950-1040		1930	5	27	1930	5	28	22:45:00	02:45:00	100	S 200	90	Dana	Lopadorhynchus uncinatus	Fauvel, 1915	3	Elise Wesenberg-Lund	taxon name as in publication: Lopadorhynchus Uncinatus
4107.30-d	4107.30	40.46667	14.25	2500	950-1040		1930	5	27	1930	5	28	22:45:00	02:45:00	150	S 200	90	Dana	Lopadorhynchus uncinatus	Fauvel, 1915	1	Elise Wesenberg-Lund	taxon name as in publication: Lopadorhynchus Uncinatus
4107.30-f	4107.30	40.46667	14.25	2500	950-1040		1930	5	27	1930	5	28	22:45:00	02:45:00	250	S 200	90	Dana	Lopadorhynchus uncinatus	Fauvel, 1915	1	Elise Wesenberg-Lund	taxon name as in publication: Lopadorhynchus Uncinatus
4119.30-g	4119.30	40.21667	12.1	2500	2700		1930	5	30				19:45:00		3000	S 150	120	Dana	Lopadorhynchus uncinatus	Fauvel, 1915	1	Elise Wesenberg-Lund	taxon name as in publication: Lopadorhynchus Uncinatus
4119.30-r	4119.30	40.21667	12.1	2500	3375		1930	5	30				15:30:00		1000	P 100	45	Dana	Lopadorhynchus uncinatus	Fauvel, 1915	1	Elise Wesenberg-Lund	taxon name as in publication: Lopadorhynchus Uncinatus
4120.30-a	4120.30	38.56667	13.2	2500	1825		1930	5	31				22:20:00		100	S 200	90	Dana	Lopadorhynchus uncinatus	Fauvel, 1915	4	Elise Wesenberg-Lund	taxon name as in publication: Lopadorhynchus Uncinatus
4120.30-b	4120.30	38.56667	13.2	2500	2090		1930	5	31				22:20:00		250	S 200	90	Dana	Lopadorhynchus uncinatus	Fauvel, 1915	2	Elise Wesenberg-Lund	taxon name as in publication: Lopadorhynchus Uncinatus
4121.30-c	4121.30	38.36667	13.06667	2500	950		1930	6	1				00:50:00		100	S 200	120	Dana	Lopadorhynchus uncinatus	Fauvel, 1915	3	Elise Wesenberg-Lund	taxon name as in publication: Lopadorhynchus Uncinatus
4122.30-d	4122.30	38.45	10.33333	2500	2000		1930	6	1				20:00:00		200	S 200	90	Dana	Lopadorhynchus uncinatus	Fauvel, 1915	1	Elise Wesenberg-Lund	taxon name as in publication: Lopadorhynchus Uncinatus
4125.30-a	4125.30	36.9	3.05	2500	2640		1930	6	5				02:20:00		150	S 200	90	Dana	Lopadorhynchus uncinatus	Fauvel, 1915	3	Elise Wesenberg-Lund	taxon name as in publication: Lopadorhynchus Uncinatus
4125.30-f	4125.30	36.9	3.05	2500	2640		1930	6	5				02:20:00		250	S 200	90	Dana	Lopadorhynchus uncinatus	Fauvel, 1915	1	Elise Wesenberg-Lund	taxon name as in publication: Lopadorhynchus Uncinatus
4135.30-g	4135.30	36.8	3.11667	2500	41		1930	6	5				20:00:00		100	S 200	30	Dana	Lopadorhynchus uncinatus	Fauvel, 1915	1	Elise Wesenberg-Lund	taxon name as in publication: Lopadorhynchus Uncinatus
4136.30-f	4136.30	36.1	-0.26667	2500	2575		1930	6	7				01:45:00		50	S 200	90	Dana	Lopadorhynchus uncinatus	Fauvel, 1915	1	Elise Wesenberg-Lund	taxon name as in publication: Lopadorhynchus Uncinatus
46.09-e	46.09	37.28333	6	2500	>1930		1909	2	7				19:30:00		300	Y 200	30	Thor	Lopadorhynchus uncinatus	Fauvel, 1915	2	Elise Wesenberg-Lund	taxon name as in publication: Lopadorhynchus Uncinatus
51.09-b	51.09	36.45	-0.61667	2500	>2000		1909	2	18				00:50:00		300	Y 200	30	Thor	Lopadorhynchus uncinatus	Fauvel, 1915	1	Elise Wesenberg-Lund	taxon name as in publication: Lopadorhynchus Uncinatus
59.09-f	59.09	36.03333	-4.4	2500	1260		1909	2	21				01:40:00		500	Y 200	30	Thor	Lopadorhynchus uncinatus	Fauvel, 1915	1	Elise Wesenberg-Lund	taxon name as in publication: Lopadorhynchus Uncinatus
65.09-e	65.09	35.88333	-7.43333	2500	1300		1909	2	24				12:30:00		1600	Y 200	120	Thor	Lopadorhynchus uncinatus	Fauvel, 1915	1	Elise Wesenberg-Lund	taxon name as in publication: Lopadorhynchus Uncinatus
93.05-d	93.05	49.41667	-12.33333	2500	1230-1350		1905	6	24				19:45:00		300	Y 330	120	Thor	Lopadorhynchus uncinatus	Fauvel, 1915	1	Elise Wesenberg-Lund	taxon name as in publication: Lopadorhynchus Uncinatus
106.10-e	106.10	36.55	-2	2500	1100		1910	6	25				02:30:00		65	Y 200	30	Thor	Maupasia coeca	Viguier, 1886	1	Elise Wesenberg-Lund	taxon name as in publication: Maupasia Coeca
112.10-b	112.10	36.93333	2.25	2500	2700		1910	6	27				00:15:00		300	Y 200	30	Thor	Maupasia coeca	Viguier, 1886	1	Elise Wesenberg-Lund	taxon name as in publication: Maupasia Coeca
132.10-f	132.10	38.95	9.78333	2500	1227		1910	7	14				04:50:00		600	Y 200	30	Thor	Maupasia coeca	Viguier, 1886	1	Elise Wesenberg-Lund	taxon name as in publication: Maupasia Coeca
225.10-a	225.10	36.58333	-3	2500	200		1910	9	6				03:30:00		25	Y 200	15	Thor	Maupasia coeca	Viguier, 1886	3	Elise Wesenberg-Lund	taxon name as in publication: Maupasia Coeca
4136.30-b	4136.30	36.1	-0.26667	2500	2500		1930	6	7				01:45:00		1000	E 300	90	Dana	Maupasia coeca	Viguier, 1886	2	Elise Wesenberg-Lund	taxon name as in publication: Maupasia Coeca
4136.30-e	4136.30	36.1	-0.26667	2500	2500		1930	6	7				01:45:00		50	S 200	90	Dana	Maupasia coeca	Viguier, 1886	2	Elise Wesenberg-Lund	taxon name as in publication: Maupasia Coeca
4139.30-g	4139.30	36.35	-3.1	2500	850		1930	6	8				01:15:00		100	S 200	90	Dana	Maupasia coeca	Viguier, 1886	1	Elise Wesenberg-Lund	taxon name as in publication: Maupasia Coeca
112.10-b	112.10	36.93333	2.25	2500	2700		1910	6	27				00:15:00		300	Y 200	30	Thor	Nectochaeta caroli	Fauvel, 1914	1	Elise Wesenberg-Lund	taxon name as in publication: Nectochaeta Caroli
1133.21-a	1133.21	36.16667	-4.16667	2500	1350		1921	10	3				17:10:00		1500	S 200	75	Dana	Nectochaeta caroli	Fauvel, 1914	1	Elise Wesenberg-Lund	taxon name as in publication: Nectochaeta Caroli
175.10-j	175.10	40.8	27.98333	2500	1103		1910	8	11				23:20:00		350	N 30	30	Thor	Nectochaeta caroli	Fauvel, 1914	1	Elise Wesenberg-Lund	taxon name as in publication: Nectochaeta Caroli
176.10-a	176.10	40.75	27.71667	2500	>500		1910	8	12				04:00:00		65	Y 200	30	Thor	Nectochaeta caroli	Fauvel, 1914	10	Elise Wesenberg-Lund	taxon name as in publication: Nectochaeta Caroli
190.06-poly	190.06	46.5	-7	2500	>4000		1906	9	11									Thor	Nectochaeta caroli	Fauvel, 1914	1	Elise Wesenberg-Lund	taxon name as in publication: Nectochaeta Caroli	Gear, time and Wire out Meters are missing - sample cannot be matched unambiguously to introductory table.
4004.30-a	4004.30	10.35	-17.98333	2500	2870		1930	3	11				03:15:00		300	S 200	120	Dana	Nectochaeta caroli	Fauvel, 1914	6	Elise Wesenberg-Lund	taxon name as in publication: Nectochaeta Caroli
4136.30-c	4136.30	36.1	-0.26667	2500	2500		1930	6	7				01:45:00		950	S 150	90	Dana	Nectochaeta caroli	Fauvel, 1914	2	Elise Wesenberg-Lund	taxon name as in publication: Nectochaeta Caroli
4139.30-f	4139.30	36.35	-3.1	2500	850		1930	6	8				01:15:00		950	S 150	90	Dana	Nectochaeta caroli	Fauvel, 1914	1	Elise Wesenberg-Lund	taxon name as in publication: Nectochaeta Caroli
106.10-b	106.10	36.55	-2	2500	1100		1910	6	25				00:20:00		1200	Y 200	60	Thor	Nectochaeta grimaldii	Marenzeller, 1892	1	Elise Wesenberg-Lund	taxon name as in publication: Nectochaeta Grimaldi
178.06-e	178.06	48.06667	-12.66667	2500	4000		1906	9	2				09:05:00		1800	Y 330	120	Thor	Nectochaeta grimaldii	Marenzeller, 1892	2	Elise Wesenberg-Lund	taxon name as in publication: Nectochaeta Grimaldi
190.06-d	190.06	46.5	-7	2500	>4000		1906	9	11				08:25:00		2700	Y 330	150	Thor	Nectochaeta grimaldii	Marenzeller, 1892	1	Elise Wesenberg-Lund	taxon name as in publication: Nectochaeta Grimaldi
76.09-c	76.09	47.01667	-5.8	2500	>1200		1909	3	10				14:40:00		1600	Y 200	60	Thor	Nectochaeta grimaldii	Marenzeller, 1892	1	Elise Wesenberg-Lund	taxon name as in publication: Nectochaeta Grimaldi
106.10-e	106.10	36.55	-2	2500	1100		1910	6	25				02:30:00		65	Y 200	30	Thor	Torrea candida	(Delle Chiaje, 1841)	1	Elise Wesenberg-Lund	taxon name as in publication: Torrea Candida
107.10-c	107.10	36.3	-1.23333	2500	2250		1910	6	25				09:05:00		300	Y 200	30	Thor	Torrea candida	(Delle Chiaje, 1841)	1	Elise Wesenberg-Lund	taxon name as in publication: Torrea Candida
11.08-b	11.08	36.95	18.26667	2500	>3700		1908	12	16				05:25:00		65	Y 200	60	Thor	Torrea candida	(Delle Chiaje, 1841)	1	Elise Wesenberg-Lund	taxon name as in publication: Torrea Candida
1108.21-c	1108.21	35.18333	-8.46667	2500			1921	9	14				20:15:00		300	Y 200	120	Dana	Torrea candida	(Delle Chiaje, 1841)	6	Elise Wesenberg-Lund	taxon name as in publication: Torrea Candida
1119.21-a	1119.21	36.13333	-0.5	2500	2800		1921	9	23				21:00:00		25	S 200	30	Dana	Torrea candida	(Delle Chiaje, 1841)	6	Elise Wesenberg-Lund	taxon name as in publication: Torrea Candida
112.10-e	112.10	36.93333	2.25	2500	2700		1910	6	27				01:05:00		65	Y 200	15	Thor	Torrea candida	(Delle Chiaje, 1841)	1	Elise Wesenberg-Lund	taxon name as in publication: Torrea Candida
1120.21-d	1120.21	36.4	-1	2500			1921	9	24				04:40:00		250	S 200	120	Dana	Torrea candida	(Delle Chiaje, 1841)	2	Elise Wesenberg-Lund	taxon name as in publication: Torrea Candida
1121.21-a	1121.21	36.63333	-2	2500	950		1921	9	24				14:15:00		25	S 200	30	Dana	Torrea candida	(Delle Chiaje, 1841)	1	Elise Wesenberg-Lund	taxon name as in publication: Torrea Candida
1122.21-a	1122.21	37.2	1.13333	2500			1921	9	25				21:30:00		100	S 200	120	Dana	Torrea candida	(Delle Chiaje, 1841)	2	Elise Wesenberg-Lund	taxon name as in publication: Torrea Candida
1124.21-b	1124.21	37.25	2.91667	2500			1921	9	27				03:20:00		100-200	S 200	120	Dana	Torrea candida	(Delle Chiaje, 1841)	2	Elise Wesenberg-Lund	taxon name as in publication: Torrea Candida
115.10-b	115.10	38.28333	4.18333	2500	2800		1910	6	28				23:20:00		300	Y 200	30	Thor	Torrea candida	(Delle Chiaje, 1841)	2	Elise Wesenberg-Lund	taxon name as in publication: Torrea Candida	For one mention of this sample a time range is given (1910-06-28 - 1910-06-29), but only the start day matches with the sampling event in the introductory table. Probably an error in the publication.
115.10-f	115.10	38.28333	4.18333	2500	2800		1910	6	29				01:20:00		65	Y 200	15	Thor	Torrea candida	(Delle Chiaje, 1841)	1	Elise Wesenberg-Lund	taxon name as in publication: Torrea Candida	For one mention of this sample a time range is given (1910-06-28 - 1910-06-29), but only the end day matches with the sampling event in the introductory table. Probably an error in the publication.
115.10-g	115.10	38.28333	4.18333	2500	2800		1910	6	29				01:40:00		25	Y 200	15	Thor	Torrea candida	(Delle Chiaje, 1841)	4	Elise Wesenberg-Lund	taxon name as in publication: Torrea Candida
116.10-i	116.10	39.45	5.43333	2500	2860		1910	6	30				02:30:00		65	Y 200	30	Thor	Torrea candida	(Delle Chiaje, 1841)	2	Elise Wesenberg-Lund	taxon name as in publication: Torrea Candida
116.10-j	116.10	39.45	5.43333	2500	2860		1910	6	30				03:00:00		25	Y 200	15	Thor	Torrea candida	(Delle Chiaje, 1841)	2	Elise Wesenberg-Lund	taxon name as in publication: Torrea Candida
118.10-e	118.10	41	6.71667	2500	>2700		1910	6	30				22:55:00		300	Y 200	30	Thor	Torrea candida	(Delle Chiaje, 1841)	1	Elise Wesenberg-Lund	taxon name as in publication: Torrea Candida
118.10-i	118.10	41	6.71667	2500	>2700		1910	7	1				00:20:00		25	Y 200	15	Thor	Torrea candida	(Delle Chiaje, 1841)	5	Elise Wesenberg-Lund	taxon name as in publication: Torrea Candida
129.10-a	129.10	40.08333	11.51667	2500	3420		1910	7	12				03:00:00		25	Y 200	30	Thor	Torrea candida	(Delle Chiaje, 1841)	1	Elise Wesenberg-Lund	taxon name as in publication: Torrea Candida
132.10-d	132.10	38.95	9.78333	2500	1227		1910	7	14				03:05:00		25	Y 200	30	Thor	Torrea candida	(Delle Chiaje, 1841)	2	Elise Wesenberg-Lund	taxon name as in publication: Torrea Candida	For one mention of the sample in the ms, the time differs from introductory table and from other mentions of this sample in the same paper (given as 03:00, presumably an error in the publication).
134.10-a	134.10	37.61667	10.28333	2500	350		1910	7	15				04:50:00		25	Y 200	30	Thor	Torrea candida	(Delle Chiaje, 1841)	2	Elise Wesenberg-Lund	taxon name as in publication: Torrea Candida
144.10-c	144.10	34.51667	18.66667	2500	3340		1910	7	24				02:00:00		25	Y 200	30	Thor	Torrea candida	(Delle Chiaje, 1841)	1	Elise Wesenberg-Lund	taxon name as in publication: Torrea Candida
144.10-h	144.10	34.51667	18.66667	2500	3340		1910	7	24				09:00:00		25	Y 200	30	Thor	Torrea candida	(Delle Chiaje, 1841)	1	Elise Wesenberg-Lund	taxon name as in publication: Torrea Candida
147.10-c	147.10	31.58333	19.03333	2500	993		1910	7	25				23:35:00		25	Y 200	30	Thor	Torrea candida	(Delle Chiaje, 1841)	1	Elise Wesenberg-Lund	taxon name as in publication: Torrea Candida	Time differs from introductory table (given as 23:35, which is the time of the hydrological measurements, so probably reported wrongly in publication.Depth differs from introductory table (given as 996m).
160.10-a	160.10	35.98333	28.23333	2500	>1000		1910	8	1				02:00:00		25	Y 200	30	Thor	Torrea candida	(Delle Chiaje, 1841)	1	Elise Wesenberg-Lund	taxon name as in publication: Torrea Candida
182.10-f	182.10	38.21667	24.8	2500	500		1910	8	14				23:00:00		10	Y 200	15	Thor	Torrea candida	(Delle Chiaje, 1841)	1	Elise Wesenberg-Lund	taxon name as in publication: Torrea Candida
193.10-a	193.10	38.25	15.65	2500	>100		1910	8	21				00:50:00		10	Y 200	30	Thor	Torrea candida	(Delle Chiaje, 1841)	4	Elise Wesenberg-Lund	taxon name as in publication: Torrea Candida
194.10-a	194.10	38.55	15.48333	2500	1140		1910	8	21				04:30:00		10	Y 200	15	Thor	Torrea candida	(Delle Chiaje, 1841)	4	Elise Wesenberg-Lund	taxon name as in publication: Torrea Candida
194.10-d	194.10	38.55	15.48333	2500	1140		1910	8	21				05:00:00		25	Y 200	15	Thor	Torrea candida	(Delle Chiaje, 1841)	6	Elise Wesenberg-Lund	taxon name as in publication: Torrea Candida
194.10-e	194.10	38.55	15.48333	2500	1140		1910	8	21				06:00:00		1200	Y 200	30	Thor	Torrea candida	(Delle Chiaje, 1841)	1	Elise Wesenberg-Lund	taxon name as in publication: Torrea Candida
195.10-b	195.10	39.03333	14.91667	2500	3160		1910	8	21				18:10:00		300	Y 200	30	Thor	Torrea candida	(Delle Chiaje, 1841)	3	Elise Wesenberg-Lund	taxon name as in publication: Torrea Candida
195.10-e	195.10	39.03333	14.91667	2500	3160		1910	8	21				18:50:00		65	Y 200	15	Thor	Torrea candida	(Delle Chiaje, 1841)	2	Elise Wesenberg-Lund	taxon name as in publication: Torrea Candida
196.10-a	196.10	39.98333	14.51667	2500	>600		1910	8	22				02:40:00		25	Y 200	30	Thor	Torrea candida	(Delle Chiaje, 1841)	10	Elise Wesenberg-Lund	taxon name as in publication: Torrea Candida
199.10-e	199.10	39.53333	10.81667	2500	2700		1910	8	25				21:00:00		25	Y 200	15	Thor	Torrea candida	(Delle Chiaje, 1841)	2	Elise Wesenberg-Lund	taxon name as in publication: Torrea Candida
200.10-a	200.10	39.3	10.18333	2500	>2000		1910	8	26				03:45:00		25	Y 200	30	Thor	Torrea candida	(Delle Chiaje, 1841)	3	Elise Wesenberg-Lund	taxon name as in publication: Torrea Candida
206.10-a	206.10	39.53333	5.25	2500	2860		1910	8	28				00:30:00		25	Y 200	15	Thor	Torrea candida	(Delle Chiaje, 1841)	1	Elise Wesenberg-Lund	taxon name as in publication: Torrea Candida
206.10-e	206.10	39.53333	5.25	2500	2860		1910	8	28				01:40:00		1000	Y 200	45	Thor	Torrea candida	(Delle Chiaje, 1841)	2	Elise Wesenberg-Lund	taxon name as in publication: Torrea Candida
206.10-g	206.10	39.53333	5.25	2500	2860		1910	8	28				03:05:00		2000	Y 200	45	Thor	Torrea candida	(Delle Chiaje, 1841)	2	Elise Wesenberg-Lund	taxon name as in publication: Torrea Candida
210.10-b	210.10	41.16667	2.38333	2500	780		1910	8	30				02:45:00		25	Y 200	30	Thor	Torrea candida	(Delle Chiaje, 1841)	1	Elise Wesenberg-Lund	taxon name as in publication: Torrea Candida
216.10-a	216.10	38.51667	1.4	2500	>85		1910	9	1				05:10:00		25	Y 200	30	Thor	Torrea candida	(Delle Chiaje, 1841)	1	Elise Wesenberg-Lund	taxon name as in publication: Torrea Candida
217.10-b	217.10	38.01667	1.8	2500	>2000		1910	9	1				13:40:00		300	Y 200	15	Thor	Torrea candida	(Delle Chiaje, 1841)	1	Elise Wesenberg-Lund	taxon name as in publication: Torrea Candida
220.10-a	220.10	36.41667	0.7	2500	>350		1910	9	4				02:15:00		25	Y 200	30	Thor	Torrea candida	(Delle Chiaje, 1841)	1	Elise Wesenberg-Lund	taxon name as in publication: Torrea Candida
224.10-b	224.10	36.55	-2	2500	>950		1910	9	5				19:20:00		300	Y 200	15	Thor	Torrea candida	(Delle Chiaje, 1841)	3	Elise Wesenberg-Lund	taxon name as in publication: Torrea Candida
227.10-a	227.10	36.55	-4.41667	2500	99		1910	9	6				17:35:00		25	Y 200	30	Thor	Torrea candida	(Delle Chiaje, 1841)	2	Elise Wesenberg-Lund	taxon name as in publication: Torrea Candida
23.09-a	23.09	40.56667	13.4	2500	>1800		1909	1	15				23:50:00		25	Y 200	30	Thor	Torrea candida	(Delle Chiaje, 1841)	2	Elise Wesenberg-Lund	taxon name as in publication: Torrea Candida
25.09-a	25.09	40.56667	13.4	2500	>1800		1909	1	17				16:40:00		65	Y 200	30	Thor	Torrea candida	(Delle Chiaje, 1841)	3	Elise Wesenberg-Lund	taxon name as in publication: Torrea Candida
282.11-poly	282.11	38.2	15.61667	2500	200		1911	3	8				21:00:00	22:45:00	40	S 100	90-180	Thor	Torrea candida	(Delle Chiaje, 1841)	2	Elise Wesenberg-Lund	taxon name as in publication: Torrea Candida
298.11-a	298.11	34.33333	21.16667	2500	>2000		1911	6	26				23:30:00		38	S 200	30	S S Pangan	Torrea candida	(Delle Chiaje, 1841)	1	Elise Wesenberg-Lund	taxon name as in publication: Torrea Candida
30.09-a	30.09	41.25	11.91667	2500	>1800		1909	1	21				05:30:00		65	Y 200	60	Thor	Torrea candida	(Delle Chiaje, 1841)	2	Elise Wesenberg-Lund	taxon name as in publication: Torrea Candida
30.09-b	30.09	41.25	11.91667	2500	>1800		1909	1	21				07:10:00		300	Y 200	60	Thor	Torrea candida	(Delle Chiaje, 1841)	1	Elise Wesenberg-Lund	taxon name as in publication: Torrea Candida
39.09-a	39.09	39.68333	10.03333	2500	1750		1909	2	1				05:00:00		25	Y 200	60	Thor	Torrea candida	(Delle Chiaje, 1841)	2	Elise Wesenberg-Lund	taxon name as in publication: Torrea Candida
39.09-b	39.09	39.68333	10.03333	2500	1750		1909	2	1				06:10:00		65	Y 200	60	Thor	Torrea candida	(Delle Chiaje, 1841)	5	Elise Wesenberg-Lund	taxon name as in publication: Torrea Candida
4026.30-a	4026.30	35.68333	-2.85	2500	410		1930	4	10				19:10:00		200	S 200	60	Dana	Torrea candida	(Delle Chiaje, 1841)	4	Elise Wesenberg-Lund	taxon name as in publication: Torrea Candida
4027.30-a	4027.30	35.83333	-2.91667	2500	860-930		1930	4	10	1930	4	11	22:40:00	00:30:00	100	S 200	60	Dana	Torrea candida	(Delle Chiaje, 1841)	6	Elise Wesenberg-Lund	taxon name as in publication: Torrea Candida
4031.30-b	4031.30	36.7	1.275	2500	2250-2400		1930	4	13				03:30:00		100-300-400	S 200	90	Dana	Torrea candida	(Delle Chiaje, 1841)	4	Elise Wesenberg-Lund	taxon name as in publication: Torrea Candida
4032.30-a	4032.30	36.8	3.1	2500	50-60		1930	4	13				17:15:00		50	S 200	30	Dana	Torrea candida	(Delle Chiaje, 1841)	1	Elise Wesenberg-Lund	taxon name as in publication: Torrea Candida
4034.30-b	4034.30	37.2	3.13333	2500	2670-2760		1930	4	20				21:15:00	23:15:00	50-250	S 200	90	Dana	Torrea candida	(Delle Chiaje, 1841)	1	Elise Wesenberg-Lund	taxon name as in publication: Torrea Candida
4035.30-d	4035.30	37.61667	5.1	2500	2710		1930	4	21				19:50:00		50-100-150	S 200	90	Dana	Torrea candida	(Delle Chiaje, 1841)	4	Elise Wesenberg-Lund	taxon name as in publication: Torrea Candida
4036.30-e	4036.30	38.46667	7.98333	2500	2700		1930	4	22				23:55:00		50-100-150	S 200	90	Dana	Torrea candida	(Delle Chiaje, 1841)	4	Elise Wesenberg-Lund	taxon name as in publication: Torrea Candida
4040.30-d	4040.30	38.35	9.4	2500	1830-1950		1930	4	23	1930	4	24	20:15:00	00:30:00	50-150, 200-250	S 200	90	Dana	Torrea candida	(Delle Chiaje, 1841)	6	Elise Wesenberg-Lund	taxon name as in publication: Torrea Candida
4043.30-b	4043.30	37.50833	11	2500	225-310		1930	4	24	1930	4	25	22:30:00	00:30:00	100,150,250,300	S 200	90	Dana	Torrea candida	(Delle Chiaje, 1841)	46	Elise Wesenberg-Lund	taxon name as in publication: Torrea Candida
4044.30-a	4044.30	37.40833	11.01667	2500	255		1930	4	25				02:45:00		100,150,200	S 200	90	Dana	Torrea candida	(Delle Chiaje, 1841)	40	Elise Wesenberg-Lund	taxon name as in publication: Torrea Candida
4045.30-b	4045.30	37.06667	10.58333	2500	118		1930	4	25				09:45:00		25.5	S 200	60	Dana	Torrea candida	(Delle Chiaje, 1841)	4	Elise Wesenberg-Lund	taxon name as in publication: Torrea Candida
4046.30-a	4046.30	36.9	10.41667	2500	54		1930	4	25				13:10:00		25.5	S 200	60	Dana	Torrea candida	(Delle Chiaje, 1841)	6	Elise Wesenberg-Lund	taxon name as in publication: Torrea Candida
4047.30-c	4047.30	37.08333	10.58333	2500	95		1930	5	1				20:00:00		25.5	S 200	60	Dana	Torrea candida	(Delle Chiaje, 1841)	4	Elise Wesenberg-Lund	taxon name as in publication: Torrea Candida
4048.30-d	4048.30	37.7	11.36667	2500	625,550,610		1930	5	2				03:15:00		150,250, 350, 450	S 200	120	Dana	Torrea candida	(Delle Chiaje, 1841)	52	Elise Wesenberg-Lund	taxon name as in publication: Torrea Candida
4050.30-q	4050.30	38.8	12.1	2500	1950-2370		1930	5	2	1930	5	3	16:30:00	04:00:00	50, 200, 300, 1000, 3000	S 200	90	Dana	Torrea candida	(Delle Chiaje, 1841)	5	Elise Wesenberg-Lund	taxon name as in publication: Torrea Candida
4051a.30-d	4051a.30	38.78333	14.06667	2500	1860	Two different spatial points (coordinates) given for this station in the paper, correct ones cannot be resolved.	1930	5	3				23:40:00		200.25	S 200	90	Dana	Torrea candida	(Delle Chiaje, 1841)	6	Elise Wesenberg-Lund	taxon name as in publication: Torrea Candida
4052.30-f	4052.30	39.06667	15.48333	2500	1825-2010		1930	5	5				03:15:00		100, 150, 200, 250	S 200	90-120	Dana	Torrea candida	(Delle Chiaje, 1841)	25	Elise Wesenberg-Lund	taxon name as in publication: Torrea Candida
4054.30-a	4054.30	38	15.55	2500	625-775		1930	5	6				01:30:00		50, 100, 125	S 200	90	Dana	Torrea candida	(Delle Chiaje, 1841)	12	Elise Wesenberg-Lund	taxon name as in publication: Torrea Candida
4055.30-f	4055.30	38.20833	15.6	2500	125-175		1930	5	6				05:30:00		100.125	S 200	90	Dana	Torrea candida	(Delle Chiaje, 1841)	5	Elise Wesenberg-Lund	taxon name as in publication: Torrea Candida
4056.30-h	4056.30	38.46667	15.63333	2500	690-1100		1930	5	6	1930	5	7	19:30:00	03:20:00	50, 100, 150, 200, 250	S 200	90	Dana	Torrea candida	(Delle Chiaje, 1841)	12	Elise Wesenberg-Lund	taxon name as in publication: Torrea Candida
4060.30-a	4060.30	36.78333	15.35	2500	1220		1930	5	10				23:30:00		50	S 200	90	Dana	Torrea candida	(Delle Chiaje, 1841)	10	Elise Wesenberg-Lund	taxon name as in publication: Torrea Candida
4062.30-a	4062.30	36.66667	17.66667	2500	3250		1930	5	12				20:20:00		100	S 200	90	Dana	Torrea candida	(Delle Chiaje, 1841)	14	Elise Wesenberg-Lund	taxon name as in publication: Torrea Candida
4063.30-g	4063.30	36.3	18.33333	2500	3850		1930	5	13				03:20:00		200	S 200	90	Dana	Torrea candida	(Delle Chiaje, 1841)	16	Elise Wesenberg-Lund	taxon name as in publication: Torrea Candida
4066.30-b	4066.30	35	20.06667	2500	2840		1930	5	14				03:00:00		200	S 200	90	Dana	Torrea candida	(Delle Chiaje, 1841)	10	Elise Wesenberg-Lund	taxon name as in publication: Torrea Candida
4067.30-f	4067.30	33.6	22.11667	2500	1950		1930	5	15				03:00:00		1000	E 300	90	Dana	Torrea candida	(Delle Chiaje, 1841)	6	Elise Wesenberg-Lund	taxon name as in publication: Torrea Candida
4075.30-d	4075.30	38.48333	20.13333	2500	2050		1930	5	22				02:30:00		50	S 200	90	Dana	Torrea candida	(Delle Chiaje, 1841)	2	Elise Wesenberg-Lund	taxon name as in publication: Torrea Candida
4079.30-b	4079.30	39.9	14.81667	2500	680-1160		1930	5	24				20:30:00	22:30:00	100	S 200	90	Dana	Torrea candida	(Delle Chiaje, 1841)	7	Elise Wesenberg-Lund	taxon name as in publication: Torrea Candida
4079.30-d	4079.30	39.9	14.81667	2500	680-1160		1930	5	24				20:30:00	22:30:00	200	S 200	90	Dana	Torrea candida	(Delle Chiaje, 1841)	10	Elise Wesenberg-Lund	taxon name as in publication: Torrea Candida
4079.30-e	4079.30	39.9	14.81667	2500	1825		1930	5	24				22:30:00		50	S 200	90	Dana	Torrea candida	(Delle Chiaje, 1841)	4	Elise Wesenberg-Lund	taxon name as in publication: Torrea Candida
4089.30-a	4089.30	40.48333	14.26667	2500	1000		1930	5	26				23:20:00		250	S 200	90	Dana	Torrea candida	(Delle Chiaje, 1841)	9	Elise Wesenberg-Lund	taxon name as in publication: Torrea Candida
4089.30-c	4089.30	40.48333	14.26667	2500	1020		1930	5	27				03:30:00		50	S 200	90	Dana	Torrea candida	(Delle Chiaje, 1841)	3	Elise Wesenberg-Lund	taxon name as in publication: Torrea Candida
4089.30-g	4089.30	40.48333	14.26667	2500	1025		1930	5	27				01:20:00		50	S 200	90	Dana	Torrea candida	(Delle Chiaje, 1841)	3	Elise Wesenberg-Lund	taxon name as in publication: Torrea Candida
4107.30-c	4107.30	40.46667	14.25	2500	950-1040		1930	5	27	1930	5	28	22:45:00	02:45:00	100	S 200	90	Dana	Torrea candida	(Delle Chiaje, 1841)	12	Elise Wesenberg-Lund	taxon name as in publication: Torrea Candida
4107.30-d	4107.30	40.46667	14.25	2500	950-1040		1930	5	27	1930	5	28	22:45:00	02:45:00	150	S 200	90	Dana	Torrea candida	(Delle Chiaje, 1841)	11	Elise Wesenberg-Lund	taxon name as in publication: Torrea Candida
4107.30-h	4107.30	40.46667	14.25	2500	1040		1930	5	27	1930	5	28	22:45:00	00:45:00	200	S 200	90	Dana	Torrea candida	(Delle Chiaje, 1841)	6	Elise Wesenberg-Lund	taxon name as in publication: Torrea Candida
4118.30-a	4118.30	40.58333	13.66667	2500	1020		1930	5	29				20:30:00		150	S 200	90	Dana	Torrea candida	(Delle Chiaje, 1841)	4	Elise Wesenberg-Lund	taxon name as in publication: Torrea Candida
4119.30-d	4119.30	40.21667	12.1	2500	2400		1930	5	31				01:50:00		150	S 200	90	Dana	Torrea candida	(Delle Chiaje, 1841)	3	Elise Wesenberg-Lund	taxon name as in publication: Torrea Candida
4119.30-n	4119.30	40.21667	12.1	2500	3350		1930	5	30				23:30:00		300	S 200	90	Dana	Torrea candida	(Delle Chiaje, 1841)	10	Elise Wesenberg-Lund	taxon name as in publication: Torrea Candida
4119.30-v	4119.30	40.21667	12.1	2500	3375		1930	5	31				01:50:00		100	S 200	90	Dana	Torrea candida	(Delle Chiaje, 1841)	5	Elise Wesenberg-Lund	taxon name as in publication: Torrea Candida
4121.30-c	4121.30	38.36667	13.06667	2500	950		1930	6	1				00:50:00		100	S 200	120	Dana	Torrea candida	(Delle Chiaje, 1841)	12	Elise Wesenberg-Lund	taxon name as in publication: Torrea Candida
4121.30-e	4121.30	38.36667	13.06667	2500	950		1930	6	1				00:50:00		250	S 200	120	Dana	Torrea candida	(Delle Chiaje, 1841)	2	Elise Wesenberg-Lund	taxon name as in publication: Torrea Candida
4122.30-d	4122.30	38.45	10.33333	2500	2000		1930	6	1				20:00:00		200	S 200	90	Dana	Torrea candida	(Delle Chiaje, 1841)	3	Elise Wesenberg-Lund	taxon name as in publication: Torrea Candida
4122.30-e	4122.30	38.45	10.33333	2500	2000		1930	6	1				20:00:00		250	S 200	90	Dana	Torrea candida	(Delle Chiaje, 1841)	1	Elise Wesenberg-Lund	taxon name as in publication: Torrea Candida
4124.30-c	4124.30	37.4	2.96667	2500	2630		1930	6	3				22:40:00		100	S 200	90	Dana	Torrea candida	(Delle Chiaje, 1841)	5	Elise Wesenberg-Lund	taxon name as in publication: Torrea Candida
4124.30-d	4124.30	37.4	2.96667	2500	2630		1930	6	3				22:40:00		150	S 200	90	Dana	Torrea candida	(Delle Chiaje, 1841)	5	Elise Wesenberg-Lund	taxon name as in publication: Torrea Candida
4124.30-e	4124.30	37.4	2.96667	2500	2630		1930	6	3				22:40:00		200	S 200	90	Dana	Torrea candida	(Delle Chiaje, 1841)	5	Elise Wesenberg-Lund	taxon name as in publication: Torrea Candida
4124.30-f	4124.30	37.4	2.96667	2500	2630		1930	6	3				22:40:00		250	S 200	90	Dana	Torrea candida	(Delle Chiaje, 1841)	8	Elise Wesenberg-Lund	taxon name as in publication: Torrea Candida
4125.30-a	4125.30	36.9	3.05	2500	2640		1930	6	5				02:20:00		150	S 200	90	Dana	Torrea candida	(Delle Chiaje, 1841)	54	Elise Wesenberg-Lund	taxon name as in publication: Torrea Candida
4125.30-b	4125.30	36.9	3.05	2500	2640		1930	6	5				02:20:00		200	S 200	90	Dana	Torrea candida	(Delle Chiaje, 1841)	7	Elise Wesenberg-Lund	taxon name as in publication: Torrea Candida
4125.30-c	4125.30	36.9	3.05	2500	2640		1930	6	5				02:20:00		100	S 200	90	Dana	Torrea candida	(Delle Chiaje, 1841)	47	Elise Wesenberg-Lund	taxon name as in publication: Torrea Candida
4125.30-f	4125.30	36.9	3.05	2500	2640		1930	6	5				02:20:00		250	S 200	90	Dana	Torrea candida	(Delle Chiaje, 1841)	6	Elise Wesenberg-Lund	taxon name as in publication: Torrea Candida
43.09-a	43.09	38.23333	8.7	2500	>2000		1909	2	3				06:15:00		65	Y 200	30	Thor	Torrea candida	(Delle Chiaje, 1841)	2	Elise Wesenberg-Lund	taxon name as in publication: Torrea Candida
45.09-b	45.09	37.46667	8.3	2500	>2150		1909	2	6				23:25:00		300	Y 200	30	Thor	Torrea candida	(Delle Chiaje, 1841)	1	Elise Wesenberg-Lund	taxon name as in publication: Torrea Candida
46.09-f	46.09	37.28333	6	2500	>1930		1909	2	7				20:20:00		65	Y 200	30	Thor	Torrea candida	(Delle Chiaje, 1841)	2	Elise Wesenberg-Lund	taxon name as in publication: Torrea Candida
47.09-b	47.09	36.91667	3.2	2500	>2000		1909	2	10				22:20:00		65	Y 200	30	Thor	Torrea candida	(Delle Chiaje, 1841)	2	Elise Wesenberg-Lund	taxon name as in publication: Torrea Candida
69.09-f	69.09	36.21667	-9.73333	2500	>3500		1909	2	28				23:40:00		300	Y 200	30	Thor	Torrea candida	(Delle Chiaje, 1841)	1	Elise Wesenberg-Lund	taxon name as in publication: Torrea Candida
180.06-a	180.06	48.31667	-13.88333	2500	>4000		1906	9	3				17:05:00		1800	Y 330	60	Thor	Travisiopsis lanceolata	Southern, 1910	2	Elise Wesenberg-Lund	taxon name as in publication: Travisiopsis Lanceolata
181.06-d	181.06	49.36667	-12.86667	2500	1350		1906	9	4				10:35:00		1800	Y 330	60	Thor	Travisiopsis lanceolata	Southern, 1910	2	Elise Wesenberg-Lund	taxon name as in publication: Travisiopsis Lanceolata
4070.30-f	4070.30	35.675	21.9	2500	3950		1930	5	17				05:45:00		400	P 100	60	Dana	Travisiopsis lanceolata	Southern, 1910	1	Elise Wesenberg-Lund	taxon name as in publication: Travisiopsis Lanceolata
4119.30-r	4119.30	40.21667	12.1	2500	3375		1930	5	30				15:30:00		1000	P 100	45	Dana	Travisiopsis lanceolata	Southern, 1910	1	Elise Wesenberg-Lund	taxon name as in publication: Travisiopsis Lanceolata
4158.30-a	4158.30	46.46667	-8.01667	2500	4550		1930	6	18				01:45:00		600	S 200	90	Dana	Travisiopsis lanceolata	Southern, 1910	10	Elise Wesenberg-Lund	taxon name as in publication: Travisiopsis Lanceolata
62.06-c	62.06	50.41667	-12.73333	2500	2775		1906	6	5				02:45:00		1500	Y 330	120	Thor	Travisiopsis lanceolata	Southern, 1910	1	Elise Wesenberg-Lund	taxon name as in publication: Travisiopsis Lanceolata
74.06-h	74.06	49.38333	-12.21667	2500	1245-1298		1906	6	10				06:35:00		2000	Y 330	60	Thor	Travisiopsis lanceolata	Southern, 1910	2	Elise Wesenberg-Lund	taxon name as in publication: Travisiopsis Lanceolata
10.08-b	10.08	37.35	16.75	2500	>2100		1908	12	15				06:10:00		65	Y 200	60	Thor	Vanadis crystallina	Greeff, 1876	6	Elise Wesenberg-Lund	taxon name as in publication: Vanadis Crystallina
11.08-b	11.08	36.95	18.26667	2500	>3700		1908	12	16				05:25:00		65	Y 200	60	Thor	Vanadis crystallina	Greeff, 1876	5	Elise Wesenberg-Lund	taxon name as in publication: Vanadis Crystallina
1108.21-b	1108.21	35.18333	-8.46667	2500			1921	9	14				20:15:00		50	S 200	120	Dana	Vanadis crystallina	Greeff, 1876	4	Elise Wesenberg-Lund	taxon name as in publication: Vanadis Crystallina
1120.21-a	1120.21	36.4	-1	2500			1921	9	24				02:00:00		100	S 200	120	Dana	Vanadis crystallina	Greeff, 1876	4	Elise Wesenberg-Lund	taxon name as in publication: Vanadis Crystallina
1122.21-c	1122.21	37.2	1.13333	2500			1921	9	25				21:30:00		150	S 200	120	Dana	Vanadis crystallina	Greeff, 1876	3	Elise Wesenberg-Lund	taxon name as in publication: Vanadis Crystallina
1123.21-a	1123.21	37.8	2.73333	2500			1921	9	26				18:40:00		50	S 200	120	Dana	Vanadis crystallina	Greeff, 1876	6	Elise Wesenberg-Lund	taxon name as in publication: Vanadis Crystallina
1124.21-a	1124.21	37.25	2.91667	2500			1921	9	27				03:20:00		100	S 200	120	Dana	Vanadis crystallina	Greeff, 1876	7	Elise Wesenberg-Lund	taxon name as in publication: Vanadis Crystallina
1124.21-c	1124.21	37.25	2.91667	2500			1921	9	27				03:20:00		150	S 200	120	Dana	Vanadis crystallina	Greeff, 1876	2	Elise Wesenberg-Lund	taxon name as in publication: Vanadis Crystallina
115.10-e	115.10	38.28333	4.18333	2500	2800		1910	6	29				00:30:00		2000	Y 200	60	Thor	Vanadis crystallina	Greeff, 1876	1	Elise Wesenberg-Lund	taxon name as in publication: Vanadis Crystallina
115.10-f	115.10	38.28333	4.18333	2500	2800		1910	6	29				01:20:00		65	Y 200	15	Thor	Vanadis crystallina	Greeff, 1876	3	Elise Wesenberg-Lund	taxon name as in publication: Vanadis Crystallina	For one mention of this sample a time range is given (1910-06-28 - 1910-06-29), but only the end day matches with the sampling event in the introductory table. Probably an error in the publication.
116.10-j	116.10	39.45	5.43333	2500	2860		1910	6	30				03:00:00		25	Y 200	15	Thor	Vanadis crystallina	Greeff, 1876	4	Elise Wesenberg-Lund	taxon name as in publication: Vanadis Crystallina
123.10-e	123.10	44.23333	8.91667	2500	700		1910	7	3				01:50:00		25	Y 200	15	Thor	Vanadis crystallina	Greeff, 1876	1	Elise Wesenberg-Lund	taxon name as in publication: Vanadis Crystallina
131.10-a	131.10	38.6	11	2500	915		1910	7	13				09:50:00		25	Y 200	30	Thor	Vanadis crystallina	Greeff, 1876	2	Elise Wesenberg-Lund	taxon name as in publication: Vanadis Crystallina
132.10-d	132.10	38.95	9.78333	2500	1227		1910	7	14				03:05:00		25	Y 200	30	Thor	Vanadis crystallina	Greeff, 1876	2	Elise Wesenberg-Lund	taxon name as in publication: Vanadis Crystallina	For one mention of the sample in the ms, the time differs from introductory table and from other mentions of this sample in the same paper (given as 03:00, presumably an error in the publication).
133.10-g	133.10	38.3	9.98333	2500	602		1910	7	14				23:00:00		25	Y 200	30	Thor	Vanadis crystallina	Greeff, 1876	3	Elise Wesenberg-Lund	taxon name as in publication: Vanadis Crystallina
137.10-a	137.10	37.28333	10.93333	2500	190		1910	7	19				08:15:00		25	Y 200	30	Thor	Vanadis crystallina	Greeff, 1876	3	Elise Wesenberg-Lund	taxon name as in publication: Vanadis Crystallina
138.10-c	138.10	37.61667	11.41667	2500	788		1910	7	19				19:40:00		1000	Y 200	60	Thor	Vanadis crystallina	Greeff, 1876	6	Elise Wesenberg-Lund	taxon name as in publication: Vanadis Crystallina
138.10-g	138.10	37.61667	11.41667	2500	788		1910	7	19				21:50:00		25	Y 200	30	Thor	Vanadis crystallina	Greeff, 1876	6	Elise Wesenberg-Lund	taxon name as in publication: Vanadis Crystallina
160.10-a	160.10	35.98333	28.23333	2500	>1000		1910	8	1				02:00:00		25	Y 200	30	Thor	Vanadis crystallina	Greeff, 1876	27	Elise Wesenberg-Lund	taxon name as in publication: Vanadis Crystallina
160.10-d	160.10	35.98333	28.23333	2500	1000-2980		1910	8	1				02:45:00		300	Y 200	30	Thor	Vanadis crystallina	Greeff, 1876	1	Elise Wesenberg-Lund	taxon name as in publication: Vanadis Crystallina	Depth differs from introductory table (given as 1000-2980m)
160.10-l	160.10	35.98333	28.23333	2500	2980		1910	8	1				14:20:00		25	Y 200	30	Thor	Vanadis crystallina	Greeff, 1876	3	Elise Wesenberg-Lund	taxon name as in publication: Vanadis Crystallina
183.10-c	183.10	37.86667	23.15	2500	233		1910	8	16				17:10:00		65	Y 200	15	Thor	Vanadis crystallina	Greeff, 1876	10	Elise Wesenberg-Lund	taxon name as in publication: Vanadis Crystallina
186.10-a	186.10	37.95	19.85	2500	>3000		1910	8	17				20:15:00		300	Y 200	15	Thor	Vanadis crystallina	Greeff, 1876	3	Elise Wesenberg-Lund	taxon name as in publication: Vanadis Crystallina
190.10-b	190.10	37.85	15.31667	2500	360		1910	8	19				20:15:00		25	Y 200	15	Thor	Vanadis crystallina	Greeff, 1876	3	Elise Wesenberg-Lund	taxon name as in publication: Vanadis Crystallina
193.10-a	193.10	38.25	15.65	2500	>100		1910	8	21				00:50:00		10	Y 200	30	Thor	Vanadis crystallina	Greeff, 1876	2	Elise Wesenberg-Lund	taxon name as in publication: Vanadis Crystallina
194.10-a	194.10	38.55	15.48333	2500	1140		1910	8	21				04:30:00		10	Y 200	15	Thor	Vanadis crystallina	Greeff, 1876	10	Elise Wesenberg-Lund	taxon name as in publication: Vanadis Crystallina
194.10-d	194.10	38.55	15.48333	2500	1140		1910	8	21				05:00:00		25	Y 200	15	Thor	Vanadis crystallina	Greeff, 1876	2	Elise Wesenberg-Lund	taxon name as in publication: Vanadis Crystallina
195.10-e	195.10	39.03333	14.91667	2500	3160		1910	8	21				18:50:00		65	Y 200	15	Thor	Vanadis crystallina	Greeff, 1876	6	Elise Wesenberg-Lund	taxon name as in publication: Vanadis Crystallina
196.10-a	196.10	39.98333	14.51667	2500	>600		1910	8	22				02:40:00		25	Y 200	30	Thor	Vanadis crystallina	Greeff, 1876	5	Elise Wesenberg-Lund	taxon name as in publication: Vanadis Crystallina
199.10-e	199.10	39.53333	10.81667	2500	2700		1910	8	25				21:00:00		25	Y 200	15	Thor	Vanadis crystallina	Greeff, 1876	3	Elise Wesenberg-Lund	taxon name as in publication: Vanadis Crystallina
205.10-a	205.10	39.26667	5.86667	2500	2860		1910	8	27				19:35:00		25	Y 200	15	Thor	Vanadis crystallina	Greeff, 1876	3	Elise Wesenberg-Lund	taxon name as in publication: Vanadis Crystallina
206.10-a	206.10	39.53333	5.25	2500	2860		1910	8	28				00:30:00		25	Y 200	15	Thor	Vanadis crystallina	Greeff, 1876	4	Elise Wesenberg-Lund	taxon name as in publication: Vanadis Crystallina
24.09-f	24.09	40.23333	12.38333	2500	>3700		1909	1	16				21:10:00		300	Y 200	30	Thor	Vanadis crystallina	Greeff, 1876	1	Elise Wesenberg-Lund	taxon name as in publication: Vanadis Crystallina
279.11-a	279.11	38.19167	15.60833	2500	350		1911	2	23				19:00:00		30	S 100	120	Thor	Vanadis crystallina	Greeff, 1876	2	Elise Wesenberg-Lund	taxon name as in publication: Vanadis Crystallina
281a.11-a	281a.11	38.25	15.625	2500	5-8		1911	3	1				15:44:00		30	S 100	120	Thor	Vanadis crystallina	Greeff, 1876	1	Elise Wesenberg-Lund	taxon name as in publication: Vanadis Crystallina
282.11-a	282.11	38.2	15.61667	2500	200		1911	3	8				17:30:00		40	S 100	90	Thor	Vanadis crystallina	Greeff, 1876	2	Elise Wesenberg-Lund	taxon name as in publication: Vanadis Crystallina
30.09-b	30.09	41.25	11.91667	2500	>1800		1909	1	21				07:10:00		300	Y 200	60	Thor	Vanadis crystallina	Greeff, 1876	1	Elise Wesenberg-Lund	taxon name as in publication: Vanadis Crystallina
31.09-f	31.09	41.73333	10.86667	2500	1420		1909	1	22				03:50:00		200	Y 200	30	Thor	Vanadis crystallina	Greeff, 1876	2	Elise Wesenberg-Lund	taxon name as in publication: Vanadis Crystallina
339.11-a	339.11	40.5	3.16667	2500	>2000		1911	8	20				03:00:00		28	S 200	30	Thor	Vanadis crystallina	Greeff, 1876	2	Elise Wesenberg-Lund	taxon name as in publication: Vanadis Crystallina
340.11-b	340.11	35.83333	21.5	2500	>2000		1911	8	26				21:00:00		108	S 150	30	Thor	Vanadis crystallina	Greeff, 1876	1	Elise Wesenberg-Lund	taxon name as in publication: Vanadis Crystallina
341.11-a	341.11	34	26.33333	2500	>2000		1911	8	27				23:00:00		28	S 200	30	Thor	Vanadis crystallina	Greeff, 1876	3	Elise Wesenberg-Lund	taxon name as in publication: Vanadis Crystallina
39.09-a	39.09	39.68333	10.03333	2500	1750		1909	2	1				05:00:00		25	Y 200	60	Thor	Vanadis crystallina	Greeff, 1876	4	Elise Wesenberg-Lund	taxon name as in publication: Vanadis Crystallina
40.09-b	40.09	39.16667	9.66667	2500	235		1909	2	1				21:30:00		65	Y 200	30	Thor	Vanadis crystallina	Greeff, 1876	1	Elise Wesenberg-Lund	taxon name as in publication: Vanadis Crystallina
4019.30-a	4019.30	33.13333	-10.36667	2500	4125		1930	3	30				18:30:00		300	S 200	120	Dana	Vanadis crystallina	Greeff, 1876	8	Elise Wesenberg-Lund	taxon name as in publication: Vanadis Crystallina
4048.30-a	4048.30	37.7	11.36667	2500	625,550,610		1930	5	2				03:15:00		350	S 200	120	Dana	Vanadis crystallina	Greeff, 1876	2	Elise Wesenberg-Lund	taxon name as in publication: Vanadis Crystallina
4050.30-a	4050.30	38.8	12.1	2500	1875-1950		1930	5	3				04:00:00		150	S 200	90	Dana	Vanadis crystallina	Greeff, 1876	4	Elise Wesenberg-Lund	taxon name as in publication: Vanadis Crystallina
4050.30-i	4050.30	38.8	12.1	2500	1875-1950		1930	5	3				04:00:00		200	S 200	90	Dana	Vanadis crystallina	Greeff, 1876	2	Elise Wesenberg-Lund	taxon name as in publication: Vanadis Crystallina
4050.30-j	4050.30	38.8	12.1	2500	1875-1950		1930	5	3				04:00:00		300	S 200	90	Dana	Vanadis crystallina	Greeff, 1876	1	Elise Wesenberg-Lund	taxon name as in publication: Vanadis Crystallina
4051a.30-c	4051a.30	38.78333	14.06667	2500	1850	Two different spatial points (coordinates) given for this station in the paper, correct ones cannot be resolved.	1930	5	4				01:40:00		50	S 200	90	Dana	Vanadis crystallina	Greeff, 1876	6	Elise Wesenberg-Lund	taxon name as in publication: Vanadis Crystallina
4052.30-e	4052.30	39.06667	15.48333	2500	1825-2010		1930	5	5				03:15:00		100	S 200	120	Dana	Vanadis crystallina	Greeff, 1876	3	Elise Wesenberg-Lund	taxon name as in publication: Vanadis Crystallina
4052.30-g	4052.30	39.06667	15.48333	2500	1825-2010		1930	5	5				03:15:00		150	S 200	120	Dana	Vanadis crystallina	Greeff, 1876	2	Elise Wesenberg-Lund	taxon name as in publication: Vanadis Crystallina
4052.30-h	4052.30	39.06667	15.48333	2500	1825-2010		1930	5	5				03:15:00		200	S 200	120	Dana	Vanadis crystallina	Greeff, 1876	2	Elise Wesenberg-Lund	taxon name as in publication: Vanadis Crystallina
4052.30-i	4052.30	39.06667	15.48333	2500	1825-2010		1930	5	5				03:15:00		250	S 200	120	Dana	Vanadis crystallina	Greeff, 1876	1	Elise Wesenberg-Lund	taxon name as in publication: Vanadis Crystallina
4054.30-b	4054.30	38	15.55	2500	925-1070		1930	5	5				23:15:00		200	S 200	90	Dana	Vanadis crystallina	Greeff, 1876	4	Elise Wesenberg-Lund	taxon name as in publication: Vanadis Crystallina
4054.30-c	4054.30	38	15.55	2500	925-1070		1930	5	5				23:15:00		50	S 200	90	Dana	Vanadis crystallina	Greeff, 1876	4	Elise Wesenberg-Lund	taxon name as in publication: Vanadis Crystallina
4055.30-a	4055.30	38.20833	15.6	2500	125		1930	5	6				05:30:00		100	S 200	90	Dana	Vanadis crystallina	Greeff, 1876	4	Elise Wesenberg-Lund	taxon name as in publication: Vanadis Crystallina
4055.30-h	4055.30	38.20833	15.6	2500	125-175		1930	5	6				05:30:00		50	S 200	90	Dana	Vanadis crystallina	Greeff, 1876	6	Elise Wesenberg-Lund	taxon name as in publication: Vanadis Crystallina
4056.30-i	4056.30	38.46667	15.63333	2500	1100		1930	5	7				03:20:00		200	S 200	90	Dana	Vanadis crystallina	Greeff, 1876	3	Elise Wesenberg-Lund	taxon name as in publication: Vanadis Crystallina
4056.30-k	4056.30	38.46667	15.63333	2500	1100		1930	5	7				03:20:00		100	S 200	90	Dana	Vanadis crystallina	Greeff, 1876	4	Elise Wesenberg-Lund	taxon name as in publication: Vanadis Crystallina
4056.30-m	4056.30	38.46667	15.63333	2500	1100		1930	5	7				03:20:00		150	S 200	90	Dana	Vanadis crystallina	Greeff, 1876	3	Elise Wesenberg-Lund	taxon name as in publication: Vanadis Crystallina
4058.30-e	4058.30	37.325	15.36667	2500	1340-1510		1930	5	7				19:30:00	23:30:00	150	S 200	90	Dana	Vanadis crystallina	Greeff, 1876	2	Elise Wesenberg-Lund	taxon name as in publication: Vanadis Crystallina
4058.30-k	4058.30	37.325	15.36667	2500	1340-1510		1930	5	7				19:30:00	23:30:00	25	S 200	90	Dana	Vanadis crystallina	Greeff, 1876	2	Elise Wesenberg-Lund	taxon name as in publication: Vanadis Crystallina
4059.30-b	4059.30	35.98333	15.73333	2500	1980		1930	5	9				23:30:00		200	S 200	90	Dana	Vanadis crystallina	Greeff, 1876	7	Elise Wesenberg-Lund	taxon name as in publication: Vanadis Crystallina
4060.30-g	4060.30	36.78333	15.35	2500	2700		1930	5	11				03:20:00		300	S 200	90	Dana	Vanadis crystallina	Greeff, 1876	6	Elise Wesenberg-Lund	taxon name as in publication: Vanadis Crystallina
4060.30-h	4060.30	36.78333	15.35	2500	2700		1930	5	11				03:20:00		350	S 200	90	Dana	Vanadis crystallina	Greeff, 1876	5	Elise Wesenberg-Lund	taxon name as in publication: Vanadis Crystallina
4061.30-i	4061.30	37.78333	15.36667	2500	1485		1930	5	12				01:30:00		200	S 200	90	Dana	Vanadis crystallina	Greeff, 1876	7	Elise Wesenberg-Lund	taxon name as in publication: Vanadis Crystallina
4061.30-j	4061.30	37.78333	15.36667	2500	1485		1930	5	12				01:30:00		250	S 200	90	Dana	Vanadis crystallina	Greeff, 1876	5	Elise Wesenberg-Lund	taxon name as in publication: Vanadis Crystallina
4063.30-g	4063.30	36.3	18.33333	2500	3850		1930	5	13				03:20:00		200	S 200	90	Dana	Vanadis crystallina	Greeff, 1876	8	Elise Wesenberg-Lund	taxon name as in publication: Vanadis Crystallina
4065.30-k	4065.30	35.36667	19.46667	2500	3075		1930	5	13				20:20:00		950	S 150	90	Dana	Vanadis crystallina	Greeff, 1876	2	Elise Wesenberg-Lund	taxon name as in publication: Vanadis Crystallina
4066.30-a	4066.30	35	20.06667	2500	2840		1930	5	14				03:00:00		100	S 200	90	Dana	Vanadis crystallina	Greeff, 1876	5	Elise Wesenberg-Lund	taxon name as in publication: Vanadis Crystallina
4066.30-c	4066.30	35	20.06667	2500	2840		1930	5	14				03:00:00		300	S 200	90	Dana	Vanadis crystallina	Greeff, 1876	5	Elise Wesenberg-Lund	taxon name as in publication: Vanadis Crystallina
4066.30-d	4066.30	35	20.06667	2500	2840		1930	5	14				03:00:00		50	S 200	90	Dana	Vanadis crystallina	Greeff, 1876	6	Elise Wesenberg-Lund	taxon name as in publication: Vanadis Crystallina
4067.30-a	4067.30	33.6	22.11667	2500	1800		1930	5	15				00:30:00		100	S 200	90	Dana	Vanadis crystallina	Greeff, 1876	3	Elise Wesenberg-Lund	taxon name as in publication: Vanadis Crystallina
4067.30-b	4067.30	33.6	22.11667	2500	1800		1930	5	15				00:30:00		200	S 200	90	Dana	Vanadis crystallina	Greeff, 1876	3	Elise Wesenberg-Lund	taxon name as in publication: Vanadis Crystallina
4067.30-c	4067.30	33.6	22.11667	2500	1800		1930	5	15				00:30:00		50	S 200	90	Dana	Vanadis crystallina	Greeff, 1876	9	Elise Wesenberg-Lund	taxon name as in publication: Vanadis Crystallina
4071.30-b	4071.30	36.98333	23.48333	2500	680		1930	5	17				21:20:00		100	S 200	90	Dana	Vanadis crystallina	Greeff, 1876	1	Elise Wesenberg-Lund	taxon name as in publication: Vanadis Crystallina
4075.30-d	4075.30	38.48333	20.13333	2500	2050		1930	5	22				02:30:00		50	S 200	90	Dana	Vanadis crystallina	Greeff, 1876	4	Elise Wesenberg-Lund	taxon name as in publication: Vanadis Crystallina
4089.30-b	4089.30	40.48333	14.26667	2500	1020		1930	5	27				03:20:00		50	S 200	90	Dana	Vanadis crystallina	Greeff, 1876	6	Elise Wesenberg-Lund	taxon name as in publication: Vanadis Crystallina
4089.30-d	4089.30	40.48333	14.26667	2500	1000-1025		1930	5	26	1930	5	27	23:20:00	01:20:00	100	S 200	90	Dana	Vanadis crystallina	Greeff, 1876	5	Elise Wesenberg-Lund	taxon name as in publication: Vanadis Crystallina
4089.30-e	4089.30	40.48333	14.26667	2500	1000-1025		1930	5	26	1930	5	27	23:20:00	01:20:00	150	S 200	90	Dana	Vanadis crystallina	Greeff, 1876	10	Elise Wesenberg-Lund	taxon name as in publication: Vanadis Crystallina
4089.30-h	4089.30	40.48333	14.26667	2500	1050		1930	5	27				03:20:00		100	S 200	90	Dana	Vanadis crystallina	Greeff, 1876	6	Elise Wesenberg-Lund	taxon name as in publication: Vanadis Crystallina
4118.30-c	4118.30	40.58333	13.66667	2500	1480		1930	5	29				22:40:00		100	S 200	90	Dana	Vanadis crystallina	Greeff, 1876	8	Elise Wesenberg-Lund	taxon name as in publication: Vanadis Crystallina
4119.30-c	4119.30	40.21667	12.1	2500	3350		1930	5	30				23:30:00		50	S 200	90	Dana	Vanadis crystallina	Greeff, 1876	3	Elise Wesenberg-Lund	taxon name as in publication: Vanadis Crystallina
4122.30-c	4122.30	38.45	10.33333	2500	2000		1930	6	1				20:00:00		150	S 200	90	Dana	Vanadis crystallina	Greeff, 1876	3	Elise Wesenberg-Lund	taxon name as in publication: Vanadis Crystallina
45.09-b	45.09	37.46667	8.3	2500	>2150		1909	2	6				23:25:00		300	Y 200	30	Thor	Vanadis crystallina	Greeff, 1876	3	Elise Wesenberg-Lund	taxon name as in publication: Vanadis Crystallina
89.10-b	89.10	36.46667	-8.36667	2500	1310		1910	6	18				03:00:00		65	Y 200	15	Thor	Vanadis crystallina	Greeff, 1876	1	Elise Wesenberg-Lund	taxon name as in publication: Vanadis Crystallina
10.08-a	10.08	37.35	16.75	2500	>2100		1908	12	15				05:00:00		25	Y 200	60	Thor	Vanadis formosa	Claparède, 1870	5	Elise Wesenberg-Lund	taxon name as in publication: Vanadis Formosa
10.08-b	10.08	37.35	16.75	2500	>2100		1908	12	15				06:10:00		65	Y 200	60	Thor	Vanadis formosa	Claparède, 1870	2	Elise Wesenberg-Lund	taxon name as in publication: Vanadis Formosa
10.08-c	10.08	37.35	16.75	2500	>2100		1908	12	15				08:00:00		300	C 130	30	Thor	Vanadis formosa	Claparède, 1870	1	Elise Wesenberg-Lund	taxon name as in publication: Vanadis Formosa
10.08-e	10.08	37.35	16.75	2500	>2100		1908	12	15				15:45:00		600	Y 200	60	Thor	Vanadis formosa	Claparède, 1870	1	Elise Wesenberg-Lund	taxon name as in publication: Vanadis Formosa
11.08-a	11.08	36.95	18.26667	2500	>3700		1908	12	16				04:00:00		25	Y 200	60	Thor	Vanadis formosa	Claparède, 1870	5	Elise Wesenberg-Lund	taxon name as in publication: Vanadis Formosa
11.08-b	11.08	36.95	18.26667	2500	>3700		1908	12	16				05:25:00		65	Y 200	60	Thor	Vanadis formosa	Claparède, 1870	3	Elise Wesenberg-Lund	taxon name as in publication: Vanadis Formosa
1108.21-a	1108.21	35.18333	-8.46667	2500			1921	9	14				20:15:00		100	S 200	120	Dana	Vanadis formosa	Claparède, 1870	6	Elise Wesenberg-Lund	taxon name as in publication: Vanadis Formosa
1108.21-b	1108.21	35.18333	-8.46667	2500			1921	9	14				20:15:00		50	S 200	120	Dana	Vanadis formosa	Claparède, 1870	7	Elise Wesenberg-Lund	taxon name as in publication: Vanadis Formosa
1117.21-c	1117.21	35.98333	-5.5	2500	514		1921	9	22				00:15:00		25	S 200	30	Dana	Vanadis formosa	Claparède, 1870	3	Elise Wesenberg-Lund	taxon name as in publication: Vanadis Formosa
1120.21-c	1120.21	36.4	-1	2500			1921	9	24				04:40:00		150	S 200	120	Dana	Vanadis formosa	Claparède, 1870	4	Elise Wesenberg-Lund	taxon name as in publication: Vanadis Formosa
1122.21-e	1122.21	37.2	1.13333	2500			1921	9	25	1921	9	26	21:30:00	00:10:00	100	S 200	120	Dana	Vanadis formosa	Claparède, 1870	3	Elise Wesenberg-Lund	taxon name as in publication: Vanadis Formosa
1122.21-f	1122.21	37.2	1.13333	2500			1921	9	25	1921	9	26	21:30:00	00:10:00	150	S 200	120	Dana	Vanadis formosa	Claparède, 1870	4	Elise Wesenberg-Lund	taxon name as in publication: Vanadis Formosa
1122.21-g	1122.21	37.2	1.13333	2500			1921	9	25	1921	9	26	21:30:00	00:10:00	200	S 200	120	Dana	Vanadis formosa	Claparède, 1870	2	Elise Wesenberg-Lund	taxon name as in publication: Vanadis Formosa
1123.21-b	1123.21	37.8	2.73333	2500			1921	9	26				21:40:00		200	S 200	90	Dana	Vanadis formosa	Claparède, 1870	6	Elise Wesenberg-Lund	taxon name as in publication: Vanadis Formosa
1124.21-a	1124.21	37.25	2.91667	2500			1921	9	27				03:20:00		100	S 200	120	Dana	Vanadis formosa	Claparède, 1870	1	Elise Wesenberg-Lund	taxon name as in publication: Vanadis Formosa
1124.21-c	1124.21	37.25	2.91667	2500			1921	9	27				03:20:00		150	S 200	120	Dana	Vanadis formosa	Claparède, 1870	1	Elise Wesenberg-Lund	taxon name as in publication: Vanadis Formosa
1124.21-d	1124.21	37.25	2.91667	2500			1921	9	27				03:20:00		200	S 200	120	Dana	Vanadis formosa	Claparède, 1870	2	Elise Wesenberg-Lund	taxon name as in publication: Vanadis Formosa
1124.21-e	1124.21	37.25	2.91667	2500			1921	9	27				03:20:00		250	S 200	120	Dana	Vanadis formosa	Claparède, 1870	1	Elise Wesenberg-Lund	taxon name as in publication: Vanadis Formosa
1128.21-a	1128.21	36.76667	0.26667	2500			1921	10	1				21:50:00		400	S 200	60	Dana	Vanadis formosa	Claparède, 1870	2	Elise Wesenberg-Lund	taxon name as in publication: Vanadis Formosa
1130.21-a	1130.21	36.63333	-2	2500			1921	10	2				18:30:00		200	S 200	60	Dana	Vanadis formosa	Claparède, 1870	3	Elise Wesenberg-Lund	taxon name as in publication: Vanadis Formosa
115.10-b	115.10	38.28333	4.18333	2500	2800		1910	6	28				23:20:00		300	Y 200	30	Thor	Vanadis formosa	Claparède, 1870	3	Elise Wesenberg-Lund	taxon name as in publication: Vanadis Formosa	For one mention of this sample a time range is given (1910-06-28 - 1910-06-29), but only the start day matches with the sampling event in the introductory table. Probably an error in the publication.
115.10-f	115.10	38.28333	4.18333	2500	2800		1910	6	29				01:20:00		65	Y 200	15	Thor	Vanadis formosa	Claparède, 1870	1	Elise Wesenberg-Lund	taxon name as in publication: Vanadis Formosa	For one mention of this sample a time range is given (1910-06-28 - 1910-06-29), but only the end day matches with the sampling event in the introductory table. Probably an error in the publication.
116.10-f	116.10	39.45	5.43333	2500	2860		1910	6	30				01:40:00		300	Y 200	30	Thor	Vanadis formosa	Claparède, 1870	1	Elise Wesenberg-Lund	taxon name as in publication: Vanadis Formosa
116.10-i	116.10	39.45	5.43333	2500	2860		1910	6	30				02:30:00		65	Y 200	30	Thor	Vanadis formosa	Claparède, 1870	2	Elise Wesenberg-Lund	taxon name as in publication: Vanadis Formosa
118.10-e	118.10	41	6.71667	2500	>2700		1910	6	30				22:55:00		300	Y 200	30	Thor	Vanadis formosa	Claparède, 1870	2	Elise Wesenberg-Lund	taxon name as in publication: Vanadis Formosa
118.10-h	118.10	41	6.71667	2500	>2700		1910	6	30				23:35:00		65	Y 200	30	Thor	Vanadis formosa	Claparède, 1870	1	Elise Wesenberg-Lund	taxon name as in publication: Vanadis Formosa
12.08-b	12.08	39.56667	17.28333	2500	1060		1908	12	19				13:00:00		65	Y 200	30	Thor	Vanadis formosa	Claparède, 1870	1	Elise Wesenberg-Lund	taxon name as in publication: Vanadis Formosa
123.10-c	123.10	44.23333	8.91667	2500	700		1910	7	3				00:55:00		65	Y 200	30	Thor	Vanadis formosa	Claparède, 1870	6	Elise Wesenberg-Lund	taxon name as in publication: Vanadis Formosa
129.10-e	129.10	40.08333	11.51667	2500	3420		1910	7	12				04:20:00		1000	Y 200	60	Thor	Vanadis formosa	Claparède, 1870	1	Elise Wesenberg-Lund	taxon name as in publication: Vanadis Formosa
129.10-m	129.10	40.08333	11.51667	2500	3420		1910	7	12				20:00:00		600	Y 200	30	Thor	Vanadis formosa	Claparède, 1870	15	Elise Wesenberg-Lund	taxon name as in publication: Vanadis Formosa
131.10-d	131.10	38.6	11	2500	915		1910	7	13				10:35:00		300	Y 200	30	Thor	Vanadis formosa	Claparède, 1870	2	Elise Wesenberg-Lund	taxon name as in publication: Vanadis Formosa
131.10-e	131.10	38.6	11	2500	915		1910	7	13				10:40:00		1000	Y 200	60	Thor	Vanadis formosa	Claparède, 1870	1	Elise Wesenberg-Lund	taxon name as in publication: Vanadis Formosa
132.10-d	132.10	38.95	9.78333	2500	1227		1910	7	14				03:05:00		25	Y 200	30	Thor	Vanadis formosa	Claparède, 1870	3	Elise Wesenberg-Lund	taxon name as in publication: Vanadis Formosa	For one mention of the sample in the ms, the time differs from introductory table and from other mentions of this sample in the same paper (given as 03:00, presumably an error in the publication).
132.10-e	132.10	38.95	9.78333	2500	1227		1910	7	14				03:45:00		300	Y 200	30	Thor	Vanadis formosa	Claparède, 1870	2	Elise Wesenberg-Lund	taxon name as in publication: Vanadis Formosa
132.10-f	132.10	38.95	9.78333	2500	1227		1910	7	14				04:50:00		600	Y 200	30	Thor	Vanadis formosa	Claparède, 1870	10	Elise Wesenberg-Lund	taxon name as in publication: Vanadis Formosa
133.10-f	133.10	38.3	9.98333	2500	602		1910	7	14				22:15:00		300	Y 200	30	Thor	Vanadis formosa	Claparède, 1870	1	Elise Wesenberg-Lund	taxon name as in publication: Vanadis Formosa
133.10-g	133.10	38.3	9.98333	2500	602		1910	7	14				23:00:00		25	Y 200	30	Thor	Vanadis formosa	Claparède, 1870	9	Elise Wesenberg-Lund	taxon name as in publication: Vanadis Formosa
134.10-d	134.10	37.61667	10.28333	2500	400		1910	7	15				05:40:00		300	Y 200	30	Thor	Vanadis formosa	Claparède, 1870	1	Elise Wesenberg-Lund	taxon name as in publication: Vanadis Formosa
137.10-d	137.10	37.28333	10.93333	2500	195		1910	7	19				09:05:00		250	Y 200	30	Thor	Vanadis formosa	Claparède, 1870	3	Elise Wesenberg-Lund	taxon name as in publication: Vanadis Formosa
138.10-d	138.10	37.61667	11.41667	2500	788		1910	7	19				21:10:00		300	Y 200	60	Thor	Vanadis formosa	Claparède, 1870	5	Elise Wesenberg-Lund	taxon name as in publication: Vanadis Formosa
143.10-e	143.10	35.3	16.41667	2500	1842		1910	7	23				01:20:00		25	Y 200	30	Thor	Vanadis formosa	Claparède, 1870	3	Elise Wesenberg-Lund	taxon name as in publication: Vanadis Formosa
144.10-c	144.10	34.51667	18.66667	2500	3340		1910	7	24				02:00:00		25	Y 200	30	Thor	Vanadis formosa	Claparède, 1870	4	Elise Wesenberg-Lund	taxon name as in publication: Vanadis Formosa
147.10-f	147.10	31.58333	19.03333	2500	993		1910	7	26				00:20:00		300	Y 200	30	Thor	Vanadis formosa	Claparède, 1870	1	Elise Wesenberg-Lund	taxon name as in publication: Vanadis Formosa
147.10-g	147.10	31.58333	19.03333	2500	993		1910	7	26				01:10:00		1000	Y 200	60	Thor	Vanadis formosa	Claparède, 1870	1	Elise Wesenberg-Lund	taxon name as in publication: Vanadis Formosa
152.10-d	152.10	33.18333	21.73333	2500	>2200		1910	7	27				23:35:00		300	Y 200	30	Thor	Vanadis formosa	Claparède, 1870	5	Elise Wesenberg-Lund	taxon name as in publication: Vanadis Formosa
152.10-f	152.10	33.18333	21.73333	2500	>2200		1910	7	27	1910	7	28	00:30:00		1000	Y 200	60	Thor	Vanadis formosa	Claparède, 1870	1	Elise Wesenberg-Lund	taxon name as in publication: Vanadis Formosa	Only end day matches with the sampling event in the introductory table - samples seem to have been merged here.
154.10-d	154.10	32.16667	24.76667	2500	365		1910	7	29				04:30:00		300	Y 200	30	Thor	Vanadis formosa	Claparède, 1870	3	Elise Wesenberg-Lund	taxon name as in publication: Vanadis Formosa
156.10-b	156.10	32.26667	26.05	2500	3200		1910	7	30				00:40:00		1000	Y 200	60	Thor	Vanadis formosa	Claparède, 1870	1	Elise Wesenberg-Lund	taxon name as in publication: Vanadis Formosa
156.10-d	156.10	32.26667	26.05	2500	3200		1910	7	30				02:15:00		25	Y 200	30	Thor	Vanadis formosa	Claparède, 1870	3	Elise Wesenberg-Lund	taxon name as in publication: Vanadis Formosa
156.10-h	156.10	32.26667	26.05	2500	3200		1910	7	30				03:50:00		300	Y 200	30	Thor	Vanadis formosa	Claparède, 1870	4	Elise Wesenberg-Lund	taxon name as in publication: Vanadis Formosa
158.10-d	158.10	34.38333	27.95	2500	>2000		1910	7	31				07:30:00		300	Y 200	30	Thor	Vanadis formosa	Claparède, 1870	3	Elise Wesenberg-Lund	taxon name as in publication: Vanadis Formosa
160.10-d	160.10	35.98333	28.23333	2500	1000-2980		1910	8	1				02:45:00		300	Y 200	30	Thor	Vanadis formosa	Claparède, 1870	1	Elise Wesenberg-Lund	taxon name as in publication: Vanadis Formosa	Depth differs from introductory table (given as 1000-2980m)
160.10-e	160.10	35.98333	28.23333	2500	1000-2980		1910	8	1				03:35:00		1000	Y 200	60	Thor	Vanadis formosa	Claparède, 1870	4	Elise Wesenberg-Lund	taxon name as in publication: Vanadis Formosa	Depth differs from introductory table (given as 1000-2980m)
160.10-m	160.10	35.98333	28.23333	2500	1000-2980		1910	8	1				15:30:00		4000	C 200	60	Thor	Vanadis formosa	Claparède, 1870	1	Elise Wesenberg-Lund	taxon name as in publication: Vanadis Formosa	Depth differs from introductory table (given as 1000-2980m)
161.10-a	161.10	36.2	27.26667	2500	>1000		1910	8	2				03:00:00		25	Y 200	30	Thor	Vanadis formosa	Claparède, 1870	3	Elise Wesenberg-Lund	taxon name as in publication: Vanadis Formosa
163.10-e	163.10	37.86667	26.36667	2500	1170		1910	8	3				01:05:00		200	Y 200	15	Thor	Vanadis formosa	Claparède, 1870	2	Elise Wesenberg-Lund	taxon name as in publication: Vanadis Formosa
179.10-a	179.10	40.03333	25.91667	2500	85		1910	8	13				02:15:00		65	Y 200	30	Thor	Vanadis formosa	Claparède, 1870	1	Elise Wesenberg-Lund	taxon name as in publication: Vanadis Formosa
181.10-a	181.10	38.81667	25.15	2500	225		1910	8	13				13:25:00		300	Y	20	Thor	Vanadis formosa	Claparède, 1870	1	Elise Wesenberg-Lund	taxon name as in publication: Vanadis Formosa	Depth differs from introductory table (given as 225m)
181.10-e	181.10	38.81667	25.15	2500	225		1910	8	13				14:55:00		65	Y 200	15	Thor	Vanadis formosa	Claparède, 1870	2	Elise Wesenberg-Lund	taxon name as in publication: Vanadis Formosa	Depth differs from introductory table (given as 225m)
182.10-g	182.10	38.21667	24.8	2500	500		1910	8	14				23:40:00		600	Y 200	30	Thor	Vanadis formosa	Claparède, 1870	1	Elise Wesenberg-Lund	taxon name as in publication: Vanadis Formosa	For one mention of the sample in the ms, the time differs from introductory table (given as 23:00, which is the time of the hydrological measurements, so probably reported wrongly in publication.
183.10-c	183.10	37.86667	23.15	2500	233		1910	8	16				17:10:00		65	Y 200	15	Thor	Vanadis formosa	Claparède, 1870	1	Elise Wesenberg-Lund	taxon name as in publication: Vanadis Formosa
184.10-h	184.10	38.16667	22.55	2500	842		1910	8	17				02:45:00		1000	Y 200	30	Thor	Vanadis formosa	Claparède, 1870	1	Elise Wesenberg-Lund	taxon name as in publication: Vanadis Formosa
186.10-poly	186.10	37.95	19.85	2500	>3000		1910	8	17	1910	8	18	23:30:00	00:45:00	10.12	Y 200	15.3	Thor	Vanadis formosa	Claparède, 1870	1	Elise Wesenberg-Lund	taxon name as in publication: Vanadis Formosa
187.10-a	187.10	37.9	18.03333	2500	>2500		1910	8	18				12:55:00		300	Y 200	15	Thor	Vanadis formosa	Claparède, 1870	3	Elise Wesenberg-Lund	taxon name as in publication: Vanadis Formosa
187.10-h	187.10	37.9	18.03333	2500	>2500		1910	8	18				18:40:00		1000	Y 200	30	Thor	Vanadis formosa	Claparède, 1870	1	Elise Wesenberg-Lund	taxon name as in publication: Vanadis Formosa
189.10-a	189.10	37.73333	15.96667	2500	<2000		1910	8	19				08:55:00		300	Y 200	15	Thor	Vanadis formosa	Claparède, 1870	3	Elise Wesenberg-Lund	taxon name as in publication: Vanadis Formosa
192.10-e	192.10	38.11667	15.58333	2500	652		1910	8	20				22:50:00		600	Y 200	30	Thor	Vanadis formosa	Claparède, 1870	1	Elise Wesenberg-Lund	taxon name as in publication: Vanadis Formosa	Depth differs from introductory table (given as 650m). Time differs from introductory table (given as 22:15).
193.10-a	193.10	38.25	15.65	2500	>100		1910	8	21				00:50:00		10	Y 200	30	Thor	Vanadis formosa	Claparède, 1870	1	Elise Wesenberg-Lund	taxon name as in publication: Vanadis Formosa
194.10-d	194.10	38.55	15.48333	2500	1140		1910	8	21				05:00:00		25	Y 200	15	Thor	Vanadis formosa	Claparède, 1870	6	Elise Wesenberg-Lund	taxon name as in publication: Vanadis Formosa
194.10-e	194.10	38.55	15.48333	2500	1140		1910	8	21				06:00:00		1200	Y 200	30	Thor	Vanadis formosa	Claparède, 1870	1	Elise Wesenberg-Lund	taxon name as in publication: Vanadis Formosa
195.10-b	195.10	39.03333	14.91667	2500	3160		1910	8	21				18:10:00		300	Y 200	30	Thor	Vanadis formosa	Claparède, 1870	3	Elise Wesenberg-Lund	taxon name as in publication: Vanadis Formosa
195.10-e	195.10	39.03333	14.91667	2500	3160		1910	8	21				18:50:00		65	Y 200	15	Thor	Vanadis formosa	Claparède, 1870	3	Elise Wesenberg-Lund	taxon name as in publication: Vanadis Formosa
196.10-a	196.10	39.98333	14.51667	2500	>600		1910	8	22				02:40:00		25	Y 200	30	Thor	Vanadis formosa	Claparède, 1870	3	Elise Wesenberg-Lund	taxon name as in publication: Vanadis Formosa
197.10-a	197.10	40.56667	13.6	2500	>1000		1910	8	24				19:00:00		300	Y 200	30	Thor	Vanadis formosa	Claparède, 1870	4	Elise Wesenberg-Lund	taxon name as in publication: Vanadis Formosa
199.10-e	199.10	39.53333	10.81667	2500	2700		1910	8	25				21:00:00		25	Y 200	15	Thor	Vanadis formosa	Claparède, 1870	3	Elise Wesenberg-Lund	taxon name as in publication: Vanadis Formosa
199.10-f	199.10	39.53333	10.81667	2500	2700		1910	8	25				21:25:00		300	Y 200	20	Thor	Vanadis formosa	Claparède, 1870	2	Elise Wesenberg-Lund	taxon name as in publication: Vanadis Formosa
199.10-poly-a	199.10	39.53333	10.81667	2500	2700		1910	8	25				21:30:00		1000	Y 200	30	Thor	Vanadis formosa	Claparède, 1870	4	Elise Wesenberg-Lund	taxon name as in publication: Vanadis Formosa
199.10-poly-b	199.10	39.53333	10.81667	2500	2700		1910	8	25				21:30:00		25, 300, 1000	Y 200	15,20,30	Thor	Vanadis formosa	Claparède, 1870	3	Elise Wesenberg-Lund	taxon name as in publication: Vanadis Formosa
200.10-a	200.10	39.3	10.18333	2500	>2000		1910	8	26				03:45:00		25	Y 200	30	Thor	Vanadis formosa	Claparède, 1870	3	Elise Wesenberg-Lund	taxon name as in publication: Vanadis Formosa
202.10-b	202.10	38.98333	9.41667	2500	760		1910	8	26				17:05:00		300	Y 200	15	Thor	Vanadis formosa	Claparède, 1870	2	Elise Wesenberg-Lund	taxon name as in publication: Vanadis Formosa
204.10-a	204.10	38.86667	7.71667	2500	>1000		1910	8	27				04:00:00		25	Y 200	15	Thor	Vanadis formosa	Claparède, 1870	1	Elise Wesenberg-Lund	taxon name as in publication: Vanadis Formosa
204.10-b	204.10	38.86667	7.71667	2500	>1000		1910	8	27				04:30:00		65	Y 200	15	Thor	Vanadis formosa	Claparède, 1870	5	Elise Wesenberg-Lund	taxon name as in publication: Vanadis Formosa
204.10-e	204.10	38.86667	7.71667	2500	>1000		1910	8	27				05:00:00		300	Y 200	30	Thor	Vanadis formosa	Claparède, 1870	3	Elise Wesenberg-Lund	taxon name as in publication: Vanadis Formosa
204.10-f	204.10	38.86667	7.71667	2500	>1000		1910	8	27				05:45:00		1000	Y 200	30	Thor	Vanadis formosa	Claparède, 1870	2	Elise Wesenberg-Lund	taxon name as in publication: Vanadis Formosa
205.10-a	205.10	39.26667	5.86667	2500	2860		1910	8	27				19:35:00		25	Y 200	15	Thor	Vanadis formosa	Claparède, 1870	4	Elise Wesenberg-Lund	taxon name as in publication: Vanadis Formosa
206.10-a	206.10	39.53333	5.25	2500	2860		1910	8	28				00:30:00		25	Y 200	15	Thor	Vanadis formosa	Claparède, 1870	4	Elise Wesenberg-Lund	taxon name as in publication: Vanadis Formosa
208.10-a	208.10	40.3	3.33333	2500	>1600		1910	8	29				01:40:00		25	Y 200	15	Thor	Vanadis formosa	Claparède, 1870	1	Elise Wesenberg-Lund	taxon name as in publication: Vanadis Formosa
232.10-b	232.10	36.46667	-9.1	2500	3500		1910	9	9				20:50:00		25	Y 200	30	Thor	Vanadis formosa	Claparède, 1870	5	Elise Wesenberg-Lund	taxon name as in publication: Vanadis Formosa
24.09-f	24.09	40.23333	12.38333	2500	>3700		1909	1	16				21:10:00		300	Y 200	30	Thor	Vanadis formosa	Claparède, 1870	3	Elise Wesenberg-Lund	taxon name as in publication: Vanadis Formosa
25.09-a	25.09	40.56667	13.4	2500	>1800		1909	1	17				16:40:00		65	Y 200	30	Thor	Vanadis formosa	Claparède, 1870	1	Elise Wesenberg-Lund	taxon name as in publication: Vanadis Formosa
25.09-d	25.09	40.56667	13.4	2500	>1800		1909	1	17				17:40:00		300	Y 200	60	Thor	Vanadis formosa	Claparède, 1870	2	Elise Wesenberg-Lund	taxon name as in publication: Vanadis Formosa
26.09-b	26.09	40.66667	13.98333	2500	560		1909	1	18	1909	1	19	02:15:00		300	Y 200	60	Thor	Vanadis formosa	Claparède, 1870	2	Elise Wesenberg-Lund	taxon name as in publication: Vanadis Formosa	Only start day matches with the sampling event in the introductory table - samples seem to have been merged here.
26.09-c	26.09	40.66667	13.98333	2500	560		1909	1	19				00:50:00		150	Y 200	180	Thor	Vanadis formosa	Claparède, 1870	1	Elise Wesenberg-Lund	taxon name as in publication: Vanadis Formosa
275.11-a	275.11	39.08333	14.83333	2500	>1000		1911	4	3				20:30:00		94	S 200	30	Thor	Vanadis formosa	Claparède, 1870	1	Elise Wesenberg-Lund	taxon name as in publication: Vanadis Formosa
276.11-a	276.11	36.5	19.33333	2500	>3000		1911	4	4				23:20:00		132	S 200	35	Thor	Vanadis formosa	Claparède, 1870	28	Elise Wesenberg-Lund	taxon name as in publication: Vanadis Formosa
277.11-a	277.11	33.33333	27.5	2500	>3000		1911	4	6				23:00:00		132	S 200	35	Thor	Vanadis formosa	Claparède, 1870	2	Elise Wesenberg-Lund	taxon name as in publication: Vanadis Formosa
28.09-b	28.09	40.88333	13.71667	2500	600		1909	1	19				18:40:00		400	Y 200	30	Thor	Vanadis formosa	Claparède, 1870	1	Elise Wesenberg-Lund	taxon name as in publication: Vanadis Formosa
28.09-e	28.09	40.88333	13.71667	2500	600		1909	1	19				22:00:00		100	Y 200	60	Thor	Vanadis formosa	Claparède, 1870	1	Elise Wesenberg-Lund	taxon name as in publication: Vanadis Formosa
297.11-a	297.11	33.16667	25.05	2500	>2000		1911	6	25				23:30:00		28	S 200	30	S S Pangan	Vanadis formosa	Claparède, 1870	1	Elise Wesenberg-Lund	taxon name as in publication: Vanadis Formosa
298.11-a	298.11	34.33333	21.16667	2500	>2000		1911	6	26				23:30:00		38	S 200	30	S S Pangan	Vanadis formosa	Claparède, 1870	1	Elise Wesenberg-Lund	taxon name as in publication: Vanadis Formosa
30.09-a	30.09	41.25	11.91667	2500	>1800		1909	1	21				05:30:00		65	Y 200	60	Thor	Vanadis formosa	Claparède, 1870	3	Elise Wesenberg-Lund	taxon name as in publication: Vanadis Formosa
31.09-f	31.09	41.73333	10.86667	2500	1420		1909	1	22				03:50:00		200	Y 200	30	Thor	Vanadis formosa	Claparède, 1870	2	Elise Wesenberg-Lund	taxon name as in publication: Vanadis Formosa
31.09-g	31.09	41.73333	10.86667	2500	1420		1909	1	22				04:30:00		65	Y 200	30	Thor	Vanadis formosa	Claparède, 1870	5	Elise Wesenberg-Lund	taxon name as in publication: Vanadis Formosa
339.11-a	339.11	40.5	3.16667	2500	>2000		1911	8	20				03:00:00		28	S 200	30	Thor	Vanadis formosa	Claparède, 1870	1	Elise Wesenberg-Lund	taxon name as in publication: Vanadis Formosa
34.09-c	34.09	43.45	8.26667	2500	>2000		1909	1	23				06:35:00		200	Y 200	30	Thor	Vanadis formosa	Claparède, 1870	1	Elise Wesenberg-Lund	taxon name as in publication: Vanadis Formosa
340.11-a	340.11	35.83333	21.5	2500	>2000		1911	8	26				21:00:00		28	S 200	30	Thor	Vanadis formosa	Claparède, 1870	2	Elise Wesenberg-Lund	taxon name as in publication: Vanadis Formosa
35.09-i	35.09	43.6	7.6	2500	>2000		1909	1	29				06:40:00		200	Y 200	60	Thor	Vanadis formosa	Claparède, 1870	4	Elise Wesenberg-Lund	taxon name as in publication: Vanadis Formosa
35.09-j	35.09	43.6	7.6	2500	>2000		1909	1	29				07:55:00		100	Y 200	60	Thor	Vanadis formosa	Claparède, 1870	2	Elise Wesenberg-Lund	taxon name as in publication: Vanadis Formosa
36.09-c	36.09	42.81667	6.9	2500	>2000		1909	1	30				06:50:00		300	Y 200	60	Thor	Vanadis formosa	Claparède, 1870	4	Elise Wesenberg-Lund	taxon name as in publication: Vanadis Formosa
38.09-a	38.09	40.75	9.83333	2500	105		1909	1	31				18:30:00		65	Y 200	30	Thor	Vanadis formosa	Claparède, 1870	1	Elise Wesenberg-Lund	taxon name as in publication: Vanadis Formosa
39.09-b	39.09	39.68333	10.03333	2500	1750		1909	2	1				06:10:00		65	Y 200	60	Thor	Vanadis formosa	Claparède, 1870	2	Elise Wesenberg-Lund	taxon name as in publication: Vanadis Formosa
39.09-c	39.09	39.68333	10.03333	2500	1750		1909	2	1				07:20:00		300	Y 200	60	Thor	Vanadis formosa	Claparède, 1870	1	Elise Wesenberg-Lund	taxon name as in publication: Vanadis Formosa
4025.30-a	4025.30	35.975	-5.41667	2500	840		1930	4	10				02:20:00		600	S 200	90	Dana	Vanadis formosa	Claparède, 1870	1	Elise Wesenberg-Lund	taxon name as in publication: Vanadis Formosa
4034.30-e	4034.30	37.2	3.13333	2500	2790		1930	4	20				19:10:00		200	S 200	90	Dana	Vanadis formosa	Claparède, 1870	1	Elise Wesenberg-Lund	taxon name as in publication: Vanadis Formosa
4034.30-f	4034.30	37.2	3.13333	2500	2790		1930	4	20				19:10:00		250	S 200	90	Dana	Vanadis formosa	Claparède, 1870	1	Elise Wesenberg-Lund	taxon name as in publication: Vanadis Formosa
4035.30-e	4035.30	37.61667	5.1	2500	2710		1930	4	22				19:50:00		100	S 200	90	Dana	Vanadis formosa	Claparède, 1870	1	Elise Wesenberg-Lund	taxon name as in publication: Vanadis Formosa
4035.30-f	4035.30	37.61667	5.1	2500	2710		1930	4	22				19:50:00		150	S 200	90	Dana	Vanadis formosa	Claparède, 1870	2	Elise Wesenberg-Lund	taxon name as in publication: Vanadis Formosa
4036.30-a	4036.30	38.46667	7.98333	2500	2640		1930	4	22				20:00:00		100	S 200	90	Dana	Vanadis formosa	Claparède, 1870	4	Elise Wesenberg-Lund	taxon name as in publication: Vanadis Formosa
4036.30-b	4036.30	38.46667	7.98333	2500	2640		1930	4	22				20:00:00		50	S 200	90	Dana	Vanadis formosa	Claparède, 1870	1	Elise Wesenberg-Lund	taxon name as in publication: Vanadis Formosa
4040.30-a	4040.30	38.35	9.4	2500	1830		1930	4	23				20:15:00		100	S 200	90	Dana	Vanadis formosa	Claparède, 1870	2	Elise Wesenberg-Lund	taxon name as in publication: Vanadis Formosa
4040.30-b	4040.30	38.35	9.4	2500	1830		1930	4	23				20:15:00		150	S 200	90	Dana	Vanadis formosa	Claparède, 1870	1	Elise Wesenberg-Lund	taxon name as in publication: Vanadis Formosa
4040.30-c	4040.30	38.35	9.4	2500	1830		1930	4	23				20:15:00		50	S 200	90	Dana	Vanadis formosa	Claparède, 1870	1	Elise Wesenberg-Lund	taxon name as in publication: Vanadis Formosa
4043.30-e	4043.30	37.50833	11	2500	340		1930	4	24				22:30:00		200	S 200	90	Dana	Vanadis formosa	Claparède, 1870	3	Elise Wesenberg-Lund	taxon name as in publication: Vanadis Formosa
4045.30-a	4045.30	37.06667	10.58333	2500	118		1930	4	25				09:45:00		25	S 200	60	Dana	Vanadis formosa	Claparède, 1870	4	Elise Wesenberg-Lund	taxon name as in publication: Vanadis Formosa
4047.30-a	4047.30	37.08333	10.58333	2500	95		1930	5	1				20:00:00		25	S 200	60	Dana	Vanadis formosa	Claparède, 1870	4	Elise Wesenberg-Lund	taxon name as in publication: Vanadis Formosa
4047.30-b	4047.30	37.08333	10.58333	2500	95		1930	5	1				20:00:00		50	S 200	60	Dana	Vanadis formosa	Claparède, 1870	4	Elise Wesenberg-Lund	taxon name as in publication: Vanadis Formosa
4048.30-a	4048.30	37.7	11.36667	2500	625,550,610		1930	5	2				03:15:00		350	S 200	120	Dana	Vanadis formosa	Claparède, 1870	3	Elise Wesenberg-Lund	taxon name as in publication: Vanadis Formosa
4048.30-e	4048.30	37.7	11.36667	2500	625,550,610		1930	5	2				03:15:00		250	S 200	120	Dana	Vanadis formosa	Claparède, 1870	1	Elise Wesenberg-Lund	taxon name as in publication: Vanadis Formosa
4048.30-g	4048.30	37.7	11.36667	2500	625,550,610		1930	5	2				03:15:00		450	S 200	120	Dana	Vanadis formosa	Claparède, 1870	1	Elise Wesenberg-Lund	taxon name as in publication: Vanadis Formosa
4050.30-b	4050.30	38.8	12.1	2500	1875-1950		1930	5	3				02:00:00	04:00:00	150	S 200	90	Dana	Vanadis formosa	Claparède, 1870	2	Elise Wesenberg-Lund	taxon name as in publication: Vanadis Formosa
4050.30-d	4050.30	38.8	12.1	2500	1875-1950		1930	5	3				02:00:00	04:00:00	200	S 200	90	Dana	Vanadis formosa	Claparède, 1870	1	Elise Wesenberg-Lund	taxon name as in publication: Vanadis Formosa
4050.30-e	4050.30	38.8	12.1	2500	1875-1950		1930	5	3				02:00:00	04:00:00	250	S 200	90	Dana	Vanadis formosa	Claparède, 1870	4	Elise Wesenberg-Lund	taxon name as in publication: Vanadis Formosa
4050.30-f	4050.30	38.8	12.1	2500	1875-1950		1930	5	3				02:00:00	04:00:00	300	S 200	90	Dana	Vanadis formosa	Claparède, 1870	3	Elise Wesenberg-Lund	taxon name as in publication: Vanadis Formosa
4050.30-g	4050.30	38.8	12.1	2500	1875-1950		1930	5	3				02:00:00	04:00:00	50	S 200	90	Dana	Vanadis formosa	Claparède, 1870	1	Elise Wesenberg-Lund	taxon name as in publication: Vanadis Formosa
4051a.30-a	4051a.30	38.78333	14.06667	2500	1850	Two different spatial points (coordinates) given for this station in the paper, correct ones cannot be resolved.	1930	5	4				01:40:00		100	S 200	90	Dana	Vanadis formosa	Claparède, 1870	2	Elise Wesenberg-Lund	taxon name as in publication: Vanadis Formosa
4051a.30-b	4051a.30	38.78333	14.06667	2500	1850	Two different spatial points (coordinates) given for this station in the paper, correct ones cannot be resolved.	1930	5	4				01:40:00		200	S 200	90	Dana	Vanadis formosa	Claparède, 1870	1	Elise Wesenberg-Lund	taxon name as in publication: Vanadis Formosa
4051a.30-c	4051a.30	38.78333	14.06667	2500	1850	Two different spatial points (coordinates) given for this station in the paper, correct ones cannot be resolved.	1930	5	4				01:40:00		50	S 200	90	Dana	Vanadis formosa	Claparède, 1870	2	Elise Wesenberg-Lund	taxon name as in publication: Vanadis Formosa
4052.30-j	4052.30	39.06667	15.48333	2500	1950-2010		1930	5	5				01:40:00		100	S 200	90	Dana	Vanadis formosa	Claparède, 1870	2	Elise Wesenberg-Lund	taxon name as in publication: Vanadis Formosa
4052.30-k	4052.30	39.06667	15.48333	2500	1950-2010		1930	5	5				01:40:00		150	S 200	90	Dana	Vanadis formosa	Claparède, 1870	2	Elise Wesenberg-Lund	taxon name as in publication: Vanadis Formosa
4052.30-l	4052.30	39.06667	15.48333	2500	1950-2010		1930	5	5				01:40:00		200	S 200	90	Dana	Vanadis formosa	Claparède, 1870	2	Elise Wesenberg-Lund	taxon name as in publication: Vanadis Formosa
4052.30-m	4052.30	39.06667	15.48333	2500	1950-2010		1930	5	5				01:40:00		250	S 200	90	Dana	Vanadis formosa	Claparède, 1870	1	Elise Wesenberg-Lund	taxon name as in publication: Vanadis Formosa
4054.30-d	4054.30	38	15.55	2500	1070-1125		1930	5	5				19:30:00	21:20:00	100	S 200	90	Dana	Vanadis formosa	Claparède, 1870	2	Elise Wesenberg-Lund	taxon name as in publication: Vanadis Formosa
4054.30-e	4054.30	38	15.55	2500	1070-1125		1930	5	5				19:30:00	21:20:00	150	S 200	90	Dana	Vanadis formosa	Claparède, 1870	1	Elise Wesenberg-Lund	taxon name as in publication: Vanadis Formosa
4054.30-f	4054.30	38	15.55	2500	1070-1125		1930	5	5				19:30:00	21:20:00	200	S 200	90	Dana	Vanadis formosa	Claparède, 1870	2	Elise Wesenberg-Lund	taxon name as in publication: Vanadis Formosa
4054.30-g	4054.30	38	15.55	2500	1070-1125		1930	5	5				19:30:00	21:20:00	250	S 200	90	Dana	Vanadis formosa	Claparède, 1870	1	Elise Wesenberg-Lund	taxon name as in publication: Vanadis Formosa
4054.30-h	4054.30	38	15.55	2500	1070-1125		1930	5	5				19:30:00	21:20:00	50	S 200	90	Dana	Vanadis formosa	Claparède, 1870	2	Elise Wesenberg-Lund	taxon name as in publication: Vanadis Formosa
4055.30-d	4055.30	38.20833	15.6	2500	105-135		1930	5	6				03:30:00		100	S 200	90	Dana	Vanadis formosa	Claparède, 1870	1	Elise Wesenberg-Lund	taxon name as in publication: Vanadis Formosa
4055.30-j	4055.30	38.20833	15.6	2500	175		1930	5	6				03:30:00		125	S 200	90	Dana	Vanadis formosa	Claparède, 1870	2	Elise Wesenberg-Lund	taxon name as in publication: Vanadis Formosa
4055.30-l	4055.30	38.20833	15.6	2500	225		1930	5	6				03:30:00		50	S 200	90	Dana	Vanadis formosa	Claparède, 1870	1	Elise Wesenberg-Lund	taxon name as in publication: Vanadis Formosa
4056.30-c	4056.30	38.46667	15.63333	2500	690-1100		1930	5	6	1930	5	7	19:30:00	03:20:00	100	S 200	90	Dana	Vanadis formosa	Claparède, 1870	2	Elise Wesenberg-Lund	taxon name as in publication: Vanadis Formosa
4056.30-d	4056.30	38.46667	15.63333	2500	690-1100		1930	5	6	1930	5	7	19:30:00	03:20:00	150	S 200	90	Dana	Vanadis formosa	Claparède, 1870	1	Elise Wesenberg-Lund	taxon name as in publication: Vanadis Formosa
4056.30-e	4056.30	38.46667	15.63333	2500	690-1100		1930	5	6	1930	5	7	19:30:00	03:20:00	200	S 200	90	Dana	Vanadis formosa	Claparède, 1870	1	Elise Wesenberg-Lund	taxon name as in publication: Vanadis Formosa
4056.30-f	4056.30	38.46667	15.63333	2500	690-1100		1930	5	6	1930	5	7	19:30:00	03:20:00	250	S 200	90	Dana	Vanadis formosa	Claparède, 1870	2	Elise Wesenberg-Lund	taxon name as in publication: Vanadis Formosa
4056.30-g	4056.30	38.46667	15.63333	2500	690-1100		1930	5	6	1930	5	7	19:30:00	03:20:00	50	S 200	90	Dana	Vanadis formosa	Claparède, 1870	2	Elise Wesenberg-Lund	taxon name as in publication: Vanadis Formosa
4057.30-a	4057.30	38.23333	15.63333	2500	80-240		1930	5	7				10:00:00		100	S 200	90	Dana	Vanadis formosa	Claparède, 1870	4	Elise Wesenberg-Lund	taxon name as in publication: Vanadis Formosa
4058.30-a	4058.30	37.325	15.36667	2500	1510		1930	5	7				19:30:00		100	S 200	90	Dana	Vanadis formosa	Claparède, 1870	6	Elise Wesenberg-Lund	taxon name as in publication: Vanadis Formosa
4058.30-d	4058.30	37.325	15.36667	2500	1510		1930	5	7				19:30:00		150	S 200	90	Dana	Vanadis formosa	Claparède, 1870	2	Elise Wesenberg-Lund	taxon name as in publication: Vanadis Formosa
4058.30-h	4058.30	37.325	15.36667	2500	1510		1930	5	7				19:30:00		200	S 200	90	Dana	Vanadis formosa	Claparède, 1870	1	Elise Wesenberg-Lund	taxon name as in publication: Vanadis Formosa
4058.30-m	4058.30	37.325	15.36667	2500	1510		1930	5	7				19:30:00		250	S 200	90	Dana	Vanadis formosa	Claparède, 1870	3	Elise Wesenberg-Lund	taxon name as in publication: Vanadis Formosa
4059.30-c	4059.30	35.98333	15.73333	2500	1175-2250		1930	5	10				03:30:00		100	S 200	90	Dana	Vanadis formosa	Claparède, 1870	1	Elise Wesenberg-Lund	taxon name as in publication: Vanadis Formosa
4059.30-d	4059.30	35.98333	15.73333	2500	1175-2250		1930	5	10				03:30:00		150	S 200	90	Dana	Vanadis formosa	Claparède, 1870	2	Elise Wesenberg-Lund	taxon name as in publication: Vanadis Formosa
4059.30-e	4059.30	35.98333	15.73333	2500	1175-2250		1930	5	10				03:30:00		200	S 200	90	Dana	Vanadis formosa	Claparède, 1870	2	Elise Wesenberg-Lund	taxon name as in publication: Vanadis Formosa
4060.30-i	4060.30	36.78333	15.35	2500	1220-2750		1930	5	10	1930	5	11	23:30:00	01:20:00	100	S 200	90	Dana	Vanadis formosa	Claparède, 1870	2	Elise Wesenberg-Lund	taxon name as in publication: Vanadis Formosa
4060.30-j	4060.30	36.78333	15.35	2500	1220-2750		1930	5	10	1930	5	11	23:30:00	01:20:00	150	S 200	90	Dana	Vanadis formosa	Claparède, 1870	1	Elise Wesenberg-Lund	taxon name as in publication: Vanadis Formosa
4060.30-k	4060.30	36.78333	15.35	2500	1220-2750		1930	5	10	1930	5	11	23:30:00	01:20:00	250	S 200	90	Dana	Vanadis formosa	Claparède, 1870	2	Elise Wesenberg-Lund	taxon name as in publication: Vanadis Formosa
4060.30-l	4060.30	36.78333	15.35	2500	1220-2750		1930	5	10	1930	5	11	23:30:00	01:20:00	50	S 200	90	Dana	Vanadis formosa	Claparède, 1870	1	Elise Wesenberg-Lund	taxon name as in publication: Vanadis Formosa
4061.30-a	4061.30	37.78333	15.36667	2500	1100		1930	5	11				19:30:00		100	S 200	90	Dana	Vanadis formosa	Claparède, 1870	2	Elise Wesenberg-Lund	taxon name as in publication: Vanadis Formosa
4061.30-b	4061.30	37.78333	15.36667	2500	1100		1930	5	11				19:30:00		150	S 200	90	Dana	Vanadis formosa	Claparède, 1870	3	Elise Wesenberg-Lund	taxon name as in publication: Vanadis Formosa
4061.30-c	4061.30	37.78333	15.36667	2500	1100		1930	5	11				19:30:00		250	S 200	90	Dana	Vanadis formosa	Claparède, 1870	2	Elise Wesenberg-Lund	taxon name as in publication: Vanadis Formosa
4062.30-a	4062.30	36.66667	17.66667	2500	3250		1930	5	12				20:20:00		100	S 200	90	Dana	Vanadis formosa	Claparède, 1870	2	Elise Wesenberg-Lund	taxon name as in publication: Vanadis Formosa
4062.30-b	4062.30	36.66667	17.66667	2500	3250		1930	5	12				20:20:00		300	S 200	90	Dana	Vanadis formosa	Claparède, 1870	2	Elise Wesenberg-Lund	taxon name as in publication: Vanadis Formosa
4063.30-d	4063.30	36.3	18.33333	2500	3850		1930	5	13				03:20:00		1000	E 1000	90	Dana	Vanadis formosa	Claparède, 1870	1	Elise Wesenberg-Lund	taxon name as in publication: Vanadis Formosa
4063.30-e	4063.30	36.3	18.33333	2500	3850		1930	5	13				03:20:00		600	E 1000	90	Dana	Vanadis formosa	Claparède, 1870	2	Elise Wesenberg-Lund	taxon name as in publication: Vanadis Formosa
4063.30-f	4063.30	36.3	18.33333	2500	3850		1930	5	13				03:20:00		100	S 200	90	Dana	Vanadis formosa	Claparède, 1870	2	Elise Wesenberg-Lund	taxon name as in publication: Vanadis Formosa
4063.30-g	4063.30	36.3	18.33333	2500	3850		1930	5	13				03:20:00		200	S 200	90	Dana	Vanadis formosa	Claparède, 1870	1	Elise Wesenberg-Lund	taxon name as in publication: Vanadis Formosa
4063.30-h	4063.30	36.3	18.33333	2500	3850		1930	5	13				03:20:00		300	S 200	90	Dana	Vanadis formosa	Claparède, 1870	2	Elise Wesenberg-Lund	taxon name as in publication: Vanadis Formosa
4065.30-i	4065.30	35.36667	19.46667	2500	3075		1930	5	13				20:20:00		100	S 150	90	Dana	Vanadis formosa	Claparède, 1870	2	Elise Wesenberg-Lund	taxon name as in publication: Vanadis Formosa
4065.30-j	4065.30	35.36667	19.46667	2500	3075		1930	5	13				20:20:00		200	S 150	90	Dana	Vanadis formosa	Claparède, 1870	2	Elise Wesenberg-Lund	taxon name as in publication: Vanadis Formosa
4065.30-m	4065.30	35.36667	19.46667	2500	3075		1930	5	13				20:20:00		300	S 200	90	Dana	Vanadis formosa	Claparède, 1870	1	Elise Wesenberg-Lund	taxon name as in publication: Vanadis Formosa
4065.30-n	4065.30	35.36667	19.46667	2500	3075		1930	5	13				20:20:00		600	S 200	90	Dana	Vanadis formosa	Claparède, 1870	1	Elise Wesenberg-Lund	taxon name as in publication: Vanadis Formosa
4065.30-o	4065.30	35.36667	19.46667	2500	3075		1930	5	13				20:20:00		950	S 200	90	Dana	Vanadis formosa	Claparède, 1870	1	Elise Wesenberg-Lund	taxon name as in publication: Vanadis Formosa
4066.30-b	4066.30	35	20.06667	2500	2840		1930	5	14				03:00:00		200	S 200	90	Dana	Vanadis formosa	Claparède, 1870	2	Elise Wesenberg-Lund	taxon name as in publication: Vanadis Formosa
4066.30-d	4066.30	35	20.06667	2500	2840		1930	5	14				03:00:00		50	S 200	90	Dana	Vanadis formosa	Claparède, 1870	2	Elise Wesenberg-Lund	taxon name as in publication: Vanadis Formosa
4067.30-d	4067.30	33.6	22.11667	2500	1925		1930	5	14				19:50:00		150	S 200	90	Dana	Vanadis formosa	Claparède, 1870	2	Elise Wesenberg-Lund	taxon name as in publication: Vanadis Formosa
4067.30-e	4067.30	33.6	22.11667	2500	1925		1930	5	14				19:50:00		200	S 200	90	Dana	Vanadis formosa	Claparède, 1870	2	Elise Wesenberg-Lund	taxon name as in publication: Vanadis Formosa
4069.30-a	4069.30	34.8	22.43333	2500	2900		1930	5	15				23:50:00		950	S 150	90	Dana	Vanadis formosa	Claparède, 1870	1	Elise Wesenberg-Lund	taxon name as in publication: Vanadis Formosa
4069.30-b	4069.30	34.8	22.43333	2500	2900		1930	5	15				23:50:00		200	S 200	90	Dana	Vanadis formosa	Claparède, 1870	5	Elise Wesenberg-Lund	taxon name as in publication: Vanadis Formosa
4069.30-c	4069.30	34.8	22.43333	2500	2900		1930	5	15				23:50:00		300	S 200	90	Dana	Vanadis formosa	Claparède, 1870	1	Elise Wesenberg-Lund	taxon name as in publication: Vanadis Formosa
4069.30-d	4069.30	34.8	22.43333	2500	2900		1930	5	15				23:50:00		600	S 200	90	Dana	Vanadis formosa	Claparède, 1870	4	Elise Wesenberg-Lund	taxon name as in publication: Vanadis Formosa
4069.30-e	4069.30	34.8	22.43333	2500	2975		1930	5	15				23:50:00		100	S 200	90	Dana	Vanadis formosa	Claparède, 1870	2	Elise Wesenberg-Lund	taxon name as in publication: Vanadis Formosa
4069.30-f	4069.30	34.8	22.43333	2500	2990		1930	5	15				19:40:00		150	S 200	90	Dana	Vanadis formosa	Claparède, 1870	6	Elise Wesenberg-Lund	taxon name as in publication: Vanadis Formosa
4070.30-a	4070.30	35.675	21.9	2500	3575		1930	5	17				01:15:00		950	S 150	90	Dana	Vanadis formosa	Claparède, 1870	4	Elise Wesenberg-Lund	taxon name as in publication: Vanadis Formosa
4070.30-b	4070.30	35.675	21.9	2500	3575		1930	5	17				01:15:00		100	S 200	90	Dana	Vanadis formosa	Claparède, 1870	3	Elise Wesenberg-Lund	taxon name as in publication: Vanadis Formosa
4070.30-c	4070.30	35.675	21.9	2500	3575		1930	5	17				01:15:00		300	S 200	90	Dana	Vanadis formosa	Claparède, 1870	7	Elise Wesenberg-Lund	taxon name as in publication: Vanadis Formosa
4070.30-d	4070.30	35.675	21.9	2500	3575		1930	5	17				01:15:00		600	S 200	90	Dana	Vanadis formosa	Claparède, 1870	3	Elise Wesenberg-Lund	taxon name as in publication: Vanadis Formosa
4070.30-e	4070.30	35.675	21.9	2500	3700		1930	5	16				17:50:00		2000	S 150	120	Dana	Vanadis formosa	Claparède, 1870	2	Elise Wesenberg-Lund	taxon name as in publication: Vanadis Formosa
4070.30-f	4070.30	35.675	21.9	2500	3950		1930	5	17				05:45:00		400	P 100	60	Dana	Vanadis formosa	Claparède, 1870	3	Elise Wesenberg-Lund	taxon name as in publication: Vanadis Formosa
4070.30-g	4070.30	35.675	21.9	2500	4040		1930	5	16				16:50:00		4000	S 150	120	Dana	Vanadis formosa	Claparède, 1870	2	Elise Wesenberg-Lund	taxon name as in publication: Vanadis Formosa
4070.30-i	4070.30	35.675	21.9	2500	3750-4060		1930	5	16				21:00:00	23:00:00	200	S 200	90	Dana	Vanadis formosa	Claparède, 1870	1	Elise Wesenberg-Lund	taxon name as in publication: Vanadis Formosa
4070.30-j	4070.30	35.675	21.9	2500	3750-4060		1930	5	16				21:00:00	23:00:00	250	S 200	90	Dana	Vanadis formosa	Claparède, 1870	3	Elise Wesenberg-Lund	taxon name as in publication: Vanadis Formosa
4071.30-c	4071.30	36.98333	23.48333	2500	680		1930	5	17				21:20:00		600	S 200	90	Dana	Vanadis formosa	Claparède, 1870	2	Elise Wesenberg-Lund	taxon name as in publication: Vanadis Formosa
4071.30-d	4071.30	36.98333	23.48333	2500	710		1930	5	18				01:00:00		1000	S 200	90	Dana	Vanadis formosa	Claparède, 1870	10	Elise Wesenberg-Lund	taxon name as in publication: Vanadis Formosa
4075.30-b	4075.30	38.48333	20.13333	2500	2050		1930	5	22				02:30:00		100	S 200	90	Dana	Vanadis formosa	Claparède, 1870	6	Elise Wesenberg-Lund	taxon name as in publication: Vanadis Formosa
4075.30-c	4075.30	38.48333	20.13333	2500	2050		1930	5	22				02:30:00		300	S 200	90	Dana	Vanadis formosa	Claparède, 1870	6	Elise Wesenberg-Lund	taxon name as in publication: Vanadis Formosa
4075.30-d	4075.30	38.48333	20.13333	2500	2050		1930	5	22				02:30:00		50	S 200	90	Dana	Vanadis formosa	Claparède, 1870	10	Elise Wesenberg-Lund	taxon name as in publication: Vanadis Formosa
4075.30-e	4075.30	38.48333	20.13333	2500	2050		1930	5	22				02:30:00		600	S 200	90	Dana	Vanadis formosa	Claparède, 1870	4	Elise Wesenberg-Lund	taxon name as in publication: Vanadis Formosa
4075.30-f	4075.30	38.48333	20.13333	2500	2210		1930	5	22				00:15:00		200	S 200	90	Dana	Vanadis formosa	Claparède, 1870	2	Elise Wesenberg-Lund	taxon name as in publication: Vanadis Formosa
4075.30-g	4075.30	38.48333	20.13333	2500	2210		1930	5	22				00:15:00		250	S 200	90	Dana	Vanadis formosa	Claparède, 1870	1	Elise Wesenberg-Lund	taxon name as in publication: Vanadis Formosa
4075.30-h	4075.30	38.48333	20.13333	2500	2460		1930	5	21				22:10:00		150	S 200	90	Dana	Vanadis formosa	Claparède, 1870	1	Elise Wesenberg-Lund	taxon name as in publication: Vanadis Formosa
4076.30-a	4076.30	38.46667	18.35	2500	2240		1930	5	23				00:10:00		150	S 200	90	Dana	Vanadis formosa	Claparède, 1870	4	Elise Wesenberg-Lund	taxon name as in publication: Vanadis Formosa
4076.30-b	4076.30	38.46667	18.35	2500	2240		1930	5	23				00:10:00		200	S 200	90	Dana	Vanadis formosa	Claparède, 1870	6	Elise Wesenberg-Lund	taxon name as in publication: Vanadis Formosa
4076.30-c	4076.30	38.46667	18.35	2500	2240		1930	5	23				00:10:00		250	S 200	90	Dana	Vanadis formosa	Claparède, 1870	2	Elise Wesenberg-Lund	taxon name as in publication: Vanadis Formosa
4076.30-e	4076.30	38.46667	18.35	2500	2240		1930	5	23				02:10:00		100	S 200	90	Dana	Vanadis formosa	Claparède, 1870	3	Elise Wesenberg-Lund	taxon name as in publication: Vanadis Formosa
4076.30-f	4076.30	38.46667	18.35	2500	2240		1930	5	23				02:10:00		50	S 200	90	Dana	Vanadis formosa	Claparède, 1870	4	Elise Wesenberg-Lund	taxon name as in publication: Vanadis Formosa
4076.30-g	4076.30	38.46667	18.35	2500	2240		1930	5	23				02:10:00		600	S 200	90	Dana	Vanadis formosa	Claparède, 1870	1	Elise Wesenberg-Lund	taxon name as in publication: Vanadis Formosa
4076.30-h	4076.30	38.46667	18.35	2500	2240		1930	5	23				02:10:00		300	S 200	90	Dana	Vanadis formosa	Claparède, 1870	2	Elise Wesenberg-Lund	taxon name as in publication: Vanadis Formosa
4077.30-a	4077.30	37.53333	15.85	2500	1790		1930	5	23				20:30:00		250	S 200	90	Dana	Vanadis formosa	Claparède, 1870	4	Elise Wesenberg-Lund	taxon name as in publication: Vanadis Formosa
4077.30-b	4077.30	37.53333	15.85	2500	1875		1930	5	23				22:30:00		50	S 200	90	Dana	Vanadis formosa	Claparède, 1870	1	Elise Wesenberg-Lund	taxon name as in publication: Vanadis Formosa
4077.30-c	4077.30	37.53333	15.85	2500	1790-1880		1930	5	23				20:30:00	22:30:00	150	S 200	90	Dana	Vanadis formosa	Claparède, 1870	10	Elise Wesenberg-Lund	taxon name as in publication: Vanadis Formosa
4078.30-b	4078.30	37.83333	15.53333	2500	1550		1930	5	24				02:40:00		150	S 200	90	Dana	Vanadis formosa	Claparède, 1870	3	Elise Wesenberg-Lund	taxon name as in publication: Vanadis Formosa
4079.30-a	4079.30	39.9	14.81667	2500	680		1930	5	24				20:30:00		250	S 200	90	Dana	Vanadis formosa	Claparède, 1870	7	Elise Wesenberg-Lund	taxon name as in publication: Vanadis Formosa
4079.30-b	4079.30	39.9	14.81667	2500	680-1160		1930	5	24				20:30:00	22:30:00	100	S 200	90	Dana	Vanadis formosa	Claparède, 1870	10	Elise Wesenberg-Lund	taxon name as in publication: Vanadis Formosa
4079.30-c	4079.30	39.9	14.81667	2500	680-1160		1930	5	24				20:30:00	22:30:00	150	S 200	90	Dana	Vanadis formosa	Claparède, 1870	15	Elise Wesenberg-Lund	taxon name as in publication: Vanadis Formosa
4079.30-d	4079.30	39.9	14.81667	2500	680-1160		1930	5	24				20:30:00	22:30:00	200	S 200	90	Dana	Vanadis formosa	Claparède, 1870	10	Elise Wesenberg-Lund	taxon name as in publication: Vanadis Formosa
4089.30-a	4089.30	40.48333	14.26667	2500	1000		1930	5	26				23:20:00		250	S 200	90	Dana	Vanadis formosa	Claparède, 1870	5	Elise Wesenberg-Lund	taxon name as in publication: Vanadis Formosa
4089.30-c	4089.30	40.48333	14.26667	2500	1020		1930	5	27				03:30:00		50	S 200	90	Dana	Vanadis formosa	Claparède, 1870	4	Elise Wesenberg-Lund	taxon name as in publication: Vanadis Formosa
4089.30-d	4089.30	40.48333	14.26667	2500	1000-1025		1930	5	26	1930	5	27	23:20:00	01:20:00	100	S 200	90	Dana	Vanadis formosa	Claparède, 1870	2	Elise Wesenberg-Lund	taxon name as in publication: Vanadis Formosa
4089.30-e	4089.30	40.48333	14.26667	2500	1000-1025		1930	5	26	1930	5	27	23:20:00	01:20:00	150	S 200	90	Dana	Vanadis formosa	Claparède, 1870	16	Elise Wesenberg-Lund	taxon name as in publication: Vanadis Formosa
4089.30-f	4089.30	40.48333	14.26667	2500	1000-1025		1930	5	26	1930	5	27	23:20:00	01:20:00	200	S 200	90	Dana	Vanadis formosa	Claparède, 1870	4	Elise Wesenberg-Lund	taxon name as in publication: Vanadis Formosa
4089.30-i	4089.30	40.48333	14.26667	2500	1050		1930	5	27				03:30:00		950	S 150	90	Dana	Vanadis formosa	Claparède, 1870	1	Elise Wesenberg-Lund	taxon name as in publication: Vanadis Formosa
4089.30-j	4089.30	40.48333	14.26667	2500	1050		1930	5	27				03:30:00		100	S 200	90	Dana	Vanadis formosa	Claparède, 1870	6	Elise Wesenberg-Lund	taxon name as in publication: Vanadis Formosa
4089.30-k	4089.30	40.48333	14.26667	2500	1050		1930	5	27				03:30:00		600	S 200	90	Dana	Vanadis formosa	Claparède, 1870	2	Elise Wesenberg-Lund	taxon name as in publication: Vanadis Formosa
4107.30-c	4107.30	40.46667	14.25	2500	950-1040		1930	5	27	1930	5	28	22:45:00	02:45:00	100	S 200	90	Dana	Vanadis formosa	Claparède, 1870	6	Elise Wesenberg-Lund	taxon name as in publication: Vanadis Formosa
4107.30-d	4107.30	40.46667	14.25	2500	950-1040		1930	5	27	1930	5	28	22:45:00	02:45:00	150	S 200	90	Dana	Vanadis formosa	Claparède, 1870	10	Elise Wesenberg-Lund	taxon name as in publication: Vanadis Formosa
4107.30-e	4107.30	40.46667	14.25	2500	950-1040		1930	5	27	1930	5	28	22:45:00	02:45:00	200	S 200	90	Dana	Vanadis formosa	Claparède, 1870	10	Elise Wesenberg-Lund	taxon name as in publication: Vanadis Formosa
4107.30-f	4107.30	40.46667	14.25	2500	950-1040		1930	5	27	1930	5	28	22:45:00	02:45:00	250	S 200	90	Dana	Vanadis formosa	Claparède, 1870	10	Elise Wesenberg-Lund	taxon name as in publication: Vanadis Formosa
4118.30-b	4118.30	40.58333	13.66667	2500	1440		1930	5	29				22:40:00		250	S 200	90	Dana	Vanadis formosa	Claparède, 1870	4	Elise Wesenberg-Lund	taxon name as in publication: Vanadis Formosa
4119.30-b	4119.30	40.21667	12.1	2500	3350		1930	5	30				23:30:00		100	S 200	90	Dana	Vanadis formosa	Claparède, 1870	2	Elise Wesenberg-Lund	taxon name as in publication: Vanadis Formosa
4119.30-c	4119.30	40.21667	12.1	2500	3350		1930	5	30				23:30:00		50	S 200	90	Dana	Vanadis formosa	Claparède, 1870	2	Elise Wesenberg-Lund	taxon name as in publication: Vanadis Formosa
4119.30-d	4119.30	40.21667	12.1	2500	2400		1930	5	31				01:50:00		150	S 200	90	Dana	Vanadis formosa	Claparède, 1870	4	Elise Wesenberg-Lund	taxon name as in publication: Vanadis Formosa
4119.30-e	4119.30	40.21667	12.1	2500	2400		1930	5	31				01:50:00		200	S 200	90	Dana	Vanadis formosa	Claparède, 1870	3	Elise Wesenberg-Lund	taxon name as in publication: Vanadis Formosa
4119.30-f	4119.30	40.21667	12.1	2500	2400		1930	5	31				01:50:00		250	S 200	90	Dana	Vanadis formosa	Claparède, 1870	3	Elise Wesenberg-Lund	taxon name as in publication: Vanadis Formosa
4119.30-g	4119.30	40.21667	12.1	2500	2700		1930	5	30				19:45:00		3000	S 150	120	Dana	Vanadis formosa	Claparède, 1870	6	Elise Wesenberg-Lund	taxon name as in publication: Vanadis Formosa
4119.30-h	4119.30	40.21667	12.1	2500	2700		1930	5	30				19:45:00		4000	S 150	120	Dana	Vanadis formosa	Claparède, 1870	5	Elise Wesenberg-Lund	taxon name as in publication: Vanadis Formosa
4119.30-t	4119.30	40.21667	12.1	2500	3375		1930	5	30				15:30:00		1500	P 100	45	Dana	Vanadis formosa	Claparède, 1870	4	Elise Wesenberg-Lund	taxon name as in publication: Vanadis Formosa
4119.30-u	4119.30	40.21667	12.1	2500	3375		1930	5	30				15:30:00		1600	S 200	45	Dana	Vanadis formosa	Claparède, 1870	1	Elise Wesenberg-Lund	taxon name as in publication: Vanadis Formosa
4120.30-a	4120.30	38.56667	13.2	2500	1825		1930	5	31				22:20:00		100	S 200	90	Dana	Vanadis formosa	Claparède, 1870	1	Elise Wesenberg-Lund	taxon name as in publication: Vanadis Formosa
4121.30-c	4121.30	38.36667	13.06667	2500	950		1930	6	1				00:50:00		100	S 200	120	Dana	Vanadis formosa	Claparède, 1870	5	Elise Wesenberg-Lund	taxon name as in publication: Vanadis Formosa
4121.30-d	4121.30	38.36667	13.06667	2500	950		1930	6	1				00:50:00		200	S 200	120	Dana	Vanadis formosa	Claparède, 1870	2	Elise Wesenberg-Lund	taxon name as in publication: Vanadis Formosa
4121.30-e	4121.30	38.36667	13.06667	2500	950		1930	6	1				00:50:00		250	S 200	120	Dana	Vanadis formosa	Claparède, 1870	3	Elise Wesenberg-Lund	taxon name as in publication: Vanadis Formosa
4122.30-c	4122.30	38.45	10.33333	2500	2000		1930	6	1				20:00:00		150	S 200	90	Dana	Vanadis formosa	Claparède, 1870	3	Elise Wesenberg-Lund	taxon name as in publication: Vanadis Formosa
4122.30-d	4122.30	38.45	10.33333	2500	2000		1930	6	1				20:00:00		200	S 200	90	Dana	Vanadis formosa	Claparède, 1870	13	Elise Wesenberg-Lund	taxon name as in publication: Vanadis Formosa
4122.30-e	4122.30	38.45	10.33333	2500	2000		1930	6	1				20:00:00		250	S 200	90	Dana	Vanadis formosa	Claparède, 1870	7	Elise Wesenberg-Lund	taxon name as in publication: Vanadis Formosa
4123.30-b	4123.30	38.33333	10.26667	2500	1200		1930	6	1				22:30:00		100	S 200	90	Dana	Vanadis formosa	Claparède, 1870	10	Elise Wesenberg-Lund	taxon name as in publication: Vanadis Formosa
4123.30-d	4123.30	38.33333	10.26667	2500	1200		1930	6	1				22:30:00		200	S 200	90	Dana	Vanadis formosa	Claparède, 1870	4	Elise Wesenberg-Lund	taxon name as in publication: Vanadis Formosa
4123.30-e	4123.30	38.33333	10.26667	2500	1200		1930	6	1				22:30:00		250	S 200	90	Dana	Vanadis formosa	Claparède, 1870	2	Elise Wesenberg-Lund	taxon name as in publication: Vanadis Formosa
43.09-a	43.09	38.23333	8.7	2500	>2000		1909	2	3				06:15:00		65	Y 200	30	Thor	Vanadis formosa	Claparède, 1870	10	Elise Wesenberg-Lund	taxon name as in publication: Vanadis Formosa
45.09-b	45.09	37.46667	8.3	2500	>2150		1909	2	6				23:25:00		300	Y 200	30	Thor	Vanadis formosa	Claparède, 1870	2	Elise Wesenberg-Lund	taxon name as in publication: Vanadis Formosa
46.09-e	46.09	37.28333	6	2500	>1930		1909	2	7				19:30:00		300	Y 200	30	Thor	Vanadis formosa	Claparède, 1870	1	Elise Wesenberg-Lund	taxon name as in publication: Vanadis Formosa
46.09-f	46.09	37.28333	6	2500	>1930		1909	2	7				20:20:00		65	Y 200	30	Thor	Vanadis formosa	Claparède, 1870	3	Elise Wesenberg-Lund	taxon name as in publication: Vanadis Formosa
47.09-c	47.09	36.91667	3.2	2500	>2000		1909	2	10				23:05:00		300	Y 200	30	Thor	Vanadis formosa	Claparède, 1870	2	Elise Wesenberg-Lund	taxon name as in publication: Vanadis Formosa
55.09-b	55.09	36.76667	-2.3	2500	75		1909	2	19				07:40:00		65	Y 200	60	Thor	Vanadis formosa	Claparède, 1870	2	Elise Wesenberg-Lund	taxon name as in publication: Vanadis Formosa
