# Supplementary material for: Rescuing biogeographic legacy data: The "Thor" Expedition, a historical oceanographic expedition to the Mediterranean Sea
Source: Biodivers Data J. 2016 Dec 22;(4):e11054. doi: 10.3897/BDJ.4.e11054 (PMC5267529; doi:10.3897/BDJ.4.e11054)
Supplement: Supplementary material 3 — Thor - "Clupeiformes" [file biodiversity_data_journal-4-e11054-s003.csv]

sampleID	stationID	decimal latitude	decimal longitude	LocationRemarks	georeferencingProtocol	georeferencedBy	coordinateUncertaintyInMeters	depth as given in publication	StartYear	StartMonth	StartDay	EndYear	EndMonth	EndDay	startTime	endTime	vessel	WireOut (m)	Gear	DurationOfHaul (minutes)	ScientificName	Authority	LifeStage	IndivindualCounts	individualCount remarks	taxon remarks	identifiedby	QC remarks
172.10-h	172.10	41.53333	29.4				2500	1090	1910	8	11				02:15:00		Thor	surf.	P 100	10	Engraulis encrasicolus	(Linnaeus, 1758)	eggs	+	no explanation given for '+', but often signifies 'present' in legacy literature	taxon name as in publication: Engraulis encrassicholus	Louis Fage
175.10-e	175.10	40.8	27.98333				2500	1103	1910	8	11				21:50:00		Thor	surf.	P 100	10	Engraulis encrasicolus	(Linnaeus, 1758)	eggs	r.	no explanation given for 'r.', but often signifies 'rare' in legacy literature	taxon name as in publication: Engraulis encrassicholus	Louis Fage
176.10-c	176.10	40.75	27.71667				2500	>500	1910	8	12				04:10:00		Thor	surf.	P 100	10	Engraulis encrasicolus	(Linnaeus, 1758)	eggs	c.	no explanation given for 'c.', but often signifies 'common' in legacy literature	taxon name as in publication: Engraulis encrassicholus	Louis Fage
184.10-g	184.10	38.16667	22.55				2500	842	1910	8	17				02:20:00		Thor	surf.	P 100	10	Engraulis encrasicolus	(Linnaeus, 1758)	eggs	+	no explanation given for '+', but often signifies 'present' in legacy literature	taxon name as in publication: Engraulis encrassicholus	Louis Fage
211.10-c	211.10	41.28333	2.21667				2500	150	1910	8	30				05:30:00		Thor	surf.	P 100	10	Engraulis encrasicolus	(Linnaeus, 1758)	eggs	r.	no explanation given for 'r.', but often signifies 'rare' in legacy literature	taxon name as in publication: Engraulis encrassicholus	Louis Fage
229.10-b	229.10	35.85	-5.96667				2500	485	1910	9	8				05:00:00		Thor	surf.	P 100	10	Engraulis encrasicolus	(Linnaeus, 1758)	eggs	+	no explanation given for '+', but often signifies 'present' in legacy literature	taxon name as in publication: Engraulis encrassicholus	Louis Fage	Gear given as "P10", (presumably a typo). Depth differs from introductory table (given as 485 m), but the introductory table might be wrong (copied from previous record?)
84.10-b	84.10	39.36667	-9.38333				2500	30	1910	6	16				15:50:00		Thor	surf.	P 100	5	Engraulis encrasicolus	(Linnaeus, 1758)	eggs	r.	no explanation given for 'r.', but often signifies 'rare' in legacy literature	taxon name as in publication: Engraulis encrassicholus	Louis Fage
94.10-c	94.10	36.1	-6.03333				2500	65	1910	6	23				00:40:00		Thor	surf.	P 100	10	Engraulis encrasicolus	(Linnaeus, 1758)	eggs	r.	no explanation given for 'r.', but often signifies 'rare' in legacy literature	taxon name as in publication: Engraulis encrassicholus	Louis Fage
98.10-d	98.10	35.95	-5.58333				2500	775	1910	6	23				18:40:00		Thor	surf.	P 100	10	Engraulis encrasicolus	(Linnaeus, 1758)	eggs	r.	no explanation given for 'r.', but often signifies 'rare' in legacy literature	taxon name as in publication: Engraulis encrassicholus	Louis Fage
99.10-d	99.10	36.03333	-5.26667				2500	750	1910	6	23				23:35:00		Thor	surf.	P 100	10	Engraulis encrasicolus	(Linnaeus, 1758)	eggs	r.r.	no explanation given for 'r.r.', but often signifies 'very rare' in legacy literature	taxon name as in publication: Engraulis encrassicholus	Louis Fage
1.08-a	1.08	49.28333	-4.21667	Longitude given as to East, should be West, or coordinates fall on land.			2500	94	1908	11	28				02:50:00		Thor	25	Y 200	30	Clupea pilchardus	Bloch, 1795	larva (sizeClass:<10mm)	7		taxon name as in publication: Clupea pilchardus	Louis Fage
10.08-b	10.08	37.35	16.75				2500	>2100	1908	12	15				06:10:00		Thor	65	Y 200	60	Clupea pilchardus	Bloch, 1795	larva (sizeClass:<10mm)	1		taxon name as in publication: Clupea pilchardus	Louis Fage
14.08-a	14.08	41.4	17.75				2500	1225	1908	12	21				05:00:00		Thor	65	Y 200	60	Clupea pilchardus	Bloch, 1795	larva (sizeClass:<10mm)	1		taxon name as in publication: Clupea pilchardus	Louis Fage	Depth differs from introductory table (given as 1225m).
16.08-a	16.08	39.56667	20.01667				2500	70	1908	12	22				20:35:00		Thor	65	Y 200	30	Clupea pilchardus	Bloch, 1795	larva (sizeClass:<10mm)	3		taxon name as in publication: Clupea pilchardus	Louis Fage
162.06-a	162.06	50.5	-0.2				2500	57	1906	8	21						Thor	25			Clupea pilchardus	Bloch, 1795	larva (sizeClass:<10mm)	73		taxon name as in publication: Clupea pilchardus	Louis Fage
194.06-a	194.06	47.7	-5.5				2500	130	1906	9	12				07:15:00		Thor	65	Y 330	60	Clupea pilchardus	Bloch, 1795	larva (sizeClass:<10mm)	1		taxon name as in publication: Clupea pilchardus	Louis Fage
2.08-a	2.08	48.73333	-4.91667	Longitude given as to East, should be West, or coordinates fall on land.			2500	112	1908	11	28				10:30:00		Thor	65	Y 200	30	Clupea pilchardus	Bloch, 1795	larva (sizeClass:<10mm)	1		taxon name as in publication: Clupea pilchardus	Louis Fage
22.09-b	22.09	38.83333	15.3				2500	>750	1909	1	7				20:45:00		Thor	200	Y 200	30	Clupea pilchardus	Bloch, 1795	larva (sizeClass:<10mm)	1		taxon name as in publication: Clupea pilchardus	Louis Fage
24.09-a	24.09	40.23333	12.38333				2500	>3700	1909	1	16				07:50:00		Thor	65	Y 200	30	Clupea pilchardus	Bloch, 1795	larva (sizeClass:<10mm)	2		taxon name as in publication: Clupea pilchardus	Louis Fage
26.09-a	26.09	40.66667	13.98333	Longitude differs from introductory table (given as 13°29'E).			2500	560	1909	1	18				00:45:00		Thor	65	Y 200	60	Clupea pilchardus	Bloch, 1795	larva (sizeClass:<10mm)	5		taxon name as in publication: Clupea pilchardus	Louis Fage
26.09-b	26.09	40.66667	13.98333	Longitude differs from introductory table (given as 13°29'E).			2500	560	1909	1	18				02:15:00		Thor	300	Y 200	60	Clupea pilchardus	Bloch, 1795	larva (sizeClass:<10mm)	1		taxon name as in publication: Clupea pilchardus	Louis Fage
26.09-c	26.09	40.66667	13.98333	Longitude differs from introductory table (given as 13°29'E).			2500	560	1909	1	19				00:50:00		Thor	150	Y 200	180	Clupea pilchardus	Bloch, 1795	larva (sizeClass:<10mm)	10		taxon name as in publication: Clupea pilchardus	Louis Fage
26.09-d	26.09	40.66667	13.98333	Longitude differs from introductory table (given as 13°29'E).			2500	560	1909	1	19				04:20:00		Thor	25	Y 200	120	Clupea pilchardus	Bloch, 1795	larva (sizeClass:<10mm)	2		taxon name as in publication: Clupea pilchardus	Louis Fage
27.09-e	27.09	40.96667	13.81667				2500	90	1909	1	20				02:30:00		Thor	25	Y 200	180	Clupea pilchardus	Bloch, 1795	larva (sizeClass:<10mm)	1		taxon name as in publication: Clupea pilchardus	Louis Fage
279.11-a	279.11	38.19167	15.60833				2500	350	1911	2	23				19:00:00		Thor	30	S 100	120	Clupea pilchardus	Bloch, 1795	larva (sizeClass:<10mm)	9		taxon name as in publication: Clupea pilchardus	Louis Fage
28.09-e	28.09	40.88333	13.71667				2500	600	1909	1	19				22:00:00		Thor	100	Y 200	60	Clupea pilchardus	Bloch, 1795	larva (sizeClass:<10mm)	1		taxon name as in publication: Clupea pilchardus	Louis Fage
28.09-f	28.09	40.88333	13.71667				2500	600	1909	1	19				23:50:00		Thor	65	Y 200	120	Clupea pilchardus	Bloch, 1795	larva (sizeClass:<10mm)	4		taxon name as in publication: Clupea pilchardus	Louis Fage	Time differs from introductory table (given as 23:59, presumably a typo).
31.06-b	31.06	49.75	-4.7				2500	98	1906	5	7				13:45:00		Thor	surf.	P 100	5	Clupea pilchardus	Bloch, 1795	larva (sizeClass:<10mm)	11		taxon name as in publication: Clupea pilchardus	Louis Fage
35.09-c	35.09	43.6	7.6				2500	>2000	1909	1	29				11:30:00		Thor	1600	Y 200	120	Clupea pilchardus	Bloch, 1795	larva (sizeClass:<10mm)	1		taxon name as in publication: Clupea pilchardus	Louis Fage	Time differs from introductory table (given as 11:30).
38.09-a	38.09	40.75	9.83333				2500	105	1909	1	31				18:30:00		Thor	65	Y 200	30	Clupea pilchardus	Bloch, 1795	larva (sizeClass:<10mm)	15		taxon name as in publication: Clupea pilchardus	Louis Fage
38.09-b	38.09	40.75	9.83333				2500	105	1909	1	31				19:10:00		Thor	25	Y 200	30	Clupea pilchardus	Bloch, 1795	larva (sizeClass:<10mm)	9		taxon name as in publication: Clupea pilchardus	Louis Fage
40.06-a	40.06	43.38333	-2.03333				2500	110	1906	5	11				13:15:00		Thor	100	Y 330	30	Clupea pilchardus	Bloch, 1795	larva (sizeClass:<10mm)	3		taxon name as in publication: Clupea pilchardus	Louis Fage
41.06-a	41.06	43.38333	-2.01667				2500	102	1906	5	14				18:30:00		Thor	120	Y 330	120	Clupea pilchardus	Bloch, 1795	larva (sizeClass:<10mm)	1		taxon name as in publication: Clupea pilchardus	Louis Fage
41.06-c	41.06	43.38333	-2.01667				2500	102	1906	5	14				20:45:00		Thor	60	Y 330	120	Clupea pilchardus	Bloch, 1795	larva (sizeClass:<10mm)	1		taxon name as in publication: Clupea pilchardus	Louis Fage
43.09-a	43.09	38.23333	8.7				2500	>2000	1909	2	2				06:45:00		Thor	65	Y 200	30	Clupea pilchardus	Bloch, 1795	larva (sizeClass:<10mm)	5		taxon name as in publication: Clupea pilchardus	Louis Fage	Day and time differ from introductory table (1909-02-02 / 06:45:00), but have nevertheless been matched here, as all other data are the same, and the ship's journey would not allow the present date/time combination here.
45.09-c	45.09	37.46667	8.3				2500	>2150	1909	2	7				00:15:00		Thor	65	Y 200	30	Clupea pilchardus	Bloch, 1795	larva (sizeClass:<10mm)	20		taxon name as in publication: Clupea pilchardus	Louis Fage
47.09-b	47.09	36.91667	3.2				2500	>2000	1909	2	10				22:20:00		Thor	65	Y 200	30	Clupea pilchardus	Bloch, 1795	larva (sizeClass:<10mm)	4		taxon name as in publication: Clupea pilchardus	Louis Fage
52.09-a	52.09	35.91667	-1.03333				2500	>2000	1909	2	18				07:25:00		Thor	300	Y 200	30	Clupea pilchardus	Bloch, 1795	larva (sizeClass:<10mm)	1		taxon name as in publication: Clupea pilchardus	Louis Fage
55.09-a	55.09	36.76667	-2.3				2500	75	1909	2	19				06:30:00		Thor	25	Y 200	60	Clupea pilchardus	Bloch, 1795	larva (sizeClass:<10mm)	1		taxon name as in publication: Clupea pilchardus	Louis Fage
57.09-a	57.09	36.66667	-3.5				2500	105	1909	2	20				05:45:00		Thor	25	Y 200	30	Clupea pilchardus	Bloch, 1795	larva (sizeClass:<10mm)	2		taxon name as in publication: Clupea pilchardus	Louis Fage
58.09-e	58.09	36.6	-4.4				2500	85	1909	2	20				15:00:00		Thor	65	Y 200	30	Clupea pilchardus	Bloch, 1795	larva (sizeClass:<10mm)	23		taxon name as in publication: Clupea pilchardus	Louis Fage
59.09-b	59.09	36.03333	-4.4				2500	1250	1909	2	21				00:10:00		Thor	25	Y 200	30	Clupea pilchardus	Bloch, 1795	larva (sizeClass:<10mm)	185		taxon name as in publication: Clupea pilchardus	Louis Fage	Depth differs from introductory table (given as 1250m).
59.09-e	59.09	36.03333	-4.4				2500	1250	1909	2	21				01:00:00		Thor	100	Y 200	30	Clupea pilchardus	Bloch, 1795	larva (sizeClass:<10mm)	38		taxon name as in publication: Clupea pilchardus	Louis Fage	Depth differs from introductory table (given as 1250m).
59.09-f	59.09	36.03333	-4.4				2500	1250	1909	2	21				01:40:00		Thor	500	Y 200	30	Clupea pilchardus	Bloch, 1795	larva (sizeClass:<10mm)	15		taxon name as in publication: Clupea pilchardus	Louis Fage	Depth differs from introductory table (given as 1250m).
61.09-b	61.09	35.95	-5.58333				2500	740	1909	2	21				15:25:00		Thor	600	Y 200	60	Clupea pilchardus	Bloch, 1795	larva (sizeClass:<10mm)	2		taxon name as in publication: Clupea pilchardus	Louis Fage
62.09-b	62.09	35.75	-5.98333				2500	58	1909	2	21				20:25:00		Thor	100	Y 200	30	Clupea pilchardus	Bloch, 1795	larva (sizeClass:<10mm)	6		taxon name as in publication: Clupea pilchardus	Louis Fage	Time differs from introductory table (given as 20:25).
62.09-e	62.09	35.75	-5.98333				2500	58	1909	2	21				21:10:00		Thor	25	Y 200	30	Clupea pilchardus	Bloch, 1795	larva (sizeClass:<10mm)	1		taxon name as in publication: Clupea pilchardus	Louis Fage
65.09-e	65.09	35.88333	-7.43333				2500	1300	1909	2	24				12:30:00		Thor	1600	Y 200	120	Clupea pilchardus	Bloch, 1795	larva (sizeClass:<10mm)	1		taxon name as in publication: Clupea pilchardus	Louis Fage
69.09-e	69.09	36.21667	-9.73333				2500	>3500	1909	2	28				22:43:00		Thor	65	Y 200	30	Clupea pilchardus	Bloch, 1795	larva (sizeClass:<10mm)	1		taxon name as in publication: Clupea pilchardus	Louis Fage
698.13-a	698.13	37.33333	9.41667				2500		1913	2	25				05:00:00		Pangan	95	S 200		Clupea pilchardus	Bloch, 1795	larva (sizeClass:<10mm)	2		taxon name as in publication: Clupea pilchardus	Louis Fage
73.09-a	73.09	43.76667	-8.18333				2500	180	1909	3	8				15:30:00		Thor	65	Y 200	30	Clupea pilchardus	Bloch, 1795	larva (sizeClass:<10mm)	4		taxon name as in publication: Clupea pilchardus	Louis Fage
85.10-a	85.10	38.36667	-9.46667				2500	>700	1910	6	17				02:00:00		Thor	65	Y 200	15	Clupea pilchardus	Bloch, 1795	larva (sizeClass:<10mm)	10		taxon name as in publication: Clupea pilchardus	Louis Fage
96.05-c	96.05	50.25	-4.31667				2500	50	1905	6	27				20:20:00		Thor	25	Y 200	30	Clupea pilchardus	Bloch, 1795	larva (sizeClass:<10mm)	18		taxon name as in publication: Clupea pilchardus	Louis Fage
99.05-a	99.05	50.71667	0.71667				2500	41	1905	6	30						Thor	65	Y 200		Clupea pilchardus	Bloch, 1795	larva (sizeClass:<10mm)	530		taxon name as in publication: Clupea pilchardus	Louis Fage
757.14-a	757.14	29.41667	32.63333				2500		1914	1	24				05:30:00		Pangan	95	S 200		Clupeiformes		larva (sizeClass:<10mm)	7		taxon name as in publication: Clupeiformes	Louis Fage
104.10-a	104.10	36.61667	-2.06667				2500	250	1910	6	24				18:20:00		Thor	65	Y 200	30	Engraulis encrasicolus	(Linnaeus, 1758)	larva (sizeClass:<10mm)	4		taxon name as in publication: Engraulis encrassicholus	Louis Fage
105.10-a	105.10	36.71667	-2.13333				2500	20	1910	6	24				19:45:00		Thor	40	Y 200	15	Engraulis encrasicolus	(Linnaeus, 1758)	larva (sizeClass:<10mm)	1		taxon name as in publication: Engraulis encrassicholus	Louis Fage
106.10-b	106.10	36.55	-2				2500	1100	1910	6	25				00:20:00		Thor	1200	Y 200	60	Engraulis encrasicolus	(Linnaeus, 1758)	larva (sizeClass:<10mm)	2		taxon name as in publication: Engraulis encrassicholus	Louis Fage
106.10-d	106.10	36.55	-2				2500	1100	1910	6	25				01:45:00		Thor	300	Y 200	30	Engraulis encrasicolus	(Linnaeus, 1758)	larva (sizeClass:<10mm)	2		taxon name as in publication: Engraulis encrassicholus	Louis Fage
106.10-e	106.10	36.55	-2				2500	1100	1910	6	25				02:30:00		Thor	65	Y 200	30	Engraulis encrasicolus	(Linnaeus, 1758)	larva (sizeClass:<10mm)	17		taxon name as in publication: Engraulis encrassicholus	Louis Fage
107.10-a	107.10	36.3	-1.23333				2500	2250	1910	6	25				07:30:00		Thor	2000	Y 200	60	Engraulis encrasicolus	(Linnaeus, 1758)	larva (sizeClass:<10mm)	1		taxon name as in publication: Engraulis encrassicholus	Louis Fage
107.10-c	107.10	36.3	-1.23333				2500	2250	1910	6	25				09:05:00		Thor	300	Y 200	30	Engraulis encrasicolus	(Linnaeus, 1758)	larva (sizeClass:<10mm)	1		taxon name as in publication: Engraulis encrassicholus	Louis Fage
107.10-d	107.10	36.3	-1.23333				2500	2250	1910	6	25				09:50:00		Thor	65	Y 200	30	Engraulis encrasicolus	(Linnaeus, 1758)	larva (sizeClass:<10mm)	2		taxon name as in publication: Engraulis encrassicholus	Louis Fage
108.10-b	108.10	36.05	-0.45				2500	>2400	1910	6	25				22:30:00		Thor	300	Y 200	30	Engraulis encrasicolus	(Linnaeus, 1758)	larva (sizeClass:<10mm)	2		taxon name as in publication: Engraulis encrassicholus	Louis Fage
108.10-f	108.10	36.05	-0.45				2500	>2400	1910	6	25				23:55:00		Thor	25	Y 200	15	Engraulis encrasicolus	(Linnaeus, 1758)	larva (sizeClass:<10mm)	13		taxon name as in publication: Engraulis encrassicholus	Louis Fage
108.10-g	108.10	36.05	-0.45				2500	>2400	1910	6	26				00:40:00		Thor	2000	Y 200	60	Engraulis encrasicolus	(Linnaeus, 1758)	larva (sizeClass:<10mm)	2		taxon name as in publication: Engraulis encrassicholus	Louis Fage
112.10-f	112.10	36.93333	2.25				2500	2700	1910	6	27				01:30:00		Thor	25	Y 200	15	Engraulis encrasicolus	(Linnaeus, 1758)	larva (sizeClass:<10mm)	2		taxon name as in publication: Engraulis encrassicholus	Louis Fage
122.10-a	122.10	43.83333	8.56667				2500	1285	1910	7	2				10:00:00		Thor	600	Y 200	60	Engraulis encrasicolus	(Linnaeus, 1758)	larva (sizeClass:<10mm)	7		taxon name as in publication: Engraulis encrassicholus	Louis Fage
123.10-e	123.10	44.23333	8.91667				2500	700	1910	7	3				01:50:00		Thor	25	Y 200	15	Engraulis encrasicolus	(Linnaeus, 1758)	larva (sizeClass:<10mm)	3		taxon name as in publication: Engraulis encrassicholus	Louis Fage
123.10-f	123.10	44.23333	8.91667				2500	700	1910	7	3				02:30:00		Thor	10	Y 200	15	Engraulis encrasicolus	(Linnaeus, 1758)	larva (sizeClass:<10mm)	24		taxon name as in publication: Engraulis encrassicholus	Louis Fage
124.10-a	124.10	44.33333	9.08333				2500	86	1910	7	3				03:30:00		Thor	65	Y 200	90	Engraulis encrasicolus	(Linnaeus, 1758)	larva (sizeClass:<10mm)	1		taxon name as in publication: Engraulis encrassicholus	Louis Fage
126.10-f	126.10	42.71667	9.83333				2500	588	1910	7	10				21:30:00		Thor	300	Y 200	30	Engraulis encrasicolus	(Linnaeus, 1758)	larva (sizeClass:<10mm)	4		taxon name as in publication: Engraulis encrassicholus	Louis Fage
126.10-h	126.10	42.71667	9.83333				2500	588	1910	7	10				22:10:00		Thor	25	Y 200	30	Engraulis encrasicolus	(Linnaeus, 1758)	larva (sizeClass:<10mm)	33		taxon name as in publication: Engraulis encrassicholus	Louis Fage
134.10-a	134.10	37.61667	10.28333				2500	350	1910	7	15				04:50:00		Thor	25	Y 200	30	Engraulis encrasicolus	(Linnaeus, 1758)	larva (sizeClass:<10mm)	3		taxon name as in publication: Engraulis encrassicholus	Louis Fage
134.10-d	134.10	37.61667	10.28333				2500	400	1910	7	15				05:40:00		Thor	300	Y 200	30	Engraulis encrasicolus	(Linnaeus, 1758)	larva (sizeClass:<10mm)	1		taxon name as in publication: Engraulis encrassicholus	Louis Fage
135.10-b	135.10	37.28333	10.46667				2500	200	1910	7	16				00:55:00		Thor	25	Y 200	30	Engraulis encrasicolus	(Linnaeus, 1758)	larva (sizeClass:<10mm)	10		taxon name as in publication: Engraulis encrassicholus	Louis Fage
136.10-a	136.10	37.01667	10.51667				2500	80	1910	7	19				03:10:00		Thor	25	Y 200	30	Engraulis encrasicolus	(Linnaeus, 1758)	larva (sizeClass:<10mm)	4		taxon name as in publication: Engraulis encrassicholus	Louis Fage
142.10-a	142.10	35.73333	15.11667				2500	98	1910	7	22				02:50:00		Thor	25	Y 200	30	Engraulis encrasicolus	(Linnaeus, 1758)	larva (sizeClass:<10mm)	8		taxon name as in publication: Engraulis encrassicholus	Louis Fage
142.10-c	142.10	35.73333	15.11667				2500	98	1910	7	22				03:40:00		Thor	150	Y 200	30	Engraulis encrasicolus	(Linnaeus, 1758)	larva (sizeClass:<10mm)	1		taxon name as in publication: Engraulis encrassicholus	Louis Fage
143.10-e	143.10	35.3	16.41667				2500	1842	1910	7	23				01:20:00		Thor	25	Y 200	30	Engraulis encrasicolus	(Linnaeus, 1758)	larva (sizeClass:<10mm)	3		taxon name as in publication: Engraulis encrassicholus	Louis Fage
171.10-a	171.10	41.11667	29.08333				2500	60	1910	8	10				15:25:00		Thor	50	Y 200	15	Engraulis encrasicolus	(Linnaeus, 1758)	larva (sizeClass:<10mm)	155		taxon name as in publication: Engraulis encrassicholus	Louis Fage
172.10-f	172.10	41.53333	29.4				2500	1090	1910	8	11				02:10:00		Thor	600	Y 200	20	Engraulis encrasicolus	(Linnaeus, 1758)	larva (sizeClass:<10mm)	4		taxon name as in publication: Engraulis encrassicholus	Louis Fage
172.10-k	172.10	41.53333	29.4				2500	1090	1910	8	11				03:50:00		Thor	10	Y 200	15	Engraulis encrasicolus	(Linnaeus, 1758)	larva (sizeClass:<10mm)	8		taxon name as in publication: Engraulis encrassicholus	Louis Fage
173.10-b	173.10	41.28333	29.18333				2500	65	1910	8	11				06:30:00		Thor	65	Y 200	15	Engraulis encrasicolus	(Linnaeus, 1758)	larva (sizeClass:<10mm)	153		taxon name as in publication: Engraulis encrassicholus	Louis Fage
175.10-c	175.10	40.8	27.98333				2500	1103	1910	8	11				21:45:00		Thor	10	Y 200	15	Engraulis encrasicolus	(Linnaeus, 1758)	larva (sizeClass:<10mm)	8		taxon name as in publication: Engraulis encrassicholus	Louis Fage
175.10-f	175.10	40.8	27.98333				2500	1103	1910	8	11				22:15:00		Thor	35	Y 200	15	Engraulis encrasicolus	(Linnaeus, 1758)	larva (sizeClass:<10mm)	1		taxon name as in publication: Engraulis encrassicholus	Louis Fage
176.10-a	176.10	40.75	27.71667				2500	>500	1910	8	12				04:00:00		Thor	65	Y 200	30	Engraulis encrasicolus	(Linnaeus, 1758)	larva (sizeClass:<10mm)	1		taxon name as in publication: Engraulis encrassicholus	Louis Fage
178.10-a	178.10	40.26667	26.53333				2500	70	1910	8	12				12:20:00		Thor	65	Y 200	15	Engraulis encrasicolus	(Linnaeus, 1758)	larva (sizeClass:<10mm)	6		taxon name as in publication: Engraulis encrassicholus	Louis Fage
179.10-a	179.10	40.03333	25.91667				2500	85	1910	8	13				02:15:00		Thor	65	Y 200	30	Engraulis encrasicolus	(Linnaeus, 1758)	larva (sizeClass:<10mm)	6		taxon name as in publication: Engraulis encrassicholus	Louis Fage
182.10-c	182.10	38.21667	24.8				2500	500	1910	8	14				22:30:00		Thor	65	Y 200	15	Engraulis encrasicolus	(Linnaeus, 1758)	larva (sizeClass:<10mm)	1		taxon name as in publication: Engraulis encrassicholus	Louis Fage
182.10-f	182.10	38.21667	24.8				2500	500	1910	8	14				23:00:00		Thor	10	Y 200	15	Engraulis encrasicolus	(Linnaeus, 1758)	larva (sizeClass:<10mm)	1		taxon name as in publication: Engraulis encrassicholus	Louis Fage
183.10-c	183.10	37.86667	23.15				2500	233	1910	8	16				17:10:00		Thor	65	Y 200	15	Engraulis encrasicolus	(Linnaeus, 1758)	larva (sizeClass:<10mm)	3		taxon name as in publication: Engraulis encrassicholus	Louis Fage
184.10-d	184.10	38.16667	22.55				2500	842	1910	8	17				01:50:00		Thor	10	Y 200	15	Engraulis encrasicolus	(Linnaeus, 1758)	larva (sizeClass:<10mm)	11		taxon name as in publication: Engraulis encrassicholus	Louis Fage
184.10-e	184.10	38.16667	22.55				2500	842	1910	8	17				02:15:00		Thor	65	Y 200	15	Engraulis encrasicolus	(Linnaeus, 1758)	larva (sizeClass:<10mm)	1		taxon name as in publication: Engraulis encrassicholus	Louis Fage
186.10-d	186.10	37.95	19.85				2500	>3000	1910	8	17				23:30:00		Thor	10	Y 200	15	Engraulis encrasicolus	(Linnaeus, 1758)	larva (sizeClass:<10mm)	1		taxon name as in publication: Engraulis encrassicholus	Louis Fage
190.10-b	190.10	37.85	15.31667				2500	360	1910	8	19				20:15:00		Thor	25	Y 200	15	Engraulis encrasicolus	(Linnaeus, 1758)	larva (sizeClass:<10mm)	41		taxon name as in publication: Engraulis encrassicholus	Louis Fage
192.10-b	192.10	38.11667	15.58333				2500	652	1910	8	20				21:40:00		Thor	25	Y 200	15	Engraulis encrasicolus	(Linnaeus, 1758)	larva (sizeClass:<10mm)	9		taxon name as in publication: Engraulis encrassicholus	Louis Fage
192.10-e	192.10	38.11667	15.58333				2500	652	1910	8	20				22:50:00		Thor	600	Y 200	30	Engraulis encrasicolus	(Linnaeus, 1758)	larva (sizeClass:<10mm)	1		taxon name as in publication: Engraulis encrassicholus	Louis Fage
193.10-a	193.10	38.25	15.65				2500	>100	1910	8	21				00:50:00		Thor	10	Y 200	30	Engraulis encrasicolus	(Linnaeus, 1758)	larva (sizeClass:<10mm)	20		taxon name as in publication: Engraulis encrassicholus	Louis Fage
197.10-d	197.10	40.56667	13.6				2500	>1000	1910	8	24				19:45:00		Thor	25	Y 200	15	Engraulis encrasicolus	(Linnaeus, 1758)	larva (sizeClass:<10mm)	57		taxon name as in publication: Engraulis encrassicholus	Louis Fage
207.10-a	207.10	39.96667	3.68333				2500	64	1910	8	28				20:50:00		Thor	25	Y 200	15	Engraulis encrasicolus	(Linnaeus, 1758)	larva (sizeClass:<10mm)	148		taxon name as in publication: Engraulis encrassicholus	Louis Fage
207.10-d	207.10	39.96667	3.68333				2500	64	1910	8	28				21:20:00		Thor	65	Y 200	15	Engraulis encrasicolus	(Linnaeus, 1758)	larva (sizeClass:<10mm)	17		taxon name as in publication: Engraulis encrassicholus	Louis Fage
208.10-a	208.10	40.3	3.33333				2500	>1600	1910	8	29				01:40:00		Thor	25	Y 200	15	Engraulis encrasicolus	(Linnaeus, 1758)	larva (sizeClass:<10mm)	12		taxon name as in publication: Engraulis encrassicholus	Louis Fage
210.10-b	210.10	41.16667	2.38333				2500	780	1910	8	30				02:45:00		Thor	25	Y 200	30	Engraulis encrasicolus	(Linnaeus, 1758)	larva (sizeClass:<10mm)	7		taxon name as in publication: Engraulis encrassicholus	Louis Fage
211.10-a	211.10	41.28333	2.21667				2500	150	1910	8	30				05:20:00		Thor	25	Y 200	60	Engraulis encrasicolus	(Linnaeus, 1758)	larva (sizeClass:<10mm)	20		taxon name as in publication: Engraulis encrassicholus	Louis Fage
213.10-a	213.10	40.23333	0.9				2500	75	1910	8	31				03:25:00		Thor	25	Y 200	15	Engraulis encrasicolus	(Linnaeus, 1758)	larva (sizeClass:<10mm)	1479		taxon name as in publication: Engraulis encrassicholus	Louis Fage
213.10-d	213.10	40.23333	0.9				2500	75	1910	8	31				03:50:00		Thor	95	Y 200	15	Engraulis encrasicolus	(Linnaeus, 1758)	larva (sizeClass:<10mm)	245		taxon name as in publication: Engraulis encrassicholus	Louis Fage
215.10-b	215.10	39.23333	0.86667				2500	>1050	1910	8	31				21:20:00		Thor	25	Y 200	30	Engraulis encrasicolus	(Linnaeus, 1758)	larva (sizeClass:<10mm)	67		taxon name as in publication: Engraulis encrassicholus	Louis Fage
218.10-a	218.10	36.9	2.95				2500	2000	1910	9	2				02:00:00		Thor	25	Y 200	30	Engraulis encrasicolus	(Linnaeus, 1758)	larva (sizeClass:<10mm)	6		taxon name as in publication: Engraulis encrassicholus	Louis Fage
220.10-a	220.10	36.41667	0.7				2500	>350	1910	9	4				02:15:00		Thor	25	Y 200	30	Engraulis encrasicolus	(Linnaeus, 1758)	larva (sizeClass:<10mm)	5		taxon name as in publication: Engraulis encrassicholus	Louis Fage
221.10-b	221.10	35.73333	-0.88333				2500	30 and 37-15	1910	9	4				18:35:00		Thor	25	Y 200	15	Engraulis encrasicolus	(Linnaeus, 1758)	larva (sizeClass:<10mm)	24		taxon name as in publication: Engraulis encrassicholus	Louis Fage	Most mentions of this sample report a depth of 30m, but for one mention of the sample a different depth is given in the ms (15-37m).
222.10-b	222.10	35.88333	-0.95				2500	2000	1910	9	4				22:50:00		Thor	25	Y 200	15	Engraulis encrasicolus	(Linnaeus, 1758)	larva (sizeClass:<10mm)	134		taxon name as in publication: Engraulis encrassicholus	Louis Fage
222.10-c	222.10	35.88333	-0.95				2500	2000	1910	9	4				23:20:00		Thor	300	Y 200	30	Engraulis encrasicolus	(Linnaeus, 1758)	larva (sizeClass:<10mm)	10		taxon name as in publication: Engraulis encrassicholus	Louis Fage
223.10-a	223.10	36.21667	-1.46667				2500	>2000	1910	9	5				04:35:00		Thor	25	Y 200	15	Engraulis encrasicolus	(Linnaeus, 1758)	larva (sizeClass:<10mm)	3		taxon name as in publication: Engraulis encrassicholus	Louis Fage
225.10-a	225.10	36.58333	-3				2500	200	1910	9	6				03:30:00		Thor	25	Y 200	15	Engraulis encrasicolus	(Linnaeus, 1758)	larva (sizeClass:<10mm)	7		taxon name as in publication: Engraulis encrassicholus	Louis Fage
227.10-a	227.10	36.55	-4.41667				2500	99	1910	9	6				17:35:00		Thor	25	Y 200	30	Engraulis encrasicolus	(Linnaeus, 1758)	larva (sizeClass:<10mm)	7		taxon name as in publication: Engraulis encrassicholus	Louis Fage
228.10-a	228.10	36.03333	-5.1				2500	>800	1910	9	7				00:50:00		Thor	1200	Y 200	30	Engraulis encrasicolus	(Linnaeus, 1758)	larva (sizeClass:<10mm)	1		taxon name as in publication: Engraulis encrassicholus	Louis Fage
228.10-c	228.10	36.03333	-5.1				2500	>800	1910	9	7				01:55:00		Thor	300	Y 200	30	Engraulis encrasicolus	(Linnaeus, 1758)	larva (sizeClass:<10mm)	7		taxon name as in publication: Engraulis encrassicholus	Louis Fage
228.10-f	228.10	36.03333	-5.1				2500	>800	1910	9	7				02:40:00		Thor	25	Y 200	30	Engraulis encrasicolus	(Linnaeus, 1758)	larva (sizeClass:<10mm)	25		taxon name as in publication: Engraulis encrassicholus	Louis Fage
229.10-a	229.10	35.85	-5.96667				2500	485	1910	9	8				04:55:00		Thor	25	Y 200	30	Engraulis encrasicolus	(Linnaeus, 1758)	larva (sizeClass:<10mm)	84		taxon name as in publication: Engraulis encrassicholus	Louis Fage	Depth differs from introductory table (given as 485 m), but the introductory table might be wrong (copied from previous record?)
279.11-a	279.11	38.19167	15.60833				2500	350	1911	2	23				19:00:00		Thor	30	S 100	120	Engraulis encrasicolus	(Linnaeus, 1758)	larva (sizeClass:<10mm)	3		taxon name as in publication: Engraulis encrassicholus	Louis Fage
283a.11-a	283a.11	38.2	15.61667				2500	200	1911	3	12				18:30:00		Thor	40	S 100	180	Engraulis encrasicolus	(Linnaeus, 1758)	larva (sizeClass:<10mm)	1		taxon name as in publication: Engraulis encrassicholus	Louis Fage
339.11-a	339.11	40.5	3.16667				2500	>2000	1911	8	20				03:00:00		Pangan	108	S 200	30	Engraulis encrasicolus	(Linnaeus, 1758)	larva (sizeClass:<10mm)	3		taxon name as in publication: Engraulis encrassicholus	Louis Fage	Wire length differs from introductory table (given as 108m). Might be a transcript error in the publication of Fage.
340.11-a	340.11	35.83333	21.5				2500	>2000	1911	8	26				21:00:00		Pangan	28	S 200	30	Engraulis encrasicolus	(Linnaeus, 1758)	larva (sizeClass:<10mm)	1		taxon name as in publication: Engraulis encrassicholus	Louis Fage
467.11-a	467.11	36.66667	-4.1				2500		1911	5	5				22:30:00		Algarve	113	S 150		Engraulis encrasicolus	(Linnaeus, 1758)	larva (sizeClass:<10mm)	2		taxon name as in publication: Engraulis encrassicholus	Louis Fage
529.11-a	529.11	36	14.53333				2500		1911	8	5				20:45:00		Pangan	57	S 200		Engraulis encrasicolus	(Linnaeus, 1758)	larva (sizeClass:<10mm)	24		taxon name as in publication: Engraulis encrassicholus	Louis Fage
531.11-a	531.11	37.28333	-4.15				2500		1911	8	9				20:30:00		Pangan	57	S 200		Engraulis encrasicolus	(Linnaeus, 1758)	larva (sizeClass:<10mm)	1		taxon name as in publication: Engraulis encrassicholus	Louis Fage
741.13-a	741.13	29.36667	32.63333				2500		1913	9	19				20:30:00		Pangan	95	S 200		Engraulis encrasicolus	(Linnaeus, 1758)	larva (sizeClass:<10mm)	3		taxon name as in publication: Engraulis encrassicholus	Louis Fage
742.13-a	742.13	31.5	32.11667				2500		1913	9	21				05:00:00			95	S 200		Engraulis encrasicolus	(Linnaeus, 1758)	larva (sizeClass:<10mm)	4		taxon name as in publication: Engraulis encrassicholus	Louis Fage
753.13-a	753.13	31.61667	32				2500		1913	11	18				18:45:00			95	S 200		Engraulis encrasicolus	(Linnaeus, 1758)	larva (sizeClass:<10mm)	21		taxon name as in publication: Engraulis encrassicholus	Louis Fage
754.13-a	754.13	28.6	33.05				2500		1913	11	20				10:00:00			95	S 200		Engraulis encrasicolus	(Linnaeus, 1758)	larva (sizeClass:<10mm)	2		taxon name as in publication: Engraulis encrassicholus	Louis Fage
758.13-a	758.13	37.53333	0.6				2500		1913	11	11				10:30:00		Nordboen	220	S 150		Engraulis encrasicolus	(Linnaeus, 1758)	larva (sizeClass:<10mm)	3		taxon name as in publication: Engraulis encrassicholus	Louis Fage
89.10-b	89.10	36.46667	-8.36667				2500	1310	1910	6	18				03:00:00		Thor	65	Y 200	15	Engraulis encrasicolus	(Linnaeus, 1758)	larva (sizeClass:<10mm)	275		taxon name as in publication: Engraulis encrassicholus	Louis Fage
89.10-c	89.10	36.46667	-8.36667				2500	1310	1910	6	18				03:25:00		Thor	300	Y 200	30	Engraulis encrasicolus	(Linnaeus, 1758)	larva (sizeClass:<10mm)	6		taxon name as in publication: Engraulis encrassicholus	Louis Fage
89.10-e	89.10	36.46667	-8.36667				2500	1310	1910	6	18				04:10:00		Thor	1000	Y 200	30	Engraulis encrasicolus	(Linnaeus, 1758)	larva (sizeClass:<10mm)	6		taxon name as in publication: Engraulis encrassicholus	Louis Fage
91.10-b	91.10	35.88333	-7.43333				2500	1225	1910	6	18				17:25:00		Thor	1600	Y 200	60	Engraulis encrasicolus	(Linnaeus, 1758)	larva (sizeClass:<10mm)	3		taxon name as in publication: Engraulis encrassicholus	Louis Fage
91.10-e	91.10	35.88333	-7.43333				2500	1225	1910	6	18				18:55:00		Thor	300	Y 200	45	Engraulis encrasicolus	(Linnaeus, 1758)	larva (sizeClass:<10mm)	11		taxon name as in publication: Engraulis encrassicholus	Louis Fage
94.10-a	94.10	36.1	-6.03333				2500	65	1910	6	23				00:35:00		Thor	65	Y 200	30	Engraulis encrasicolus	(Linnaeus, 1758)	larva (sizeClass:<10mm)	4		taxon name as in publication: Engraulis encrassicholus	Louis Fage
95.10-d	95.10	35.95	-6				2500	275	1910	6	23				05:50:00		Thor	65	Y 200	30	Engraulis encrasicolus	(Linnaeus, 1758)	larva (sizeClass:<10mm)	1		taxon name as in publication: Engraulis encrassicholus	Louis Fage
98.10-b	98.10	35.95	-5.58333				2500	775	1910	6	23				18:35:00		Thor	65	Y 200	15	Engraulis encrasicolus	(Linnaeus, 1758)	larva (sizeClass:<10mm)	3		taxon name as in publication: Engraulis encrassicholus	Louis Fage
136.10-a	136.10	37.01667	10.51667				2500	80	1910	7	19				03:10:00		Thor	25	Y 200	30	Sardinella aurita	Valenciennes, 1847	larva (sizeClass:<10mm)	26		taxon name as in publication: Sardinella aurita	Louis Fage
207.10-a	207.10	39.96667	3.68333				2500	64	1910	8	28				20:50:00		Thor	25	Y 200	15	Sardinella aurita	Valenciennes, 1847	larva (sizeClass:<10mm)	8		taxon name as in publication: Sardinella aurita	Louis Fage
207.10-d	207.10	39.96667	3.68333				2500	64	1910	8	28				21:20:00		Thor	65	Y 200	15	Sardinella aurita	Valenciennes, 1847	larva (sizeClass:<10mm)	7		taxon name as in publication: Sardinella aurita	Louis Fage
213.10-a	213.10	40.23333	0.9				2500	75	1910	8	31				03:25:00		Thor	25	Y 200	15	Sardinella aurita	Valenciennes, 1847	larva (sizeClass:<10mm)	17		taxon name as in publication: Sardinella aurita	Louis Fage
213.10-d	213.10	40.23333	0.9				2500	75	1910	8	31				03:50:00		Thor	95	Y 200	15	Sardinella aurita	Valenciennes, 1847	larva (sizeClass:<10mm)	1		taxon name as in publication: Sardinella aurita	Louis Fage
215.10-b	215.10	39.23333	0.86667				2500	>1050	1910	8	31				21:20:00		Thor	25	Y 200	30	Sardinella aurita	Valenciennes, 1847	larva (sizeClass:<10mm)	1		taxon name as in publication: Sardinella aurita	Louis Fage
221.10-b	221.10	35.73333	-0.88333	Latitude differs from introductory table (given as 35°41), this is presumably a typo, as it would fall on land.			2500	30 and 37-15	1910	9	4				18:35:00		Thor	25	Y 200	15	Sardinella aurita	Valenciennes, 1847	larva (sizeClass:<10mm)	1		taxon name as in publication: Sardinella aurita	Louis Fage	Most mentions of this sample report a depth of 30m, but for one mention of the sample a different depth is given in the ms (15-37m).
530.12-a	530.12	36.66667	-1.25				2500		1912	8	9				04:00:00		Pangan	57	S 200		Sardinella aurita	Valenciennes, 1847	larva (sizeClass:<10mm)	1		taxon name as in publication: Sardinella aurita	Louis Fage	Year given as 1912, but should probably be 1912, judging from context.
10.08-a	10.08	37.35	16.75				2500	>2100	1908	12	15				05:00:00		Thor	25	Y 200	60	Clupea pilchardus	Bloch, 1795	larva (sizeClass:>25mm)	1		taxon name as in publication: Clupea pilchardus	Louis Fage
13.08-d	13.08	39.71667	17.5				2500	>1200	1908	12	19				20:50:00		Thor	65	Y 200	60	Clupea pilchardus	Bloch, 1795	larva (sizeClass:>25mm)	1		taxon name as in publication: Clupea pilchardus	Louis Fage
196.06-a	196.06	49.4	-3.35				2500	76	1906	9	14				13:00:00		Thor	65	Y 330	60	Clupea pilchardus	Bloch, 1795	larva (sizeClass:>25mm)	1		taxon name as in publication: Clupea pilchardus	Louis Fage
198.06-a	198.06	50.2	-0.16667				2500	45	1906	9	15						Thor	25			Clupea pilchardus	Bloch, 1795	larva (sizeClass:>25mm)	1		taxon name as in publication: Clupea pilchardus	Louis Fage
248.10-a	248.10	49.86667	-2.33333				2500	>100	1910	9	20				20:25:00		Thor	65	Y 200	15	Clupea pilchardus	Bloch, 1795	larva (sizeClass:>25mm)	9		taxon name as in publication: Clupea pilchardus	Louis Fage	Time differs from introductory table (given as 20:25).
249.10-a	249.10	51.13333	1.25				2500	>500	1910	9	21				23:50:00		Thor	65	Y 200	15	Clupea pilchardus	Bloch, 1795	larva (sizeClass:>25mm)	3		taxon name as in publication: Clupea pilchardus	Louis Fage
26.09-b	26.09	40.66667	13.98333	Longitude differs from introductory table (given as 13°29'E).			2500	560	1909	1	18				02:15:00		Thor	300	Y 200	60	Clupea pilchardus	Bloch, 1795	larva (sizeClass:>25mm)	1		taxon name as in publication: Clupea pilchardus	Louis Fage
27.09-e	27.09	40.96667	13.81667				2500	90	1909	1	20				02:30:00		Thor	25	Y 200	180	Clupea pilchardus	Bloch, 1795	larva (sizeClass:>25mm)	4		taxon name as in publication: Clupea pilchardus	Louis Fage
28.09-c	28.09	40.88333	13.71667				2500	600	1909	1	19				19:30:00		Thor	25	Y 200	60	Clupea pilchardus	Bloch, 1795	larva (sizeClass:>25mm)	1		taxon name as in publication: Clupea pilchardus	Louis Fage
36.06-a	36.06	44.35	-2.61667				2500	1140	1906	5	10				02:10:00		Thor	25	Y 330	30	Clupea pilchardus	Bloch, 1795	larva (sizeClass:>25mm)	4		taxon name as in publication: Clupea pilchardus	Louis Fage
62.09-b	62.09	35.75	-5.98333				2500	58	1909	2	21				20:25:00		Thor	100	Y 200	30	Clupea pilchardus	Bloch, 1795	larva (sizeClass:>25mm)	8		taxon name as in publication: Clupea pilchardus	Louis Fage	Time differs from introductory table (given as 20:25).
62.09-e	62.09	35.75	-5.98333				2500	58	1909	2	21				21:10:00		Thor	25	Y 200	30	Clupea pilchardus	Bloch, 1795	larva (sizeClass:>25mm)	3		taxon name as in publication: Clupea pilchardus	Louis Fage
70.09-a	70.09	39.1	-9.78333				2500	94	1909	3	4				09:00:00		Thor	65	Y 200	60	Clupea pilchardus	Bloch, 1795	larva (sizeClass:>25mm)	1		taxon name as in publication: Clupea pilchardus	Louis Fage
105.10-a	105.10	36.71667	-2.13333				2500	20	1910	6	24				19:45:00		Thor	40	Y 200	15	Engraulis encrasicolus	(Linnaeus, 1758)	larva (sizeClass:>25mm)	4		taxon name as in publication: Engraulis encrassicholus	Louis Fage
126.10-f	126.10	42.71667	9.83333				2500	588	1910	7	10				21:30:00		Thor	300	Y 200	30	Engraulis encrasicolus	(Linnaeus, 1758)	larva (sizeClass:>25mm)	1		taxon name as in publication: Engraulis encrassicholus	Louis Fage
126.10-h	126.10	42.71667	9.83333				2500	588	1910	7	10				22:10:00		Thor	25	Y 200	30	Engraulis encrasicolus	(Linnaeus, 1758)	larva (sizeClass:>25mm)	7		taxon name as in publication: Engraulis encrassicholus	Louis Fage
172.10-i	172.10	41.53333	29.4				2500	1090	1910	8	11				02:50:00		Thor	100	Y 200	15	Engraulis encrasicolus	(Linnaeus, 1758)	larva (sizeClass:>25mm)	3		taxon name as in publication: Engraulis encrassicholus	Louis Fage
172.10-k	172.10	41.53333	29.4				2500	1090	1910	8	11				03:50:00		Thor	10	Y 200	15	Engraulis encrasicolus	(Linnaeus, 1758)	larva (sizeClass:>25mm)	31		taxon name as in publication: Engraulis encrassicholus	Louis Fage
179.10-a	179.10	40.03333	25.91667				2500	85	1910	8	13				02:15:00		Thor	65	Y 200	30	Engraulis encrasicolus	(Linnaeus, 1758)	larva (sizeClass:>25mm)	1		taxon name as in publication: Engraulis encrassicholus	Louis Fage
190.10-b	190.10	37.85	15.31667				2500	360	1910	8	19				20:15:00		Thor	25	Y 200	15	Engraulis encrasicolus	(Linnaeus, 1758)	larva (sizeClass:>25mm)	4		taxon name as in publication: Engraulis encrassicholus	Louis Fage
197.10-d	197.10	40.56667	13.6				2500	>1000	1910	8	24				19:45:00		Thor	25	Y 200	15	Engraulis encrasicolus	(Linnaeus, 1758)	larva (sizeClass:>25mm)	11		taxon name as in publication: Engraulis encrassicholus	Louis Fage
210.10-b	210.10	41.16667	2.38333				2500	780	1910	8	30				02:45:00		Thor	25	Y 200	30	Engraulis encrasicolus	(Linnaeus, 1758)	larva (sizeClass:>25mm)	1		taxon name as in publication: Engraulis encrassicholus	Louis Fage
213.10-a	213.10	40.23333	0.9				2500	75	1910	8	31				03:25:00		Thor	25	Y 200	15	Engraulis encrasicolus	(Linnaeus, 1758)	larva (sizeClass:>25mm)	2		taxon name as in publication: Engraulis encrassicholus	Louis Fage
213.10-d	213.10	40.23333	0.9				2500	75	1910	8	31				03:50:00		Thor	95	Y 200	15	Engraulis encrasicolus	(Linnaeus, 1758)	larva (sizeClass:>25mm)	2		taxon name as in publication: Engraulis encrassicholus	Louis Fage
218.10-a	218.10	36.9	2.95				2500	2000	1910	9	2				02:00:00		Thor	25	Y 200	30	Engraulis encrasicolus	(Linnaeus, 1758)	larva (sizeClass:>25mm)	3		taxon name as in publication: Engraulis encrassicholus	Louis Fage
220.10-a	220.10	36.41667	0.7				2500	>350	1910	9	4				02:15:00		Thor	25	Y 200	30	Engraulis encrasicolus	(Linnaeus, 1758)	larva (sizeClass:>25mm)	2		taxon name as in publication: Engraulis encrassicholus	Louis Fage
224.10-b	224.10	36.55	-2				2500	>950	1910	9	5				19:20:00		Thor	300	Y 200	15	Engraulis encrasicolus	(Linnaeus, 1758)	larva (sizeClass:>25mm)	1		taxon name as in publication: Engraulis encrassicholus	Louis Fage
228.10-c	228.10	36.03333	-5.1				2500	>800	1910	9	7				01:55:00		Thor	300	Y 200	30	Engraulis encrasicolus	(Linnaeus, 1758)	larva (sizeClass:>25mm)	1		taxon name as in publication: Engraulis encrassicholus	Louis Fage
228.10-f	228.10	36.03333	-5.1				2500	>800	1910	9	7				02:40:00		Thor	25	Y 200	30	Engraulis encrasicolus	(Linnaeus, 1758)	larva (sizeClass:>25mm)	1		taxon name as in publication: Engraulis encrassicholus	Louis Fage
98.08-c	98.08	58.8	-3.46667				2500	90	1908	8	6						Thor	65	Petersen trawl		Clupea harengus	Linnaeus, 1758	larva (sizeClass:10-15mm)	84		taxon name as in publication: Clupea harengus	Louis Fage	Petersen Trawl = Young Fish Trawl, but size of opening not given.
1.08-a	1.08	49.28333	-4.21667	Longitude given as to East, should be West, or coordinates fall on land.			2500	94	1908	11	28				02:50:00		Thor	25	Y 200	30	Clupea pilchardus	Bloch, 1795	larva (sizeClass:10-15mm)	23		taxon name as in publication: Clupea pilchardus	Louis Fage
100.05-b	100.05	51.43333	2.03333				2500	45	1905	6	30						Thor	65	Y 200		Clupea pilchardus	Bloch, 1795	larva (sizeClass:10-15mm)	46		taxon name as in publication: Clupea pilchardus	Louis Fage
105.10-a	105.10	36.71667	-2.13333				2500	20	1910	6	24				19:45:00		Thor	40	Y 200	15	Clupea pilchardus	Bloch, 1795	larva (sizeClass:10-15mm)	2		taxon name as in publication: Clupea pilchardus	Louis Fage
107.10-d	107.10	36.3	-1.23333				2500	2250	1910	6	25				09:50:00		Thor	65	Y 200	30	Clupea pilchardus	Bloch, 1795	larva (sizeClass:10-15mm)	1		taxon name as in publication: Clupea pilchardus	Louis Fage
14.08-a	14.08	41.4	17.75				2500	1225	1908	12	21				05:00:00		Thor	65	Y 200	60	Clupea pilchardus	Bloch, 1795	larva (sizeClass:10-15mm)	3		taxon name as in publication: Clupea pilchardus	Louis Fage	Depth differs from introductory table (given as 1225m).
15.08-a	15.08	40.06667	19.1				2500	1000	1908	12	22				01:30:00		Thor	65	Y 200	60	Clupea pilchardus	Bloch, 1795	larva (sizeClass:10-15mm)	1		taxon name as in publication: Clupea pilchardus	Louis Fage	Depth possibly differs from introductory table (given as 1000m), but introductory table unclear.
16.08-a	16.08	39.56667	20.01667				2500	70	1908	12	22				20:35:00		Thor	65	Y 200	30	Clupea pilchardus	Bloch, 1795	larva (sizeClass:10-15mm)	3		taxon name as in publication: Clupea pilchardus	Louis Fage
164.06-a	164.06	50.23333	-4.4				2500	60	1906	8	23				23:05:00		Thor	25	Y 200	30	Clupea pilchardus	Bloch, 1795	larva (sizeClass:10-15mm)	16		taxon name as in publication: Clupea pilchardus	Louis Fage
18.08-d	18.08	37.85	23.23333				2500	220	1908	12	30				19:00:00		Thor	25	Y 200	60	Clupea pilchardus	Bloch, 1795	larva (sizeClass:10-15mm)	1		taxon name as in publication: Clupea pilchardus	Louis Fage
194.06-a	194.06	47.7	-5.5				2500	130	1906	9	12				07:15:00		Thor	65	Y 330	60	Clupea pilchardus	Bloch, 1795	larva (sizeClass:10-15mm)	1		taxon name as in publication: Clupea pilchardus	Louis Fage
198.06-b	198.06	50.2	-0.16667				2500	45	1906	9	15						Thor	65			Clupea pilchardus	Bloch, 1795	larva (sizeClass:10-15mm)	1		taxon name as in publication: Clupea pilchardus	Louis Fage
198.06-c	198.06	50.2	-0.16667				2500	45	1906	9	15						Thor	90			Clupea pilchardus	Bloch, 1795	larva (sizeClass:10-15mm)	6		taxon name as in publication: Clupea pilchardus	Louis Fage
2.08-a	2.08	48.73333	-4.91667	Longitude given as to East, should be West, or coordinates fall on land.			2500	112	1908	11	28				10:30:00		Thor	65	Y 200	30	Clupea pilchardus	Bloch, 1795	larva (sizeClass:10-15mm)	10		taxon name as in publication: Clupea pilchardus	Louis Fage
22.09-b	22.09	38.83333	15.3				2500	>750	1909	1	7				20:45:00		Thor	200	Y 200	30	Clupea pilchardus	Bloch, 1795	larva (sizeClass:10-15mm)	10		taxon name as in publication: Clupea pilchardus	Louis Fage
23.09-a	23.09	40.56667	13.4				2500	>1800	1909	1	15				23:50:00		Thor	25	Y 200	30	Clupea pilchardus	Bloch, 1795	larva (sizeClass:10-15mm)	1		taxon name as in publication: Clupea pilchardus	Louis Fage
24.09-a	24.09	40.23333	12.38333				2500	>3700	1909	1	16				07:50:00		Thor	65	Y 200	30	Clupea pilchardus	Bloch, 1795	larva (sizeClass:10-15mm)	6		taxon name as in publication: Clupea pilchardus	Louis Fage
26.09-a	26.09	40.66667	13.98333	Longitude differs from introductory table (given as 13°29'E).			2500	560	1909	1	18				00:45:00		Thor	65	Y 200	60	Clupea pilchardus	Bloch, 1795	larva (sizeClass:10-15mm)	14		taxon name as in publication: Clupea pilchardus	Louis Fage
26.09-b	26.09	40.66667	13.98333	Longitude differs from introductory table (given as 13°29'E).			2500	560	1909	1	18				02:15:00		Thor	300	Y 200	60	Clupea pilchardus	Bloch, 1795	larva (sizeClass:10-15mm)	9		taxon name as in publication: Clupea pilchardus	Louis Fage
26.09-c	26.09	40.66667	13.98333	Longitude differs from introductory table (given as 13°29'E).			2500	560	1909	1	19				00:50:00		Thor	150	Y 200	180	Clupea pilchardus	Bloch, 1795	larva (sizeClass:10-15mm)	29		taxon name as in publication: Clupea pilchardus	Louis Fage
26.09-d	26.09	40.66667	13.98333	Longitude differs from introductory table (given as 13°29'E).			2500	560	1909	1	19				04:20:00		Thor	25	Y 200	120	Clupea pilchardus	Bloch, 1795	larva (sizeClass:10-15mm)	27		taxon name as in publication: Clupea pilchardus	Louis Fage
27.09-e	27.09	40.96667	13.81667				2500	90	1909	1	20				02:30:00		Thor	25	Y 200	180	Clupea pilchardus	Bloch, 1795	larva (sizeClass:10-15mm)	19		taxon name as in publication: Clupea pilchardus	Louis Fage
27.09-f	27.09	40.96667	13.81667				2500	90	1909	1	20				06:00:00		Thor	65	Y 200	120	Clupea pilchardus	Bloch, 1795	larva (sizeClass:10-15mm)	1		taxon name as in publication: Clupea pilchardus	Louis Fage
279.11-a	279.11	38.19167	15.60833				2500	350	1911	2	23				19:00:00		Thor	30	S 100	120	Clupea pilchardus	Bloch, 1795	larva (sizeClass:10-15mm)	1		taxon name as in publication: Clupea pilchardus	Louis Fage
28.09-e	28.09	40.88333	13.71667				2500	600	1909	1	19				22:00:00		Thor	100	Y 200	60	Clupea pilchardus	Bloch, 1795	larva (sizeClass:10-15mm)	4		taxon name as in publication: Clupea pilchardus	Louis Fage
28.09-f	28.09	40.88333	13.71667				2500	600	1909	1	19				23:50:00		Thor	65	Y 200	120	Clupea pilchardus	Bloch, 1795	larva (sizeClass:10-15mm)	14		taxon name as in publication: Clupea pilchardus	Louis Fage	Time differs from introductory table (given as 23:59, presumably a typo).
285b.11-d	285b.11	38.25833	15.65833				2500	20-200	1911	3	16				00:10:00		Thor	30	S 100	180	Clupea pilchardus	Bloch, 1795	larva (sizeClass:10-15mm)	1		taxon name as in publication: Clupea pilchardus	Louis Fage
286a.11-a	286a.11	38.2	15.59167				2500	150	1911	3	18				18:30:00		Thor	40	S 100	180	Clupea pilchardus	Bloch, 1795	larva (sizeClass:10-15mm)	1		taxon name as in publication: Clupea pilchardus	Louis Fage
287a.11-b	287a.11	38.2	15.575				2500		1911	3	24				21:30:00		Thor	20	S 100	90	Clupea pilchardus	Bloch, 1795	larva (sizeClass:10-15mm)	1		taxon name as in publication: Clupea pilchardus	Louis Fage	Gear: Petersen Trawl - which is the same as the Young Fish Trawl. No depth given.
287b.11-c	287b.11	38.175	15.575				2500		1911	3	24	1911	3	25	23:45:00	1:15:00 AM	Thor	40	S 100	90	Clupea pilchardus	Bloch, 1795	larva (sizeClass:10-15mm)	3		taxon name as in publication: Clupea pilchardus	Louis Fage	Day and time differ from introductory table, given as a range here (1911-03-24 / 23:45 - 1911-03-25 / 01:15).
287b.11-d	287b.11	38.175	15.575				2500		1911	3	25				01:30:00		Thor	20	S 100	90	Clupea pilchardus	Bloch, 1795	larva (sizeClass:10-15mm)	1		taxon name as in publication: Clupea pilchardus	Louis Fage	Gear: Petersen Trawl - which is the same as the Young Fish Trawl. No depth given.
288d.11-e	288d.11	38.175	15.575				2500		1911	3	31				01:30:00		Thor	10	S 100	60	Clupea pilchardus	Bloch, 1795	larva (sizeClass:10-15mm)	1		taxon name as in publication: Clupea pilchardus	Louis Fage	Gear: Petersen Trawl - which is the same as the Young Fish Trawl. No depth given.
289c.11-d	289c.11	38.24167	15.6				2500		1911	4	4				13:55:00		Thor	10	S 100	150	Clupea pilchardus	Bloch, 1795	larva (sizeClass:10-15mm)	1		taxon name as in publication: Clupea pilchardus	Louis Fage	Gear: Petersen Trawl - which is the same as the Young Fish Trawl. No depth given.
29.09-e	29.09	40.78333	12.91667				2500	1550	1909	1	20				20:40:00		Thor	65	Y 200	30	Clupea pilchardus	Bloch, 1795	larva (sizeClass:10-15mm)	1		taxon name as in publication: Clupea pilchardus	Louis Fage
30.09-a	30.09	41.25	11.91667				2500	>1800	1909	1	21				05:30:00		Thor	65	Y 200	60	Clupea pilchardus	Bloch, 1795	larva (sizeClass:10-15mm)	2		taxon name as in publication: Clupea pilchardus	Louis Fage
30.09-b	30.09	41.25	11.91667				2500	>1800	1909	1	21				07:10:00		Thor	300	Y 200	60	Clupea pilchardus	Bloch, 1795	larva (sizeClass:10-15mm)	1		taxon name as in publication: Clupea pilchardus	Louis Fage
33.09-b	33.09	43.06667	9.58333				2500	150	1909	1	22				18:30:00		Thor	65	Y 200	30	Clupea pilchardus	Bloch, 1795	larva (sizeClass:10-15mm)	2		taxon name as in publication: Clupea pilchardus	Louis Fage
35.09-i	35.09	43.6	7.6				2500	>2000	1909	1	29				06:40:00		Thor	200	Y 200	60	Clupea pilchardus	Bloch, 1795	larva (sizeClass:10-15mm)	3		taxon name as in publication: Clupea pilchardus	Louis Fage
35.09-j	35.09	43.6	7.6				2500	>2000	1909	1	29				07:55:00		Thor	100	Y 200	60	Clupea pilchardus	Bloch, 1795	larva (sizeClass:10-15mm)	2		taxon name as in publication: Clupea pilchardus	Louis Fage
35.09-k	35.09	43.6	7.6				2500	>2000	1909	1	29				09:10:00		Thor	25	Y 200	60	Clupea pilchardus	Bloch, 1795	larva (sizeClass:10-15mm)	3		taxon name as in publication: Clupea pilchardus	Louis Fage
38.09-a	38.09	40.75	9.83333				2500	105	1909	1	31				18:30:00		Thor	65	Y 200	30	Clupea pilchardus	Bloch, 1795	larva (sizeClass:10-15mm)	31		taxon name as in publication: Clupea pilchardus	Louis Fage
38.09-b	38.09	40.75	9.83333				2500	105	1909	1	31				19:10:00		Thor	25	Y 200	30	Clupea pilchardus	Bloch, 1795	larva (sizeClass:10-15mm)	59		taxon name as in publication: Clupea pilchardus	Louis Fage
38.09-e	38.09	40.75	9.83333				2500	105	1909	1	31				20:20:00		Thor	150	Y 200	30	Clupea pilchardus	Bloch, 1795	larva (sizeClass:10-15mm)	1		taxon name as in publication: Clupea pilchardus	Louis Fage
39.09-g	39.09	39.68333	10.03333				2500	1750	1909	2	1				12:30:00		Thor	1000	Y 200	120	Clupea pilchardus	Bloch, 1795	larva (sizeClass:10-15mm)	1		taxon name as in publication: Clupea pilchardus	Louis Fage
40.06-a	40.06	43.38333	-2.03333				2500	110	1906	5	11				13:15:00		Thor	100	Y 330	30	Clupea pilchardus	Bloch, 1795	larva (sizeClass:10-15mm)	3		taxon name as in publication: Clupea pilchardus	Louis Fage
40.09-b	40.09	39.16667	9.66667				2500	235	1909	2	1				21:30:00		Thor	65	Y 200	30	Clupea pilchardus	Bloch, 1795	larva (sizeClass:10-15mm)	2		taxon name as in publication: Clupea pilchardus	Louis Fage
42.09-b	42.09	38.96667	9.61667				2500	1120	1909	2	2				21:40:00		Thor	300	Y 200	30	Clupea pilchardus	Bloch, 1795	larva (sizeClass:10-15mm)	7		taxon name as in publication: Clupea pilchardus	Louis Fage
43.09-a	43.09	38.23333	8.7				2500	>2000	1909	2	2				06:45:00		Thor	65	Y 200	30	Clupea pilchardus	Bloch, 1795	larva (sizeClass:10-15mm)	13		taxon name as in publication: Clupea pilchardus	Louis Fage	Day and time differ from introductory table (1909-02-02 / 06:45:00), but have nevertheless been matched here, as all other data are the same, and the ship's journey would not allow the present date/time combination here.
45.09-b	45.09	37.46667	8.3				2500	>2150	1909	2	6				23:25:00		Thor	300	Y 200	30	Clupea pilchardus	Bloch, 1795	larva (sizeClass:10-15mm)	4		taxon name as in publication: Clupea pilchardus	Louis Fage
45.09-c	45.09	37.46667	8.3				2500	>2150	1909	2	7				00:15:00		Thor	65	Y 200	30	Clupea pilchardus	Bloch, 1795	larva (sizeClass:10-15mm)	7		taxon name as in publication: Clupea pilchardus	Louis Fage
46.09-e	46.09	37.28333	6				2500	>1930	1909	2	7				19:30:00		Thor	300	Y 200	30	Clupea pilchardus	Bloch, 1795	larva (sizeClass:10-15mm)	2		taxon name as in publication: Clupea pilchardus	Louis Fage
46.09-f	46.09	37.28333	6				2500	>1930	1909	2	7				20:20:00		Thor	65	Y 200	30	Clupea pilchardus	Bloch, 1795	larva (sizeClass:10-15mm)	4		taxon name as in publication: Clupea pilchardus	Louis Fage
47.09-b	47.09	36.91667	3.2				2500	>2000	1909	2	10				22:20:00		Thor	65	Y 200	30	Clupea pilchardus	Bloch, 1795	larva (sizeClass:10-15mm)	15		taxon name as in publication: Clupea pilchardus	Louis Fage
47.09-c	47.09	36.91667	3.2				2500	>2000	1909	2	10				23:05:00		Thor	300	Y 200	30	Clupea pilchardus	Bloch, 1795	larva (sizeClass:10-15mm)	2		taxon name as in publication: Clupea pilchardus	Louis Fage
50.09-b	50.09	37.03333	1.28333				2500	>2000	1909	2	17				01:20:00		Thor	25	Y 200	30	Clupea pilchardus	Bloch, 1795	larva (sizeClass:10-15mm)	2		taxon name as in publication: Clupea pilchardus	Louis Fage
52.09-a	52.09	35.91667	-1.03333				2500	>2000	1909	2	18				07:25:00		Thor	300	Y 200	30	Clupea pilchardus	Bloch, 1795	larva (sizeClass:10-15mm)	3		taxon name as in publication: Clupea pilchardus	Louis Fage
57.09-a	57.09	36.66667	-3.5				2500	105	1909	2	20				05:45:00		Thor	25	Y 200	30	Clupea pilchardus	Bloch, 1795	larva (sizeClass:10-15mm)	8		taxon name as in publication: Clupea pilchardus	Louis Fage
58.09-b	58.09	36.6	-4.4				2500	85	1909	2	20				14:00:00		Thor	100	Y 200	30	Clupea pilchardus	Bloch, 1795	larva (sizeClass:10-15mm)	8		taxon name as in publication: Clupea pilchardus	Louis Fage
58.09-e	58.09	36.6	-4.4				2500	85	1909	2	20				15:00:00		Thor	65	Y 200	30	Clupea pilchardus	Bloch, 1795	larva (sizeClass:10-15mm)	10		taxon name as in publication: Clupea pilchardus	Louis Fage
59.09-b	59.09	36.03333	-4.4				2500	1250	1909	2	21				00:10:00		Thor	25	Y 200	30	Clupea pilchardus	Bloch, 1795	larva (sizeClass:10-15mm)	152		taxon name as in publication: Clupea pilchardus	Louis Fage	Depth differs from introductory table (given as 1250m).
59.09-e	59.09	36.03333	-4.4				2500	1250	1909	2	21				01:00:00		Thor	100	Y 200	30	Clupea pilchardus	Bloch, 1795	larva (sizeClass:10-15mm)	26		taxon name as in publication: Clupea pilchardus	Louis Fage	Depth differs from introductory table (given as 1250m).
59.09-f	59.09	36.03333	-4.4				2500	1250	1909	2	21				01:40:00		Thor	500	Y 200	30	Clupea pilchardus	Bloch, 1795	larva (sizeClass:10-15mm)	26		taxon name as in publication: Clupea pilchardus	Louis Fage	Depth differs from introductory table (given as 1250m).
59.09-g	59.09	36.03333	-4.4				2500	1250	1909	2	21				02:40:00		Thor	1200	Y 200	60	Clupea pilchardus	Bloch, 1795	larva (sizeClass:10-15mm)	7		taxon name as in publication: Clupea pilchardus	Louis Fage	Depth differs from introductory table (given as 1250m).
62.09-b	62.09	35.75	-5.98333				2500	58	1909	2	21				20:25:00		Thor	100	Y 200	30	Clupea pilchardus	Bloch, 1795	larva (sizeClass:10-15mm)	58		taxon name as in publication: Clupea pilchardus	Louis Fage	Time differs from introductory table (given as 20:25).
62.09-e	62.09	35.75	-5.98333				2500	58	1909	2	21				21:10:00		Thor	25	Y 200	30	Clupea pilchardus	Bloch, 1795	larva (sizeClass:10-15mm)	4		taxon name as in publication: Clupea pilchardus	Louis Fage
63.09-c	63.09	35.83333	-6.05				2500	490	1909	2	22				01:45:00		Thor	600	Y 200	60	Clupea pilchardus	Bloch, 1795	larva (sizeClass:10-15mm)	4		taxon name as in publication: Clupea pilchardus	Louis Fage
64.09-a	64.09	36.53333	-6.43333				2500	40	1909	2	22				08:15:00		Thor	25	Y 200	30	Clupea pilchardus	Bloch, 1795	larva (sizeClass:10-15mm)	7		taxon name as in publication: Clupea pilchardus	Louis Fage
758.13-b	758.13	37.53333	0.6				2500		1913	11	11				22:30:00		Nordboen	40	S 150		Clupea pilchardus	Bloch, 1795	larva (sizeClass:10-15mm)	1		taxon name as in publication: Clupea pilchardus	Louis Fage
85.10-a	85.10	38.36667	-9.46667				2500	>700	1910	6	17				02:00:00		Thor	65	Y 200	15	Clupea pilchardus	Bloch, 1795	larva (sizeClass:10-15mm)	65		taxon name as in publication: Clupea pilchardus	Louis Fage
95.05-c	95.05	49.93333	-5.13333				2500	74	1905	6	27				14:40:00		Thor	90	Y 200	30	Clupea pilchardus	Bloch, 1795	larva (sizeClass:10-15mm)	2		taxon name as in publication: Clupea pilchardus	Louis Fage
96.05-c	96.05	50.25	-4.31667				2500	50	1905	6	27				20:20:00		Thor	25	Y 200	30	Clupea pilchardus	Bloch, 1795	larva (sizeClass:10-15mm)	169		taxon name as in publication: Clupea pilchardus	Louis Fage
99.05-a	99.05	50.71667	0.71667				2500	41	1905	6	30						Thor	65	Y 200		Clupea pilchardus	Bloch, 1795	larva (sizeClass:10-15mm)	783		taxon name as in publication: Clupea pilchardus	Louis Fage
27.06-c	27.06	50	-2.41667				2500	69	1906	5	1				04:05:00		Thor	30	Petersen trawl	60	Clupea sprattus	Linnaeus, 1758	larva (sizeClass:10-15mm)	143		taxon name as in publication: Clupea sprattus	Louis Fage	Gear: Petersen Trawl - which is the same as the Young Fish Trawl.
741.13-a	741.13	29.36667	32.63333				2500		1913	9	19				20:30:00		Pangan	95	S 200		Clupeiformes		larva (sizeClass:10-15mm)	1		taxon name as in publication: Clupeiformes	Louis Fage
757.14-a	757.14	29.41667	32.63333				2500		1914	1	24				05:30:00		Pangan	95	S 200		Clupeiformes		larva (sizeClass:10-15mm)	4		taxon name as in publication: Clupeiformes	Louis Fage
105.10-a	105.10	36.71667	-2.13333				2500	20	1910	6	24				19:45:00		Thor	40	Y 200	15	Engraulis encrasicolus	(Linnaeus, 1758)	larva (sizeClass:10-15mm)	2		taxon name as in publication: Engraulis encrassicholus	Louis Fage
106.10-d	106.10	36.55	-2				2500	1100	1910	6	25				01:45:00		Thor	300	Y 200	30	Engraulis encrasicolus	(Linnaeus, 1758)	larva (sizeClass:10-15mm)	1		taxon name as in publication: Engraulis encrassicholus	Louis Fage
106.10-e	106.10	36.55	-2				2500	1100	1910	6	25				02:30:00		Thor	65	Y 200	30	Engraulis encrasicolus	(Linnaeus, 1758)	larva (sizeClass:10-15mm)	5		taxon name as in publication: Engraulis encrassicholus	Louis Fage
107.10-a	107.10	36.3	-1.23333				2500	2250	1910	6	25				07:30:00		Thor	2000	Y 200	60	Engraulis encrasicolus	(Linnaeus, 1758)	larva (sizeClass:10-15mm)	1		taxon name as in publication: Engraulis encrassicholus	Louis Fage
107.10-c	107.10	36.3	-1.23333				2500	2250	1910	6	25				09:05:00		Thor	300	Y 200	30	Engraulis encrasicolus	(Linnaeus, 1758)	larva (sizeClass:10-15mm)	1		taxon name as in publication: Engraulis encrassicholus	Louis Fage
107.10-d	107.10	36.3	-1.23333				2500	2250	1910	6	25				09:50:00		Thor	65	Y 200	30	Engraulis encrasicolus	(Linnaeus, 1758)	larva (sizeClass:10-15mm)	2		taxon name as in publication: Engraulis encrassicholus	Louis Fage
108.10-b	108.10	36.05	-0.45				2500	>2400	1910	6	25				22:30:00		Thor	300	Y 200	30	Engraulis encrasicolus	(Linnaeus, 1758)	larva (sizeClass:10-15mm)	2		taxon name as in publication: Engraulis encrassicholus	Louis Fage
108.10-f	108.10	36.05	-0.45				2500	>2400	1910	6	25				23:55:00		Thor	25	Y 200	15	Engraulis encrasicolus	(Linnaeus, 1758)	larva (sizeClass:10-15mm)	2		taxon name as in publication: Engraulis encrassicholus	Louis Fage
112.10-b	112.10	36.93333	2.25				2500	2700	1910	6	27				00:15:00		Thor	300	Y 200	30	Engraulis encrasicolus	(Linnaeus, 1758)	larva (sizeClass:10-15mm)	1		taxon name as in publication: Engraulis encrassicholus	Louis Fage
112.10-f	112.10	36.93333	2.25				2500	2700	1910	6	27				01:30:00		Thor	25	Y 200	15	Engraulis encrasicolus	(Linnaeus, 1758)	larva (sizeClass:10-15mm)	2		taxon name as in publication: Engraulis encrassicholus	Louis Fage
113.10-b	113.10	36.88333	3.15				2500	815	1910	6	28				03:25:00		Thor	300	Y 200	30	Engraulis encrasicolus	(Linnaeus, 1758)	larva (sizeClass:10-15mm)	1		taxon name as in publication: Engraulis encrassicholus	Louis Fage
122.10-a	122.10	43.83333	8.56667				2500	1285	1910	7	2				10:00:00		Thor	600	Y 200	60	Engraulis encrasicolus	(Linnaeus, 1758)	larva (sizeClass:10-15mm)	68		taxon name as in publication: Engraulis encrassicholus	Louis Fage
123.10-c	123.10	44.23333	8.91667				2500	700	1910	7	3				00:55:00		Thor	65	Y 200	30	Engraulis encrasicolus	(Linnaeus, 1758)	larva (sizeClass:10-15mm)	4		taxon name as in publication: Engraulis encrassicholus	Louis Fage
123.10-e	123.10	44.23333	8.91667				2500	700	1910	7	3				01:50:00		Thor	25	Y 200	15	Engraulis encrasicolus	(Linnaeus, 1758)	larva (sizeClass:10-15mm)	1		taxon name as in publication: Engraulis encrassicholus	Louis Fage
123.10-f	123.10	44.23333	8.91667				2500	700	1910	7	3				02:30:00		Thor	10	Y 200	15	Engraulis encrasicolus	(Linnaeus, 1758)	larva (sizeClass:10-15mm)	71		taxon name as in publication: Engraulis encrassicholus	Louis Fage
124.10-a	124.10	44.33333	9.08333				2500	86	1910	7	3				03:30:00		Thor	65	Y 200	90	Engraulis encrasicolus	(Linnaeus, 1758)	larva (sizeClass:10-15mm)	2		taxon name as in publication: Engraulis encrassicholus	Louis Fage
126.10-f	126.10	42.71667	9.83333				2500	588	1910	7	10				21:30:00		Thor	300	Y 200	30	Engraulis encrasicolus	(Linnaeus, 1758)	larva (sizeClass:10-15mm)	24		taxon name as in publication: Engraulis encrassicholus	Louis Fage
126.10-h	126.10	42.71667	9.83333				2500	588	1910	7	10				22:10:00		Thor	25	Y 200	30	Engraulis encrasicolus	(Linnaeus, 1758)	larva (sizeClass:10-15mm)	694		taxon name as in publication: Engraulis encrassicholus	Louis Fage
134.10-a	134.10	37.61667	10.28333				2500	350	1910	7	15				04:50:00		Thor	25	Y 200	30	Engraulis encrasicolus	(Linnaeus, 1758)	larva (sizeClass:10-15mm)	11		taxon name as in publication: Engraulis encrassicholus	Louis Fage
135.10-b	135.10	37.28333	10.46667				2500	200	1910	7	16				00:55:00		Thor	25	Y 200	30	Engraulis encrasicolus	(Linnaeus, 1758)	larva (sizeClass:10-15mm)	6		taxon name as in publication: Engraulis encrassicholus	Louis Fage
136.10-a	136.10	37.01667	10.51667				2500	80	1910	7	19				03:10:00		Thor	25	Y 200	30	Engraulis encrasicolus	(Linnaeus, 1758)	larva (sizeClass:10-15mm)	2		taxon name as in publication: Engraulis encrassicholus	Louis Fage
141.10-a	141.10	36.7	13.56667				2500	530	1910	7	20				22:35:00		Thor	25	Y 200	15	Engraulis encrasicolus	(Linnaeus, 1758)	larva (sizeClass:10-15mm)	6		taxon name as in publication: Engraulis encrassicholus	Louis Fage
142.10-c	142.10	35.73333	15.11667				2500	98	1910	7	22				03:40:00		Thor	150	Y 200	30	Engraulis encrasicolus	(Linnaeus, 1758)	larva (sizeClass:10-15mm)	1		taxon name as in publication: Engraulis encrassicholus	Louis Fage
143.10-e	143.10	35.3	16.41667				2500	1842	1910	7	23				01:20:00		Thor	25	Y 200	30	Engraulis encrasicolus	(Linnaeus, 1758)	larva (sizeClass:10-15mm)	3		taxon name as in publication: Engraulis encrassicholus	Louis Fage
171.10-a	171.10	41.11667	29.08333				2500	60	1910	8	10				15:25:00		Thor	50	Y 200	15	Engraulis encrasicolus	(Linnaeus, 1758)	larva (sizeClass:10-15mm)	7		taxon name as in publication: Engraulis encrassicholus	Louis Fage
172.10-f	172.10	41.53333	29.4				2500	1090	1910	8	11				02:10:00		Thor	600	Y 200	20	Engraulis encrasicolus	(Linnaeus, 1758)	larva (sizeClass:10-15mm)	1		taxon name as in publication: Engraulis encrassicholus	Louis Fage
172.10-i	172.10	41.53333	29.4				2500	1090	1910	8	11				02:50:00		Thor	100	Y 200	15	Engraulis encrasicolus	(Linnaeus, 1758)	larva (sizeClass:10-15mm)	1		taxon name as in publication: Engraulis encrassicholus	Louis Fage
172.10-k	172.10	41.53333	29.4				2500	1090	1910	8	11				03:50:00		Thor	10	Y 200	15	Engraulis encrasicolus	(Linnaeus, 1758)	larva (sizeClass:10-15mm)	12		taxon name as in publication: Engraulis encrassicholus	Louis Fage
173.10-b	173.10	41.28333	29.18333				2500	65	1910	8	11				06:30:00		Thor	65	Y 200	15	Engraulis encrasicolus	(Linnaeus, 1758)	larva (sizeClass:10-15mm)	3		taxon name as in publication: Engraulis encrassicholus	Louis Fage
174.10-a	174.10	40.9	28.88333				2500	120	1910	8	11				11:50:00		Thor	65	Y 200	30	Engraulis encrasicolus	(Linnaeus, 1758)	larva (sizeClass:10-15mm)	1		taxon name as in publication: Engraulis encrassicholus	Louis Fage
178.10-a	178.10	40.26667	26.53333				2500	70	1910	8	12				12:20:00		Thor	65	Y 200	15	Engraulis encrasicolus	(Linnaeus, 1758)	larva (sizeClass:10-15mm)	5		taxon name as in publication: Engraulis encrassicholus	Louis Fage
179.10-a	179.10	40.03333	25.91667				2500	85	1910	8	13				02:15:00		Thor	65	Y 200	30	Engraulis encrasicolus	(Linnaeus, 1758)	larva (sizeClass:10-15mm)	5		taxon name as in publication: Engraulis encrassicholus	Louis Fage
182.10-c	182.10	38.21667	24.8				2500	500	1910	8	14				22:30:00		Thor	65	Y 200	15	Engraulis encrasicolus	(Linnaeus, 1758)	larva (sizeClass:10-15mm)	5		taxon name as in publication: Engraulis encrassicholus	Louis Fage
182.10-f	182.10	38.21667	24.8				2500	500	1910	8	14				23:00:00		Thor	10	Y 200	15	Engraulis encrasicolus	(Linnaeus, 1758)	larva (sizeClass:10-15mm)	5		taxon name as in publication: Engraulis encrassicholus	Louis Fage
184.10-d	184.10	38.16667	22.55				2500	842	1910	8	17				01:50:00		Thor	10	Y 200	15	Engraulis encrasicolus	(Linnaeus, 1758)	larva (sizeClass:10-15mm)	2		taxon name as in publication: Engraulis encrassicholus	Louis Fage
184.10-e	184.10	38.16667	22.55				2500	842	1910	8	17				02:15:00		Thor	65	Y 200	15	Engraulis encrasicolus	(Linnaeus, 1758)	larva (sizeClass:10-15mm)	1		taxon name as in publication: Engraulis encrassicholus	Louis Fage
185.10-a	185.10	38.2	21.28333				2500	>50	1910	8	17				11:05:00		Thor	25	Y 200	15	Engraulis encrasicolus	(Linnaeus, 1758)	larva (sizeClass:10-15mm)	6		taxon name as in publication: Engraulis encrassicholus	Louis Fage
187.10-j	187.10	37.9	18.03333				2500	>2500	1910	8	18				19:45:00		Thor	25	Y 200	15	Engraulis encrasicolus	(Linnaeus, 1758)	larva (sizeClass:10-15mm)	1		taxon name as in publication: Engraulis encrassicholus	Louis Fage
190.10-b	190.10	37.85	15.31667				2500	360	1910	8	19				20:15:00		Thor	25	Y 200	15	Engraulis encrasicolus	(Linnaeus, 1758)	larva (sizeClass:10-15mm)	23		taxon name as in publication: Engraulis encrassicholus	Louis Fage
192.10-b	192.10	38.11667	15.58333				2500	652	1910	8	20				21:40:00		Thor	25	Y 200	15	Engraulis encrasicolus	(Linnaeus, 1758)	larva (sizeClass:10-15mm)	22		taxon name as in publication: Engraulis encrassicholus	Louis Fage
192.10-c	192.10	38.11667	15.58333				2500	652	1910	8	20				22:10:00		Thor	300	Y 200	15	Engraulis encrasicolus	(Linnaeus, 1758)	larva (sizeClass:10-15mm)	1		taxon name as in publication: Engraulis encrassicholus	Louis Fage
192.10-e	192.10	38.11667	15.58333				2500	652	1910	8	20				22:50:00		Thor	600	Y 200	30	Engraulis encrasicolus	(Linnaeus, 1758)	larva (sizeClass:10-15mm)	8		taxon name as in publication: Engraulis encrassicholus	Louis Fage
193.10-a	193.10	38.25	15.65				2500	>100	1910	8	21				00:50:00		Thor	10	Y 200	30	Engraulis encrasicolus	(Linnaeus, 1758)	larva (sizeClass:10-15mm)	55		taxon name as in publication: Engraulis encrassicholus	Louis Fage
194.10-d	194.10	38.55	15.48333				2500	1140	1910	8	21				05:00:00		Thor	25	Y 200	15	Engraulis encrasicolus	(Linnaeus, 1758)	larva (sizeClass:10-15mm)	4		taxon name as in publication: Engraulis encrassicholus	Louis Fage
197.10-a	197.10	40.56667	13.6				2500	>1000	1910	8	24				19:00:00		Thor	300	Y 200	30	Engraulis encrasicolus	(Linnaeus, 1758)	larva (sizeClass:10-15mm)	4		taxon name as in publication: Engraulis encrassicholus	Louis Fage
197.10-d	197.10	40.56667	13.6				2500	>1000	1910	8	24				19:45:00		Thor	25	Y 200	15	Engraulis encrasicolus	(Linnaeus, 1758)	larva (sizeClass:10-15mm)	205		taxon name as in publication: Engraulis encrassicholus	Louis Fage
207.10-a	207.10	39.96667	3.68333				2500	64	1910	8	28				20:50:00		Thor	25	Y 200	15	Engraulis encrasicolus	(Linnaeus, 1758)	larva (sizeClass:10-15mm)	22		taxon name as in publication: Engraulis encrassicholus	Louis Fage
207.10-d	207.10	39.96667	3.68333				2500	64	1910	8	28				21:20:00		Thor	65	Y 200	15	Engraulis encrasicolus	(Linnaeus, 1758)	larva (sizeClass:10-15mm)	2		taxon name as in publication: Engraulis encrassicholus	Louis Fage
208.10-a	208.10	40.3	3.33333				2500	>1600	1910	8	29				01:40:00		Thor	25	Y 200	15	Engraulis encrasicolus	(Linnaeus, 1758)	larva (sizeClass:10-15mm)	4		taxon name as in publication: Engraulis encrassicholus	Louis Fage
209.10-a	209.10	40.56667	3.05				2500	>2000	1910	8	29				04:55:00		Thor	25	Y 200	15	Engraulis encrasicolus	(Linnaeus, 1758)	larva (sizeClass:10-15mm)	11		taxon name as in publication: Engraulis encrassicholus	Louis Fage
210.10-b	210.10	41.16667	2.38333				2500	780	1910	8	30				02:45:00		Thor	25	Y 200	30	Engraulis encrasicolus	(Linnaeus, 1758)	larva (sizeClass:10-15mm)	21		taxon name as in publication: Engraulis encrassicholus	Louis Fage
211.10-a	211.10	41.28333	2.21667				2500	150	1910	8	30				05:20:00		Thor	25	Y 200	60	Engraulis encrasicolus	(Linnaeus, 1758)	larva (sizeClass:10-15mm)	1		taxon name as in publication: Engraulis encrassicholus	Louis Fage
213.10-a	213.10	40.23333	0.9				2500	75	1910	8	31				03:25:00		Thor	25	Y 200	15	Engraulis encrasicolus	(Linnaeus, 1758)	larva (sizeClass:10-15mm)	400		taxon name as in publication: Engraulis encrassicholus	Louis Fage
213.10-d	213.10	40.23333	0.9				2500	75	1910	8	31				03:50:00		Thor	95	Y 200	15	Engraulis encrasicolus	(Linnaeus, 1758)	larva (sizeClass:10-15mm)	127		taxon name as in publication: Engraulis encrassicholus	Louis Fage
215.10-b	215.10	39.23333	0.86667				2500	>1050	1910	8	31				21:20:00		Thor	25	Y 200	30	Engraulis encrasicolus	(Linnaeus, 1758)	larva (sizeClass:10-15mm)	49		taxon name as in publication: Engraulis encrassicholus	Louis Fage
218.10-a	218.10	36.9	2.95				2500	2000	1910	9	2				02:00:00		Thor	25	Y 200	30	Engraulis encrasicolus	(Linnaeus, 1758)	larva (sizeClass:10-15mm)	26		taxon name as in publication: Engraulis encrassicholus	Louis Fage
218.10-d	218.10	36.9	2.95				2500	2000	1910	9	2				02:45:00		Thor	300	Y 200	30	Engraulis encrasicolus	(Linnaeus, 1758)	larva (sizeClass:10-15mm)	1		taxon name as in publication: Engraulis encrassicholus	Louis Fage
220.10-a	220.10	36.41667	0.7				2500	>350	1910	9	4				02:15:00		Thor	25	Y 200	30	Engraulis encrasicolus	(Linnaeus, 1758)	larva (sizeClass:10-15mm)	18		taxon name as in publication: Engraulis encrassicholus	Louis Fage
221.10-b	221.10	35.73333	-0.88333				2500	30 and 37-15	1910	9	4				18:35:00		Thor	25	Y 200	15	Engraulis encrasicolus	(Linnaeus, 1758)	larva (sizeClass:10-15mm)	32		taxon name as in publication: Engraulis encrassicholus	Louis Fage	Most mentions of this sample report a depth of 30m, but for one mention of the sample a different depth is given in the ms (15-37m).
222.10-b	222.10	35.88333	-0.95				2500	2000	1910	9	4				22:50:00		Thor	25	Y 200	15	Engraulis encrasicolus	(Linnaeus, 1758)	larva (sizeClass:10-15mm)	126		taxon name as in publication: Engraulis encrassicholus	Louis Fage
222.10-c	222.10	35.88333	-0.95				2500	2000	1910	9	4				23:20:00		Thor	300	Y 200	30	Engraulis encrasicolus	(Linnaeus, 1758)	larva (sizeClass:10-15mm)	12		taxon name as in publication: Engraulis encrassicholus	Louis Fage
223.10-a	223.10	36.21667	-1.46667				2500	>2000	1910	9	5				04:35:00		Thor	25	Y 200	15	Engraulis encrasicolus	(Linnaeus, 1758)	larva (sizeClass:10-15mm)	10		taxon name as in publication: Engraulis encrassicholus	Louis Fage
223.10-d	223.10	36.21667	-1.46667				2500	>2000	1910	9	5				04:58:00		Thor	300	Y 200	30	Engraulis encrasicolus	(Linnaeus, 1758)	larva (sizeClass:10-15mm)	4		taxon name as in publication: Engraulis encrassicholus	Louis Fage
225.10-a	225.10	36.58333	-3				2500	200	1910	9	6				03:30:00		Thor	25	Y 200	15	Engraulis encrasicolus	(Linnaeus, 1758)	larva (sizeClass:10-15mm)	2		taxon name as in publication: Engraulis encrassicholus	Louis Fage
227.10-a	227.10	36.55	-4.41667				2500	99	1910	9	6				17:35:00		Thor	25	Y 200	30	Engraulis encrasicolus	(Linnaeus, 1758)	larva (sizeClass:10-15mm)	38		taxon name as in publication: Engraulis encrassicholus	Louis Fage
228.10-a	228.10	36.03333	-5.1				2500	>800	1910	9	7				00:50:00		Thor	1200	Y 200	30	Engraulis encrasicolus	(Linnaeus, 1758)	larva (sizeClass:10-15mm)	2		taxon name as in publication: Engraulis encrassicholus	Louis Fage
228.10-c	228.10	36.03333	-5.1				2500	>800	1910	9	7				01:55:00		Thor	300	Y 200	30	Engraulis encrasicolus	(Linnaeus, 1758)	larva (sizeClass:10-15mm)	6		taxon name as in publication: Engraulis encrassicholus	Louis Fage
228.10-f	228.10	36.03333	-5.1				2500	>800	1910	9	7				02:40:00		Thor	25	Y 200	30	Engraulis encrasicolus	(Linnaeus, 1758)	larva (sizeClass:10-15mm)	27		taxon name as in publication: Engraulis encrassicholus	Louis Fage
229.10-a	229.10	35.85	-5.96667				2500	485	1910	9	8				04:55:00		Thor	25	Y 200	30	Engraulis encrasicolus	(Linnaeus, 1758)	larva (sizeClass:10-15mm)	16		taxon name as in publication: Engraulis encrassicholus	Louis Fage	Depth differs from introductory table (given as 485 m), but the introductory table might be wrong (copied from previous record?)
231.10-c	231.10	35.93333	-7.26667				2500	>950	1910	9	9				00:15:00		Thor	25	Y 200	30	Engraulis encrasicolus	(Linnaeus, 1758)	larva (sizeClass:10-15mm)	3		taxon name as in publication: Engraulis encrassicholus	Louis Fage
340.11-a	340.11	35.83333	21.5				2500	>2000	1911	8	26				21:00:00		Pangan	28	S 200	30	Engraulis encrasicolus	(Linnaeus, 1758)	larva (sizeClass:10-15mm)	1		taxon name as in publication: Engraulis encrassicholus	Louis Fage
529.11-a	529.11	36	14.53333				2500		1911	8	5				20:45:00		Pangan	57	S 200		Engraulis encrasicolus	(Linnaeus, 1758)	larva (sizeClass:10-15mm)	4		taxon name as in publication: Engraulis encrassicholus	Louis Fage
530.11-a	530.11	36.66667	-1.26667				2500		1911	8	9				04:00:00		Pangan	57	S 200		Engraulis encrasicolus	(Linnaeus, 1758)	larva (sizeClass:10-15mm)	1		taxon name as in publication: Engraulis encrassicholus	Louis Fage
531.11-a	531.11	37.28333	-4.15				2500		1911	8	9				20:30:00		Pangan	57	S 200		Engraulis encrasicolus	(Linnaeus, 1758)	larva (sizeClass:10-15mm)	39		taxon name as in publication: Engraulis encrassicholus	Louis Fage
753.13-a	753.13	31.61667	32				2500		1913	11	18				18:45:00			95	S 200		Engraulis encrasicolus	(Linnaeus, 1758)	larva (sizeClass:10-15mm)	14		taxon name as in publication: Engraulis encrassicholus	Louis Fage
89.10-b	89.10	36.46667	-8.36667				2500	1310	1910	6	18				03:00:00		Thor	65	Y 200	15	Engraulis encrasicolus	(Linnaeus, 1758)	larva (sizeClass:10-15mm)	466		taxon name as in publication: Engraulis encrassicholus	Louis Fage
89.10-c	89.10	36.46667	-8.36667				2500	1310	1910	6	18				03:25:00		Thor	300	Y 200	30	Engraulis encrasicolus	(Linnaeus, 1758)	larva (sizeClass:10-15mm)	10		taxon name as in publication: Engraulis encrassicholus	Louis Fage
89.10-e	89.10	36.46667	-8.36667				2500	1310	1910	6	18				04:10:00		Thor	1000	Y 200	30	Engraulis encrasicolus	(Linnaeus, 1758)	larva (sizeClass:10-15mm)	9		taxon name as in publication: Engraulis encrassicholus	Louis Fage
95.10-d	95.10	35.95	-6				2500	275	1910	6	23				05:50:00		Thor	65	Y 200	30	Engraulis encrasicolus	(Linnaeus, 1758)	larva (sizeClass:10-15mm)	2		taxon name as in publication: Engraulis encrassicholus	Louis Fage
96.10-a	96.10	35.8	-5.96667	Latitude given as (55°48'N). This is clearly a mistake in the manuscript, as all previous and following stations have a latitude around 35° and this latitude falls on land in Scotland.			2500	185	1910	6	23				09:30:00		Thor	65	Y 200	30	Engraulis encrasicolus	(Linnaeus, 1758)	larva (sizeClass:10-15mm)	1		taxon name as in publication: Engraulis encrassicholus	Louis Fage
99.10-c	99.10	36.03333	-5.26667				2500	750	1910	6	23				23:25:00		Thor	300	Y 200	30	Engraulis encrasicolus	(Linnaeus, 1758)	larva (sizeClass:10-15mm)	1		taxon name as in publication: Engraulis encrassicholus	Louis Fage
136.10-a	136.10	37.01667	10.51667				2500	80	1910	7	19				03:10:00		Thor	25	Y 200	30	Sardinella aurita	Valenciennes, 1847	larva (sizeClass:10-15mm)	23		taxon name as in publication: Sardinella aurita	Louis Fage
136.10-d	136.10	37.01667	10.51667				2500	80	1910	7	19				03:50:00		Thor	100	Y 200	30	Sardinella aurita	Valenciennes, 1847	larva (sizeClass:10-15mm)	26		taxon name as in publication: Sardinella aurita	Louis Fage
160.10-a	160.10	35.98333	28.23333				2500	>1000	1910	8	1				02:00:00		Thor	25	Y 200	30	Sardinella aurita	Valenciennes, 1847	larva (sizeClass:10-15mm)	1		taxon name as in publication: Sardinella aurita	Louis Fage
183.10-c	183.10	37.86667	23.15				2500	233	1910	8	16				17:10:00		Thor	65	Y 200	15	Sardinella aurita	Valenciennes, 1847	larva (sizeClass:10-15mm)	1		taxon name as in publication: Sardinella aurita	Louis Fage
187.10-j	187.10	37.9	18.03333				2500	>2500	1910	8	18				19:45:00		Thor	25	Y 200	15	Sardinella aurita	Valenciennes, 1847	larva (sizeClass:10-15mm)	1		taxon name as in publication: Sardinella aurita	Louis Fage
190.10-b	190.10	37.85	15.31667				2500	360	1910	8	19				20:15:00		Thor	25	Y 200	15	Sardinella aurita	Valenciennes, 1847	larva (sizeClass:10-15mm)	2		taxon name as in publication: Sardinella aurita	Louis Fage
207.10-a	207.10	39.96667	3.68333				2500	64	1910	8	28				20:50:00		Thor	25	Y 200	15	Sardinella aurita	Valenciennes, 1847	larva (sizeClass:10-15mm)	6		taxon name as in publication: Sardinella aurita	Louis Fage
207.10-d	207.10	39.96667	3.68333				2500	64	1910	8	28				21:20:00		Thor	65	Y 200	15	Sardinella aurita	Valenciennes, 1847	larva (sizeClass:10-15mm)	1		taxon name as in publication: Sardinella aurita	Louis Fage
213.10-a	213.10	40.23333	0.9				2500	75	1910	8	31				03:25:00		Thor	25	Y 200	15	Sardinella aurita	Valenciennes, 1847	larva (sizeClass:10-15mm)	17		taxon name as in publication: Sardinella aurita	Louis Fage
213.10-d	213.10	40.23333	0.9				2500	75	1910	8	31				03:50:00		Thor	95	Y 200	15	Sardinella aurita	Valenciennes, 1847	larva (sizeClass:10-15mm)	2		taxon name as in publication: Sardinella aurita	Louis Fage
168.05-a	168.05	58.7	-6.21667				2500	110	1905	9	2						Thor	25	Petersen trawl		Clupea harengus	Linnaeus, 1758	larva (sizeClass:10-20mm)	536		taxon name as in publication: Clupea harengus	Louis Fage	Petersen Trawl = Young Fish Trawl, but size of opening not given.
99.08-a	99.08	58.16667	-2.4				2500	55	1908	8	6						Thor	65	Petersen trawl		Clupea harengus	Linnaeus, 1758	larva (sizeClass:10-20mm)	10		taxon name as in publication: Clupea harengus	Louis Fage	Petersen Trawl = Young Fish Trawl, but size of opening not given.
25.06-a	25.06	50.16667	-0.36667				2500	50	1906	4	30						Thor	10	Petersen trawl		Clupea sprattus	Linnaeus, 1758	larva (sizeClass:10-20mm)	58		taxon name as in publication: Clupea sprattus	Louis Fage	Petersen Trawl = Young Fish Trawl, but size of opening not given.
28.06-a	28.06	50.13333	-3.85				2500	58	1906	5	1				13:40:00		Thor	10	Petersen trawl	30	Clupea sprattus	Linnaeus, 1758	larva (sizeClass:10-20mm)	39		taxon name as in publication: Clupea sprattus	Louis Fage	Gear: Petersen Trawl - which is the same as the Young Fish Trawl.
34.06-a	34.06	47.91667	-4.86667				2500	50	1906	5	8				12:05:00		Thor	60	Petersen trawl	30	Clupea sprattus	Linnaeus, 1758	larva (sizeClass:10-20mm)	39		taxon name as in publication: Clupea sprattus	Louis Fage	Gear: Petersen Trawl - which is the same as the Young Fish Trawl.
57.06-a	57.06	51.96667	-10.41667				2500	75	1906	5	23				04:15:00		Thor	80	Petersen trawl	60	Clupea sprattus	Linnaeus, 1758	larva (sizeClass:10-20mm)	154		taxon name as in publication: Clupea sprattus	Louis Fage	Gear: Petersen Trawl - which is the same as the Young Fish Trawl.
58.06-b	58.06	51.93	-10.30306		http://bl.ocks.org/rdmpage/raw/9951904/ to find coordinates and radius of uncertainty.	Sarah Faulwetter	2500	8-15	1906	5	26						Thor	20	Petersen trawl		Clupea sprattus	Linnaeus, 1758	larva (sizeClass:10-20mm)	7		taxon name as in publication: Clupea sprattus	Louis Fage	Petersen Trawl = Young Fish Trawl, but size of opening not given.
84.05-c	84.05	51.4	-8.3				2500	95	1905	6	18				20:45:00		Thor	25	Petersen trawl	30	Clupea sprattus	Linnaeus, 1758	larva (sizeClass:10-20mm)	196		taxon name as in publication: Clupea sprattus	Louis Fage	Gear: Petersen Trawl - which is the same as the Young Fish Trawl.
96.05-a	96.05	50.25	-4.31667				2500	50	1905	6	27				19:45:00		Thor	65	Petersen trawl	30	Clupea sprattus	Linnaeus, 1758	larva (sizeClass:10-20mm)	108		taxon name as in publication: Clupea sprattus	Louis Fage	Gear: Petersen Trawl - which is the same as the Young Fish Trawl.
290.04-b	290.04	58.13333	-2.4				2500	76	1904	9	5						Thor	50	Petersen trawl		Clupea harengus	Linnaeus, 1758	larva (sizeClass:10-25mm)	402		taxon name as in publication: Clupea harengus	Louis Fage	Petersen Trawl = Young Fish Trawl, but size of opening not given.
98.08-a	98.08	58.8	-3.46667				2500	90	1908	8	6						Thor	150	Petersen trawl		Clupea harengus	Linnaeus, 1758	larva (sizeClass:10-25mm)	102		taxon name as in publication: Clupea harengus	Louis Fage	Petersen Trawl = Young Fish Trawl, but size of opening not given.
59.06-a	59.06	51.96667	-10.41667				2500	81	1906	5	30				09:05:00		Thor	100	Petersen trawl	60	Clupea sprattus	Linnaeus, 1758	larva (sizeClass:10-25mm)	81		taxon name as in publication: Clupea sprattus	Louis Fage	Gear: Petersen Trawl - which is the same as the Young Fish Trawl.
59.06-d	59.06	51.96667	-10.41667				2500	81	1906	5	30				11:15:00		Thor	60	Petersen trawl	60	Clupea sprattus	Linnaeus, 1758	larva (sizeClass:10-25mm)	201		taxon name as in publication: Clupea sprattus	Louis Fage	Gear: Petersen Trawl - which is the same as the Young Fish Trawl.
59.06-e	59.06	51.96667	-10.41667				2500	81	1906	5	30				12:25:00		Thor	80	Petersen trawl	60	Clupea sprattus	Linnaeus, 1758	larva (sizeClass:10-25mm)	87		taxon name as in publication: Clupea sprattus	Louis Fage	Gear: Petersen Trawl - which is the same as the Young Fish Trawl.
59.06-f	59.06	51.96667	-10.41667				2500	81	1906	5	30				13:15:00		Thor	40	Petersen trawl	60	Clupea sprattus	Linnaeus, 1758	larva (sizeClass:10-25mm)	57		taxon name as in publication: Clupea sprattus	Louis Fage	Gear: Petersen Trawl - which is the same as the Young Fish Trawl. Time differs from introductory table (given as 13:15). Depth differs from introductory table (given as 81m).
59.06-h	59.06	51.96667	-10.41667				2500	81	1906	5	30				16:05:00		Thor	120	Petersen trawl	45	Clupea sprattus	Linnaeus, 1758	larva (sizeClass:10-25mm)	231		taxon name as in publication: Clupea sprattus	Louis Fage	Gear: Petersen Trawl - which is the same as the Young Fish Trawl. Depth differs from introductory table (given as 81m).
84.06-a	84.06	52.9	-9.6				2500	60	1906	6	21				01:20:00		Thor	60	Petersen trawl	60	Clupea sprattus	Linnaeus, 1758	larva (sizeClass:10-25mm)	13		taxon name as in publication: Clupea sprattus	Louis Fage	Gear: Petersen Trawl - which is the same as the Young Fish Trawl.
78.09-a	78.09	51.06667	1.58333				2500	49	1909	3	13				15:25:00		Thor	65	Petersen trawl	30	Clupea harengus	Linnaeus, 1758	larva (sizeClass:10-40mm)	77		taxon name as in publication: Clupea harengus	Louis Fage	Gear: Petersen Trawl - which is the same as the Young Fish Trawl. Time differs from introductory table (given as 15:25).
1.08-a	1.08	49.28333	-4.21667	Longitude given as to East, should be West, or coordinates fall on land.			2500	94	1908	11	28				02:50:00		Thor	25	Y 200	30	Clupea pilchardus	Bloch, 1795	larva (sizeClass:15-20mm)	1		taxon name as in publication: Clupea pilchardus	Louis Fage
100.05-a	100.05	51.43333	2.03333				2500	45	1905	6	30						Thor	25	Y 200		Clupea pilchardus	Bloch, 1795	larva (sizeClass:15-20mm)	12		taxon name as in publication: Clupea pilchardus	Louis Fage
105.10-a	105.10	36.71667	-2.13333				2500	20	1910	6	24				19:45:00		Thor	40	Y 200	15	Clupea pilchardus	Bloch, 1795	larva (sizeClass:15-20mm)	2		taxon name as in publication: Clupea pilchardus	Louis Fage
15.08-a	15.08	40.06667	19.1				2500	1000	1908	12	22				01:30:00		Thor	65	Y 200	60	Clupea pilchardus	Bloch, 1795	larva (sizeClass:15-20mm)	1		taxon name as in publication: Clupea pilchardus	Louis Fage	Depth possibly differs from introductory table (given as 1000m), but introductory table unclear.
16.08-a	16.08	39.56667	20.01667				2500	70	1908	12	22				20:35:00		Thor	65	Y 200	30	Clupea pilchardus	Bloch, 1795	larva (sizeClass:15-20mm)	1		taxon name as in publication: Clupea pilchardus	Louis Fage
161.06-a	161.06	51	1.11667				2500	23	1906	8	21						Thor	20			Clupea pilchardus	Bloch, 1795	larva (sizeClass:15-20mm)	206		taxon name as in publication: Clupea pilchardus	Louis Fage
162.06-a	162.06	50.5	-0.2				2500	57	1906	8	21						Thor	25			Clupea pilchardus	Bloch, 1795	larva (sizeClass:15-20mm)	3		taxon name as in publication: Clupea pilchardus	Louis Fage
198.06-b	198.06	50.2	-0.16667				2500	45	1906	9	15						Thor	65			Clupea pilchardus	Bloch, 1795	larva (sizeClass:15-20mm)	3		taxon name as in publication: Clupea pilchardus	Louis Fage
22.09-b	22.09	38.83333	15.3				2500	>750	1909	1	7				20:45:00		Thor	200	Y 200	30	Clupea pilchardus	Bloch, 1795	larva (sizeClass:15-20mm)	7		taxon name as in publication: Clupea pilchardus	Louis Fage
23.09-a	23.09	40.56667	13.4				2500	>1800	1909	1	15				23:50:00		Thor	25	Y 200	30	Clupea pilchardus	Bloch, 1795	larva (sizeClass:15-20mm)	2		taxon name as in publication: Clupea pilchardus	Louis Fage
24.09-a	24.09	40.23333	12.38333				2500	>3700	1909	1	16				07:50:00		Thor	65	Y 200	30	Clupea pilchardus	Bloch, 1795	larva (sizeClass:15-20mm)	3		taxon name as in publication: Clupea pilchardus	Louis Fage
26.09-a	26.09	40.66667	13.98333	Longitude differs from introductory table (given as 13°29'E).			2500	560	1909	1	18				00:45:00		Thor	65	Y 200	60	Clupea pilchardus	Bloch, 1795	larva (sizeClass:15-20mm)	15		taxon name as in publication: Clupea pilchardus	Louis Fage
26.09-b	26.09	40.66667	13.98333	Longitude differs from introductory table (given as 13°29'E).			2500	560	1909	1	18				02:15:00		Thor	300	Y 200	60	Clupea pilchardus	Bloch, 1795	larva (sizeClass:15-20mm)	4		taxon name as in publication: Clupea pilchardus	Louis Fage
26.09-c	26.09	40.66667	13.98333	Longitude differs from introductory table (given as 13°29'E).			2500	560	1909	1	19				00:50:00		Thor	150	Y 200	180	Clupea pilchardus	Bloch, 1795	larva (sizeClass:15-20mm)	14		taxon name as in publication: Clupea pilchardus	Louis Fage
26.09-d	26.09	40.66667	13.98333	Longitude differs from introductory table (given as 13°29'E).			2500	560	1909	1	19				04:20:00		Thor	25	Y 200	120	Clupea pilchardus	Bloch, 1795	larva (sizeClass:15-20mm)	21		taxon name as in publication: Clupea pilchardus	Louis Fage
27.09-e	27.09	40.96667	13.81667				2500	90	1909	1	20				02:30:00		Thor	25	Y 200	180	Clupea pilchardus	Bloch, 1795	larva (sizeClass:15-20mm)	28		taxon name as in publication: Clupea pilchardus	Louis Fage
27.09-f	27.09	40.96667	13.81667				2500	90	1909	1	20				06:00:00		Thor	65	Y 200	120	Clupea pilchardus	Bloch, 1795	larva (sizeClass:15-20mm)	17		taxon name as in publication: Clupea pilchardus	Louis Fage
28.09-a	28.09	40.88333	13.71667				2500	600	1909	1	19				17:00:00		Thor	1000	Y 200	60	Clupea pilchardus	Bloch, 1795	larva (sizeClass:15-20mm)	1		taxon name as in publication: Clupea pilchardus	Louis Fage
28.09-d	28.09	40.88333	13.71667				2500	600	1909	1	19				21:00:00		Thor	200	Y 200	30	Clupea pilchardus	Bloch, 1795	larva (sizeClass:15-20mm)	1		taxon name as in publication: Clupea pilchardus	Louis Fage
28.09-f	28.09	40.88333	13.71667				2500	600	1909	1	19				23:50:00		Thor	65	Y 200	120	Clupea pilchardus	Bloch, 1795	larva (sizeClass:15-20mm)	25		taxon name as in publication: Clupea pilchardus	Louis Fage	Time differs from introductory table (given as 23:59, presumably a typo).
286a.11-a	286a.11	38.2	15.59167				2500	150	1911	3	18				18:30:00		Thor	40	S 100	180	Clupea pilchardus	Bloch, 1795	larva (sizeClass:15-20mm)	1		taxon name as in publication: Clupea pilchardus	Louis Fage
287a.11-b	287a.11	38.2	15.575				2500		1911	3	24				21:30:00		Thor	20	S 100	90	Clupea pilchardus	Bloch, 1795	larva (sizeClass:15-20mm)	2		taxon name as in publication: Clupea pilchardus	Louis Fage	Gear: Petersen Trawl - which is the same as the Young Fish Trawl. No depth given.
287b.11-c	287b.11	38.175	15.575				2500		1911	3	24	1911	3	25	23:45:00	1:15:00 AM	Thor	40	S 100	90	Clupea pilchardus	Bloch, 1795	larva (sizeClass:15-20mm)	3		taxon name as in publication: Clupea pilchardus	Louis Fage	Day and time differ from introductory table, given as a range here (1911-03-24 / 23:45 - 1911-03-25 / 01:15).
287b.11-d	287b.11	38.175	15.575				2500		1911	3	25				01:30:00		Thor	20	S 100	90	Clupea pilchardus	Bloch, 1795	larva (sizeClass:15-20mm)	3		taxon name as in publication: Clupea pilchardus	Louis Fage	Gear: Petersen Trawl - which is the same as the Young Fish Trawl. No depth given.
288d.11-e	288d.11	38.175	15.575				2500		1911	3	31				01:30:00		Thor	10	S 100	60	Clupea pilchardus	Bloch, 1795	larva (sizeClass:15-20mm)	2		taxon name as in publication: Clupea pilchardus	Louis Fage	Gear: Petersen Trawl - which is the same as the Young Fish Trawl. No depth given.
29.09-e	29.09	40.78333	12.91667				2500	1550	1909	1	20				20:40:00		Thor	65	Y 200	30	Clupea pilchardus	Bloch, 1795	larva (sizeClass:15-20mm)	2		taxon name as in publication: Clupea pilchardus	Louis Fage
33.09-b	33.09	43.06667	9.58333				2500	150	1909	1	22				18:30:00		Thor	65	Y 200	30	Clupea pilchardus	Bloch, 1795	larva (sizeClass:15-20mm)	2		taxon name as in publication: Clupea pilchardus	Louis Fage
35.09-i	35.09	43.6	7.6				2500	>2000	1909	1	29				06:40:00		Thor	200	Y 200	60	Clupea pilchardus	Bloch, 1795	larva (sizeClass:15-20mm)	3		taxon name as in publication: Clupea pilchardus	Louis Fage
35.09-j	35.09	43.6	7.6				2500	>2000	1909	1	29				07:55:00		Thor	100	Y 200	60	Clupea pilchardus	Bloch, 1795	larva (sizeClass:15-20mm)	12		taxon name as in publication: Clupea pilchardus	Louis Fage
35.09-k	35.09	43.6	7.6				2500	>2000	1909	1	29				09:10:00		Thor	25	Y 200	60	Clupea pilchardus	Bloch, 1795	larva (sizeClass:15-20mm)	5		taxon name as in publication: Clupea pilchardus	Louis Fage
38.09-a	38.09	40.75	9.83333				2500	105	1909	1	31				18:30:00		Thor	65	Y 200	30	Clupea pilchardus	Bloch, 1795	larva (sizeClass:15-20mm)	4		taxon name as in publication: Clupea pilchardus	Louis Fage
40.09-b	40.09	39.16667	9.66667				2500	235	1909	2	1				21:30:00		Thor	65	Y 200	30	Clupea pilchardus	Bloch, 1795	larva (sizeClass:15-20mm)	1		taxon name as in publication: Clupea pilchardus	Louis Fage
42.06-d	42.06	43.51667	-2.21667				2500	348	1906	5	15				11:35:00		Thor	15	Y 200	60	Clupea pilchardus	Bloch, 1795	larva (sizeClass:15-20mm)	6		taxon name as in publication: Clupea pilchardus	Louis Fage
42.09-b	42.09	38.96667	9.61667				2500	1120	1909	2	2				21:40:00		Thor	300	Y 200	30	Clupea pilchardus	Bloch, 1795	larva (sizeClass:15-20mm)	3		taxon name as in publication: Clupea pilchardus	Louis Fage
45.06-a	45.06	44.31667	-1.85				2500	125	1906	5	16				19:35:00		Thor	60	Y 330	30	Clupea pilchardus	Bloch, 1795	larva (sizeClass:15-20mm)	5		taxon name as in publication: Clupea pilchardus	Louis Fage
45.09-b	45.09	37.46667	8.3				2500	>2150	1909	2	6				23:25:00		Thor	300	Y 200	30	Clupea pilchardus	Bloch, 1795	larva (sizeClass:15-20mm)	1		taxon name as in publication: Clupea pilchardus	Louis Fage
46.09-e	46.09	37.28333	6				2500	>1930	1909	2	7				19:30:00		Thor	300	Y 200	30	Clupea pilchardus	Bloch, 1795	larva (sizeClass:15-20mm)	2		taxon name as in publication: Clupea pilchardus	Louis Fage
46.09-f	46.09	37.28333	6				2500	>1930	1909	2	7				20:20:00		Thor	65	Y 200	30	Clupea pilchardus	Bloch, 1795	larva (sizeClass:15-20mm)	7		taxon name as in publication: Clupea pilchardus	Louis Fage
47.09-b	47.09	36.91667	3.2				2500	>2000	1909	2	10				22:20:00		Thor	65	Y 200	30	Clupea pilchardus	Bloch, 1795	larva (sizeClass:15-20mm)	1		taxon name as in publication: Clupea pilchardus	Louis Fage
47.09-c	47.09	36.91667	3.2				2500	>2000	1909	2	10				23:05:00		Thor	300	Y 200	30	Clupea pilchardus	Bloch, 1795	larva (sizeClass:15-20mm)	2		taxon name as in publication: Clupea pilchardus	Louis Fage
50.09-b	50.09	37.03333	1.28333				2500	>2000	1909	2	17				01:20:00		Thor	25	Y 200	30	Clupea pilchardus	Bloch, 1795	larva (sizeClass:15-20mm)	2		taxon name as in publication: Clupea pilchardus	Louis Fage
52.09-a	52.09	35.91667	-1.03333				2500	>2000	1909	2	18				07:25:00		Thor	300	Y 200	30	Clupea pilchardus	Bloch, 1795	larva (sizeClass:15-20mm)	1		taxon name as in publication: Clupea pilchardus	Louis Fage
59.09-b	59.09	36.03333	-4.4				2500	1250	1909	2	21				00:10:00		Thor	25	Y 200	30	Clupea pilchardus	Bloch, 1795	larva (sizeClass:15-20mm)	9		taxon name as in publication: Clupea pilchardus	Louis Fage	Depth differs from introductory table (given as 1250m).
59.09-e	59.09	36.03333	-4.4				2500	1250	1909	2	21				01:00:00		Thor	100	Y 200	30	Clupea pilchardus	Bloch, 1795	larva (sizeClass:15-20mm)	2		taxon name as in publication: Clupea pilchardus	Louis Fage	Depth differs from introductory table (given as 1250m).
62.09-b	62.09	35.75	-5.98333				2500	58	1909	2	21				20:25:00		Thor	100	Y 200	30	Clupea pilchardus	Bloch, 1795	larva (sizeClass:15-20mm)	9		taxon name as in publication: Clupea pilchardus	Louis Fage	Time differs from introductory table (given as 20:25).
62.09-e	62.09	35.75	-5.98333				2500	58	1909	2	21				21:10:00		Thor	25	Y 200	30	Clupea pilchardus	Bloch, 1795	larva (sizeClass:15-20mm)	6		taxon name as in publication: Clupea pilchardus	Louis Fage
63.09-c	63.09	35.83333	-6.05				2500	490	1909	2	22				01:45:00		Thor	600	Y 200	60	Clupea pilchardus	Bloch, 1795	larva (sizeClass:15-20mm)	1		taxon name as in publication: Clupea pilchardus	Louis Fage
85.10-a	85.10	38.36667	-9.46667				2500	>700	1910	6	17				02:00:00		Thor	65	Y 200	15	Clupea pilchardus	Bloch, 1795	larva (sizeClass:15-20mm)	5		taxon name as in publication: Clupea pilchardus	Louis Fage
94.05-a	94.05	50.03333	-6.33333				2500	86	1905	6	27				05:45:00		Thor	65	Y 330	30	Clupea pilchardus	Bloch, 1795	larva (sizeClass:15-20mm)	21		taxon name as in publication: Clupea pilchardus	Louis Fage
94.05-c	94.05	50.03333	-6.33333				2500	86	1905	6	27				06:25:00		Thor	25	Y 330	30	Clupea pilchardus	Bloch, 1795	larva (sizeClass:15-20mm)	158		taxon name as in publication: Clupea pilchardus	Louis Fage
95.05-d	95.05	49.93333	-5.13333				2500	74	1905	6	27				15:15:00		Thor	25	Y 200	30	Clupea pilchardus	Bloch, 1795	larva (sizeClass:15-20mm)	5		taxon name as in publication: Clupea pilchardus	Louis Fage
96.05-c	96.05	50.25	-4.31667				2500	50	1905	6	27				20:20:00		Thor	25	Y 200	30	Clupea pilchardus	Bloch, 1795	larva (sizeClass:15-20mm)	24		taxon name as in publication: Clupea pilchardus	Louis Fage
97.05-a	97.05	50.28333	-3.23333				2500	60	1905	6	29				03:35:00		Thor	75	Y 200	30	Clupea pilchardus	Bloch, 1795	larva (sizeClass:15-20mm)	190		taxon name as in publication: Clupea pilchardus	Louis Fage
97.05-c	97.05	50.28333	-3.23333				2500	60	1905	6	29				04:10:00		Thor	25	Y 200	30	Clupea pilchardus	Bloch, 1795	larva (sizeClass:15-20mm)	4		taxon name as in publication: Clupea pilchardus	Louis Fage
99.05-a	99.05	50.71667	0.71667				2500	41	1905	6	30						Thor	65	Y 200		Clupea pilchardus	Bloch, 1795	larva (sizeClass:15-20mm)	822		taxon name as in publication: Clupea pilchardus	Louis Fage
24.06-a	24.06	50.71667	0.75				2500	35	1906	4	30						Thor	10	Petersen trawl		Clupea sprattus	Linnaeus, 1758	larva (sizeClass:15-20mm)	26		taxon name as in publication: Clupea sprattus	Louis Fage	Petersen Trawl = Young Fish Trawl, but size of opening not given.
31.06-a	31.06	49.75	-4.7				2500	98	1906	5	7				13:40:00		Thor	10	Petersen trawl	30	Clupea sprattus	Linnaeus, 1758	larva (sizeClass:15-20mm)	4		taxon name as in publication: Clupea sprattus	Louis Fage	Gear: Petersen Trawl - which is the same as the Young Fish Trawl.
35.06-a	35.06	47.08333	-4.43333				2500	146	1906	5	8				19:05:00		Thor	10	Petersen trawl	30	Clupea sprattus	Linnaeus, 1758	larva (sizeClass:15-20mm)	3		taxon name as in publication: Clupea sprattus	Louis Fage	Gear: Petersen Trawl - which is the same as the Young Fish Trawl.
59.06-g	59.06	51.96667	-10.41667				2500	81	1906	5	30				14:50:00		Thor	10	Petersen trawl	60	Clupea sprattus	Linnaeus, 1758	larva (sizeClass:15-20mm)	2		taxon name as in publication: Clupea sprattus	Louis Fage	Gear: Petersen Trawl - which is the same as the Young Fish Trawl. Depth differs from introductory table (given as 81m).
66.05-b	66.05	58.11667	-6.16667				2500	60	1905	5	31						Thor	65	Petersen trawl		Clupea sprattus	Linnaeus, 1758	larva (sizeClass:15-20mm)	13		taxon name as in publication: Clupea sprattus	Louis Fage	Petersen Trawl = Young Fish Trawl, but size of opening not given.
83.06-b	83.06	51.96667	-10.41667				2500	81	1906	6	20				11:25:00		Thor	60	Petersen trawl	60	Clupea sprattus	Linnaeus, 1758	larva (sizeClass:15-20mm)	48		taxon name as in publication: Clupea sprattus	Louis Fage	Gear: Petersen Trawl - which is the same as the Young Fish Trawl.
85.06-a	85.06	53.96667	-10.35				2500	70	1906	6	21						Thor	100	Petersen trawl		Clupea sprattus	Linnaeus, 1758	larva (sizeClass:15-20mm)	22		taxon name as in publication: Clupea sprattus	Louis Fage	Petersen Trawl = Young Fish Trawl, but size of opening not given.
106.10-b	106.10	36.55	-2				2500	1100	1910	6	25				00:20:00		Thor	1200	Y 200	60	Engraulis encrasicolus	(Linnaeus, 1758)	larva (sizeClass:15-20mm)	1		taxon name as in publication: Engraulis encrassicholus	Louis Fage
106.10-d	106.10	36.55	-2				2500	1100	1910	6	25				01:45:00		Thor	300	Y 200	30	Engraulis encrasicolus	(Linnaeus, 1758)	larva (sizeClass:15-20mm)	1		taxon name as in publication: Engraulis encrassicholus	Louis Fage
106.10-e	106.10	36.55	-2				2500	1100	1910	6	25				02:30:00		Thor	65	Y 200	30	Engraulis encrasicolus	(Linnaeus, 1758)	larva (sizeClass:15-20mm)	5		taxon name as in publication: Engraulis encrassicholus	Louis Fage
107.10-c	107.10	36.3	-1.23333				2500	2250	1910	6	25				09:05:00		Thor	300	Y 200	30	Engraulis encrasicolus	(Linnaeus, 1758)	larva (sizeClass:15-20mm)	1		taxon name as in publication: Engraulis encrassicholus	Louis Fage
108.10-f	108.10	36.05	-0.45				2500	>2400	1910	6	25				23:55:00		Thor	25	Y 200	15	Engraulis encrasicolus	(Linnaeus, 1758)	larva (sizeClass:15-20mm)	1		taxon name as in publication: Engraulis encrassicholus	Louis Fage
112.10-f	112.10	36.93333	2.25				2500	2700	1910	6	27				01:30:00		Thor	25	Y 200	15	Engraulis encrasicolus	(Linnaeus, 1758)	larva (sizeClass:15-20mm)	2		taxon name as in publication: Engraulis encrassicholus	Louis Fage
122.10-a	122.10	43.83333	8.56667				2500	1285	1910	7	2				10:00:00		Thor	600	Y 200	60	Engraulis encrasicolus	(Linnaeus, 1758)	larva (sizeClass:15-20mm)	12		taxon name as in publication: Engraulis encrassicholus	Louis Fage
123.10-b	123.10	44.23333	8.91667				2500	700	1910	7	3				00:05:00		Thor	300	Y 200	30	Engraulis encrasicolus	(Linnaeus, 1758)	larva (sizeClass:15-20mm)	1		taxon name as in publication: Engraulis encrassicholus	Louis Fage
123.10-c	123.10	44.23333	8.91667				2500	700	1910	7	3				00:55:00		Thor	65	Y 200	30	Engraulis encrasicolus	(Linnaeus, 1758)	larva (sizeClass:15-20mm)	3		taxon name as in publication: Engraulis encrassicholus	Louis Fage
123.10-f	123.10	44.23333	8.91667				2500	700	1910	7	3				02:30:00		Thor	10	Y 200	15	Engraulis encrasicolus	(Linnaeus, 1758)	larva (sizeClass:15-20mm)	16		taxon name as in publication: Engraulis encrassicholus	Louis Fage
126.10-f	126.10	42.71667	9.83333				2500	588	1910	7	10				21:30:00		Thor	300	Y 200	30	Engraulis encrasicolus	(Linnaeus, 1758)	larva (sizeClass:15-20mm)	10		taxon name as in publication: Engraulis encrassicholus	Louis Fage
126.10-h	126.10	42.71667	9.83333				2500	588	1910	7	10				22:10:00		Thor	25	Y 200	30	Engraulis encrasicolus	(Linnaeus, 1758)	larva (sizeClass:15-20mm)	483		taxon name as in publication: Engraulis encrassicholus	Louis Fage
134.10-a	134.10	37.61667	10.28333				2500	350	1910	7	15				04:50:00		Thor	25	Y 200	30	Engraulis encrasicolus	(Linnaeus, 1758)	larva (sizeClass:15-20mm)	1		taxon name as in publication: Engraulis encrassicholus	Louis Fage
134.10-d	134.10	37.61667	10.28333				2500	400	1910	7	15				05:40:00		Thor	300	Y 200	30	Engraulis encrasicolus	(Linnaeus, 1758)	larva (sizeClass:15-20mm)	3		taxon name as in publication: Engraulis encrassicholus	Louis Fage
135.10-b	135.10	37.28333	10.46667				2500	200	1910	7	16				00:55:00		Thor	25	Y 200	30	Engraulis encrasicolus	(Linnaeus, 1758)	larva (sizeClass:15-20mm)	1		taxon name as in publication: Engraulis encrassicholus	Louis Fage
136.10-a	136.10	37.01667	10.51667				2500	80	1910	7	19				03:10:00		Thor	25	Y 200	30	Engraulis encrasicolus	(Linnaeus, 1758)	larva (sizeClass:15-20mm)	14		taxon name as in publication: Engraulis encrassicholus	Louis Fage
139.10-d	139.10	37.95	11.9	Longitude differs from introductory table (given as 1°56'E).			2500	530	1910	7	20				02:25:00		Thor	300	Y 200	30	Engraulis encrasicolus	(Linnaeus, 1758)	larva (sizeClass:15-20mm)	1		taxon name as in publication: Engraulis encrassicholus	Louis Fage
141.10-a	141.10	36.7	13.56667				2500	530	1910	7	20				22:35:00		Thor	25	Y 200	15	Engraulis encrasicolus	(Linnaeus, 1758)	larva (sizeClass:15-20mm)	3		taxon name as in publication: Engraulis encrassicholus	Louis Fage
142.10-a	142.10	35.73333	15.11667				2500	98	1910	7	22				02:50:00		Thor	25	Y 200	30	Engraulis encrasicolus	(Linnaeus, 1758)	larva (sizeClass:15-20mm)	2		taxon name as in publication: Engraulis encrassicholus	Louis Fage
172.10-f	172.10	41.53333	29.4				2500	1090	1910	8	11				02:10:00		Thor	600	Y 200	20	Engraulis encrasicolus	(Linnaeus, 1758)	larva (sizeClass:15-20mm)	1		taxon name as in publication: Engraulis encrassicholus	Louis Fage
174.10-a	174.10	40.9	28.88333				2500	120	1910	8	11				11:50:00		Thor	65	Y 200	30	Engraulis encrasicolus	(Linnaeus, 1758)	larva (sizeClass:15-20mm)	1		taxon name as in publication: Engraulis encrassicholus	Louis Fage
175.10-k	175.10	40.8	27.98333				2500	1103	1910	8	12				00:25:00		Thor	1200	Y 200	30	Engraulis encrasicolus	(Linnaeus, 1758)	larva (sizeClass:15-20mm)	1		taxon name as in publication: Engraulis encrassicholus	Louis Fage
178.10-a	178.10	40.26667	26.53333				2500	70	1910	8	12				12:20:00		Thor	65	Y 200	15	Engraulis encrasicolus	(Linnaeus, 1758)	larva (sizeClass:15-20mm)	3		taxon name as in publication: Engraulis encrassicholus	Louis Fage
179.10-a	179.10	40.03333	25.91667				2500	85	1910	8	13				02:15:00		Thor	65	Y 200	30	Engraulis encrasicolus	(Linnaeus, 1758)	larva (sizeClass:15-20mm)	3		taxon name as in publication: Engraulis encrassicholus	Louis Fage
182.10-f	182.10	38.21667	24.8				2500	500	1910	8	14				23:00:00		Thor	10	Y 200	15	Engraulis encrasicolus	(Linnaeus, 1758)	larva (sizeClass:15-20mm)	1		taxon name as in publication: Engraulis encrassicholus	Louis Fage
182.10-g	182.10	38.21667	24.8				2500	500	1910	8	14				23:40:00		Thor	600	Y 200	30	Engraulis encrasicolus	(Linnaeus, 1758)	larva (sizeClass:15-20mm)	2		taxon name as in publication: Engraulis encrassicholus	Louis Fage
185.10-a	185.10	38.2	21.28333				2500	>50	1910	8	17				11:05:00		Thor	25	Y 200	15	Engraulis encrasicolus	(Linnaeus, 1758)	larva (sizeClass:15-20mm)	5		taxon name as in publication: Engraulis encrassicholus	Louis Fage
187.10-j	187.10	37.9	18.03333				2500	>2500	1910	8	18				19:45:00		Thor	25	Y 200	15	Engraulis encrasicolus	(Linnaeus, 1758)	larva (sizeClass:15-20mm)	1		taxon name as in publication: Engraulis encrassicholus	Louis Fage
190.10-b	190.10	37.85	15.31667				2500	360	1910	8	19				20:15:00		Thor	25	Y 200	15	Engraulis encrasicolus	(Linnaeus, 1758)	larva (sizeClass:15-20mm)	2		taxon name as in publication: Engraulis encrassicholus	Louis Fage
192.10-b	192.10	38.11667	15.58333				2500	652	1910	8	20				21:40:00		Thor	25	Y 200	15	Engraulis encrasicolus	(Linnaeus, 1758)	larva (sizeClass:15-20mm)	8		taxon name as in publication: Engraulis encrassicholus	Louis Fage
192.10-c	192.10	38.11667	15.58333				2500	652	1910	8	20				22:10:00		Thor	300	Y 200	15	Engraulis encrasicolus	(Linnaeus, 1758)	larva (sizeClass:15-20mm)	1		taxon name as in publication: Engraulis encrassicholus	Louis Fage
192.10-e	192.10	38.11667	15.58333				2500	652	1910	8	20				22:50:00		Thor	600	Y 200	30	Engraulis encrasicolus	(Linnaeus, 1758)	larva (sizeClass:15-20mm)	6		taxon name as in publication: Engraulis encrassicholus	Louis Fage
193.10-a	193.10	38.25	15.65				2500	>100	1910	8	21				00:50:00		Thor	10	Y 200	30	Engraulis encrasicolus	(Linnaeus, 1758)	larva (sizeClass:15-20mm)	17		taxon name as in publication: Engraulis encrassicholus	Louis Fage
197.10-a	197.10	40.56667	13.6				2500	>1000	1910	8	24				19:00:00		Thor	300	Y 200	30	Engraulis encrasicolus	(Linnaeus, 1758)	larva (sizeClass:15-20mm)	9		taxon name as in publication: Engraulis encrassicholus	Louis Fage
197.10-d	197.10	40.56667	13.6				2500	>1000	1910	8	24				19:45:00		Thor	25	Y 200	15	Engraulis encrasicolus	(Linnaeus, 1758)	larva (sizeClass:15-20mm)	443		taxon name as in publication: Engraulis encrassicholus	Louis Fage
207.10-a	207.10	39.96667	3.68333				2500	64	1910	8	28				20:50:00		Thor	25	Y 200	15	Engraulis encrasicolus	(Linnaeus, 1758)	larva (sizeClass:15-20mm)	1		taxon name as in publication: Engraulis encrassicholus	Louis Fage
209.10-o	209.10	40.56667	3.05				2500	>2000	1910	8	29				15:45:00		Thor	100	Y 200	20	Engraulis encrasicolus	(Linnaeus, 1758)	larva (sizeClass:15-20mm)	1		taxon name as in publication: Engraulis encrassicholus	Louis Fage
209.10-q	209.10	40.56667	3.05				2500	>2000	1910	8	29				17:10:00		Thor	75-35	C 200	20	Engraulis encrasicolus	(Linnaeus, 1758)	larva (sizeClass:15-20mm)	1		taxon name as in publication: Engraulis encrassicholus	Louis Fage
210.10-b	210.10	41.16667	2.38333				2500	780	1910	8	30				02:45:00		Thor	25	Y 200	30	Engraulis encrasicolus	(Linnaeus, 1758)	larva (sizeClass:15-20mm)	7		taxon name as in publication: Engraulis encrassicholus	Louis Fage
213.10-a	213.10	40.23333	0.9				2500	75	1910	8	31				03:25:00		Thor	25	Y 200	15	Engraulis encrasicolus	(Linnaeus, 1758)	larva (sizeClass:15-20mm)	119		taxon name as in publication: Engraulis encrassicholus	Louis Fage
213.10-d	213.10	40.23333	0.9				2500	75	1910	8	31				03:50:00		Thor	95	Y 200	15	Engraulis encrasicolus	(Linnaeus, 1758)	larva (sizeClass:15-20mm)	54		taxon name as in publication: Engraulis encrassicholus	Louis Fage
215.10-b	215.10	39.23333	0.86667				2500	>1050	1910	8	31				21:20:00		Thor	25	Y 200	30	Engraulis encrasicolus	(Linnaeus, 1758)	larva (sizeClass:15-20mm)	13		taxon name as in publication: Engraulis encrassicholus	Louis Fage
218.10-a	218.10	36.9	2.95				2500	2000	1910	9	2				02:00:00		Thor	25	Y 200	30	Engraulis encrasicolus	(Linnaeus, 1758)	larva (sizeClass:15-20mm)	6		taxon name as in publication: Engraulis encrassicholus	Louis Fage
220.10-a	220.10	36.41667	0.7				2500	>350	1910	9	4				02:15:00		Thor	25	Y 200	30	Engraulis encrasicolus	(Linnaeus, 1758)	larva (sizeClass:15-20mm)	11		taxon name as in publication: Engraulis encrassicholus	Louis Fage
221.10-b	221.10	35.73333	-0.88333				2500	30 and 37-15	1910	9	4				18:35:00		Thor	25	Y 200	15	Engraulis encrasicolus	(Linnaeus, 1758)	larva (sizeClass:15-20mm)	3		taxon name as in publication: Engraulis encrassicholus	Louis Fage	Most mentions of this sample report a depth of 30m, but for one mention of the sample a different depth is given in the ms (15-37m).
222.10-b	222.10	35.88333	-0.95				2500	2000	1910	9	4				22:50:00		Thor	25	Y 200	15	Engraulis encrasicolus	(Linnaeus, 1758)	larva (sizeClass:15-20mm)	10		taxon name as in publication: Engraulis encrassicholus	Louis Fage
222.10-c	222.10	35.88333	-0.95				2500	2000	1910	9	4				23:20:00		Thor	300	Y 200	30	Engraulis encrasicolus	(Linnaeus, 1758)	larva (sizeClass:15-20mm)	1		taxon name as in publication: Engraulis encrassicholus	Louis Fage
223.10-a	223.10	36.21667	-1.46667				2500	>2000	1910	9	5				04:35:00		Thor	25	Y 200	15	Engraulis encrasicolus	(Linnaeus, 1758)	larva (sizeClass:15-20mm)	3		taxon name as in publication: Engraulis encrassicholus	Louis Fage
223.10-d	223.10	36.21667	-1.46667				2500	>2000	1910	9	5				04:58:00		Thor	300	Y 200	30	Engraulis encrasicolus	(Linnaeus, 1758)	larva (sizeClass:15-20mm)	1		taxon name as in publication: Engraulis encrassicholus	Louis Fage
224.10-e	224.10	36.55	-2				2500	>950	1910	9	5				19:50:00		Thor	25	Y 200	15	Engraulis encrasicolus	(Linnaeus, 1758)	larva (sizeClass:15-20mm)	1		taxon name as in publication: Engraulis encrassicholus	Louis Fage
225.10-a	225.10	36.58333	-3				2500	200	1910	9	6				03:30:00		Thor	25	Y 200	15	Engraulis encrasicolus	(Linnaeus, 1758)	larva (sizeClass:15-20mm)	1		taxon name as in publication: Engraulis encrassicholus	Louis Fage
227.10-a	227.10	36.55	-4.41667				2500	99	1910	9	6				17:35:00		Thor	25	Y 200	30	Engraulis encrasicolus	(Linnaeus, 1758)	larva (sizeClass:15-20mm)	24		taxon name as in publication: Engraulis encrassicholus	Louis Fage
228.10-a	228.10	36.03333	-5.1				2500	>800	1910	9	7				00:50:00		Thor	1200	Y 200	30	Engraulis encrasicolus	(Linnaeus, 1758)	larva (sizeClass:15-20mm)	1		taxon name as in publication: Engraulis encrassicholus	Louis Fage
228.10-f	228.10	36.03333	-5.1				2500	>800	1910	9	7				02:40:00		Thor	25	Y 200	30	Engraulis encrasicolus	(Linnaeus, 1758)	larva (sizeClass:15-20mm)	8		taxon name as in publication: Engraulis encrassicholus	Louis Fage
229.10-a	229.10	35.85	-5.96667				2500	485	1910	9	8				04:55:00		Thor	25	Y 200	30	Engraulis encrasicolus	(Linnaeus, 1758)	larva (sizeClass:15-20mm)	1		taxon name as in publication: Engraulis encrassicholus	Louis Fage	Depth differs from introductory table (given as 485 m), but the introductory table might be wrong (copied from previous record?)
231.10-c	231.10	35.93333	-7.26667				2500	>950	1910	9	9				00:15:00		Thor	25	Y 200	30	Engraulis encrasicolus	(Linnaeus, 1758)	larva (sizeClass:15-20mm)	1		taxon name as in publication: Engraulis encrassicholus	Louis Fage
531.11-a	531.11	37.28333	-4.15				2500		1911	8	9				20:30:00		Pangan	57	S 200		Engraulis encrasicolus	(Linnaeus, 1758)	larva (sizeClass:15-20mm)	8		taxon name as in publication: Engraulis encrassicholus	Louis Fage
660.11-a	660.11	33.5	27.23333				2500		1911	10	15				04:00:00		Pangan		S 200		Engraulis encrasicolus	(Linnaeus, 1758)	larva (sizeClass:15-20mm)	1		taxon name as in publication: Engraulis encrassicholus	Louis Fage
753.13-a	753.13	31.61667	32				2500		1913	11	18				18:45:00			95	S 200		Engraulis encrasicolus	(Linnaeus, 1758)	larva (sizeClass:15-20mm)	1		taxon name as in publication: Engraulis encrassicholus	Louis Fage
89.10-b	89.10	36.46667	-8.36667				2500	1310	1910	6	18				03:00:00		Thor	65	Y 200	15	Engraulis encrasicolus	(Linnaeus, 1758)	larva (sizeClass:15-20mm)	43		taxon name as in publication: Engraulis encrassicholus	Louis Fage
89.10-c	89.10	36.46667	-8.36667				2500	1310	1910	6	18				03:25:00		Thor	300	Y 200	30	Engraulis encrasicolus	(Linnaeus, 1758)	larva (sizeClass:15-20mm)	2		taxon name as in publication: Engraulis encrassicholus	Louis Fage
95.10-e	95.10	35.95	-6				2500	275	1910	6	23				06:25:00		Thor	25	Y 200	15	Engraulis encrasicolus	(Linnaeus, 1758)	larva (sizeClass:15-20mm)	1		taxon name as in publication: Engraulis encrassicholus	Louis Fage
96.10-a	96.10	35.8	-5.96667	Latitude given as (55°48'N). This is clearly a mistake in the manuscript, as all previous and following stations have a latitude around 35° and this latitude falls on land in Scotland.			2500	185	1910	6	23				09:30:00		Thor	65	Y 200	30	Engraulis encrasicolus	(Linnaeus, 1758)	larva (sizeClass:15-20mm)	3		taxon name as in publication: Engraulis encrassicholus	Louis Fage
213.10-a	213.10	40.23333	0.9				2500	75	1910	8	31				03:25:00		Thor	25	Y 200	15	Sardinella aurita	Valenciennes, 1847	larva (sizeClass:15-20mm)	1		taxon name as in publication: Sardinella aurita	Louis Fage
213.10-d	213.10	40.23333	0.9				2500	75	1910	8	31				03:50:00		Thor	95	Y 200	15	Sardinella aurita	Valenciennes, 1847	larva (sizeClass:15-20mm)	3		taxon name as in publication: Sardinella aurita	Louis Fage
95.06-b	95.06	58.16667	-6.2				2500	120	1906	6	28						Thor	25	Petersen trawl		Clupea harengus	Linnaeus, 1758	larva (sizeClass:15-25mm)	7		taxon name as in publication: Clupea harengus	Louis Fage	Petersen Trawl = Young Fish Trawl, but size of opening not given.
95.06-c	95.06	58.16667	-6.2				2500	120	1906	6	28						Thor	60	Petersen trawl		Clupea harengus	Linnaeus, 1758	larva (sizeClass:15-25mm)	7		taxon name as in publication: Clupea harengus	Louis Fage	Petersen Trawl = Young Fish Trawl, but size of opening not given.
27.06-a	27.06	50	-2.41667				2500	69	1906	5	1				03:00:00		Thor	10	Petersen trawl	60	Clupea sprattus	Linnaeus, 1758	larva (sizeClass:15-25mm)	134		taxon name as in publication: Clupea sprattus	Louis Fage	Gear: Petersen Trawl - which is the same as the Young Fish Trawl.
83.06-a	83.06	51.96667	-10.41667				2500	81	1906	6	20				10:20:00		Thor	100	Petersen trawl	60	Clupea sprattus	Linnaeus, 1758	larva (sizeClass:15-25mm)	12		taxon name as in publication: Clupea sprattus	Louis Fage	Gear: Petersen Trawl - which is the same as the Young Fish Trawl.
83.06-c	83.06	51.96667	-10.41667				2500	81	1906	6	20				12:30:00		Thor	25	Petersen trawl	60	Clupea sprattus	Linnaeus, 1758	larva (sizeClass:15-25mm)	10		taxon name as in publication: Clupea sprattus	Louis Fage	Gear: Petersen Trawl - which is the same as the Young Fish Trawl.
83.06-d	83.06	51.96667	-10.41667				2500	81	1906	6	20				13:40:00		Thor	120	Petersen trawl	60	Clupea sprattus	Linnaeus, 1758	larva (sizeClass:15-25mm)	22		taxon name as in publication: Clupea sprattus	Louis Fage	Gear: Petersen Trawl - which is the same as the Young Fish Trawl.
98.05-a	98.05	50.53333	-1.08333				2500	25	1905	6	29						Thor	25	Petersen trawl		Clupea sprattus	Linnaeus, 1758	larva (sizeClass:15-25mm)	22		taxon name as in publication: Clupea sprattus	Louis Fage	Petersen Trawl = Young Fish Trawl, but size of opening not given.
289.04-b	289.04	58.73333	-3.35				2500	95	1904	9	5						Thor	20	Petersen trawl		Clupea harengus	Linnaeus, 1758	larva (sizeClass:15-30mm)	148		taxon name as in publication: Clupea harengus	Louis Fage	Petersen Trawl = Young Fish Trawl, but size of opening not given.
290.04-a	290.04	58.13333	-2.4				2500	76	1904	9	5						Thor	20	Petersen trawl		Clupea harengus	Linnaeus, 1758	larva (sizeClass:15-30mm)	50		taxon name as in publication: Clupea harengus	Louis Fage	Petersen Trawl = Young Fish Trawl, but size of opening not given.
84.06-b	84.06	52.9	-9.6				2500	60	1906	6	21				02:30:00		Thor	100	Petersen trawl	60	Clupea sprattus	Linnaeus, 1758	larva (sizeClass:15-30mm)	12		taxon name as in publication: Clupea sprattus	Louis Fage	Gear: Petersen Trawl - which is the same as the Young Fish Trawl.
85.06-b	85.06	53.96667	-10.35				2500	70	1906	6	21						Thor	120	Petersen trawl		Clupea sprattus	Linnaeus, 1758	larva (sizeClass:15-30mm)	103		taxon name as in publication: Clupea sprattus	Louis Fage	Petersen Trawl = Young Fish Trawl, but size of opening not given.
98.08-c	98.08	58.8	-3.46667				2500	90	1908	8	6						Thor	65	Petersen trawl		Clupea sprattus	Linnaeus, 1758	larva (sizeClass:15-30mm)	10		taxon name as in publication: Clupea sprattus	Louis Fage	Petersen Trawl = Young Fish Trawl, but size of opening not given.
64.05-b	64.05	59.28333	-7.48333				2500	895	1905	5	30						Thor	65	Petersen trawl		Clupea sprattus	Linnaeus, 1758	larva (sizeClass:17mm)	1		taxon name as in publication: Clupea sprattus	Louis Fage	Petersen Trawl = Young Fish Trawl, but size of opening not given.
25.06-b	25.06	50.16667	-0.36667				2500	50	1906	4	30						Thor	60	Petersen trawl		Clupea harengus	Linnaeus, 1758	larva (sizeClass:20-25mm)	4		taxon name as in publication: Clupea harengus	Louis Fage	Petersen Trawl = Young Fish Trawl, but size of opening not given.
2a.08-a	2a.08	59	-3.56667				2500	66	1908	5	19						Thor	65	Petersen trawl		Clupea harengus	Linnaeus, 1758	larva (sizeClass:20-25mm)	3		taxon name as in publication: Clupea harengus	Louis Fage	Petersen Trawl = Young Fish Trawl, but size of opening not given.
66.05-b	66.05	58.11667	-6.16667				2500	60	1905	5	31						Thor	65	Petersen trawl		Clupea harengus	Linnaeus, 1758	larva (sizeClass:20-25mm)	1		taxon name as in publication: Clupea harengus	Louis Fage	Petersen Trawl = Young Fish Trawl, but size of opening not given.
9a.08-a	9a.08	56.86667	-7.45				2500	90	1908	5	27						Thor	10	Petersen trawl		Clupea harengus	Linnaeus, 1758	larva (sizeClass:20-25mm)	40		taxon name as in publication: Clupea harengus	Louis Fage	Petersen Trawl = Young Fish Trawl, but size of opening not given.
105.10-a	105.10	36.71667	-2.13333				2500	20	1910	6	24				19:45:00		Thor	40	Y 200	15	Clupea pilchardus	Bloch, 1795	larva (sizeClass:20-25mm)	1		taxon name as in publication: Clupea pilchardus	Louis Fage
112.10-f	112.10	36.93333	2.25	Longitude given as to East, should be West, or coordinates fall on land.			2500	2700	1910	6	27				01:30:00		Thor	25	Y 200	15	Clupea pilchardus	Bloch, 1795	larva (sizeClass:20-25mm)	1		taxon name as in publication: Clupea pilchardus	Louis Fage
13.08-d	13.08	39.71667	17.5				2500	>1200	1908	12	19				20:50:00		Thor	65	Y 200	60	Clupea pilchardus	Bloch, 1795	larva (sizeClass:20-25mm)	1		taxon name as in publication: Clupea pilchardus	Louis Fage
161.06-a	161.06	51	1.11667				2500	23	1906	8	21						Thor	20			Clupea pilchardus	Bloch, 1795	larva (sizeClass:20-25mm)	12		taxon name as in publication: Clupea pilchardus	Louis Fage
164.06-a	164.06	50.23333	-4.4				2500	60	1906	8	23				23:05:00		Thor	25	Y 200	30	Clupea pilchardus	Bloch, 1795	larva (sizeClass:20-25mm)	23		taxon name as in publication: Clupea pilchardus	Louis Fage
165.06-a	165.06	49.81667	-6.33333				2500	72	1906	8	24				11:40:00		Thor	25	Y 200	30	Clupea pilchardus	Bloch, 1795	larva (sizeClass:20-25mm)	2		taxon name as in publication: Clupea pilchardus	Louis Fage
197.06-a	197.06	49.8	-1.71667				2500	56	1906	9	15						Thor	25			Clupea pilchardus	Bloch, 1795	larva (sizeClass:20-25mm)	1		taxon name as in publication: Clupea pilchardus	Louis Fage
198.06-a	198.06	50.2	-0.16667				2500	45	1906	9	15						Thor	25			Clupea pilchardus	Bloch, 1795	larva (sizeClass:20-25mm)	1		taxon name as in publication: Clupea pilchardus	Louis Fage
20.09-a	20.09	37.8	15.81667				2500	>1300	1909	1	5				03:10:00		Thor	25	Y 200	60	Clupea pilchardus	Bloch, 1795	larva (sizeClass:20-25mm)	1		taxon name as in publication: Clupea pilchardus	Louis Fage
200.06-a	200.06	51.58333	2.38333				2500	33	1906	9	16						Thor	25			Clupea pilchardus	Bloch, 1795	larva (sizeClass:20-25mm)	34		taxon name as in publication: Clupea pilchardus	Louis Fage
21.09-a	21.09	37.85	15.35				2500	>500	1909	1	5				23:50:00		Thor	10	Y 200	30	Clupea pilchardus	Bloch, 1795	larva (sizeClass:20-25mm)	3		taxon name as in publication: Clupea pilchardus	Louis Fage
22.09-a	22.09	38.83333	15.3				2500	>750	1909	1	7				20:00:00		Thor	25	Y 200	30	Clupea pilchardus	Bloch, 1795	larva (sizeClass:20-25mm)	1		taxon name as in publication: Clupea pilchardus	Louis Fage
24.09-g	24.09	40.23333	12.38333				2500	>3700	1909	1	16				22:00:00		Thor	25	Y 200	30	Clupea pilchardus	Bloch, 1795	larva (sizeClass:20-25mm)	1		taxon name as in publication: Clupea pilchardus	Louis Fage
247.10-a	247.10	48.71667	-4.75				2500	>100	1910	9	19				20:35:00		Thor	65	Y 200	15	Clupea pilchardus	Bloch, 1795	larva (sizeClass:20-25mm)	5		taxon name as in publication: Clupea pilchardus	Louis Fage
248.10-a	248.10	49.86667	-2.33333				2500	>100	1910	9	20				20:25:00		Thor	65	Y 200	15	Clupea pilchardus	Bloch, 1795	larva (sizeClass:20-25mm)	3		taxon name as in publication: Clupea pilchardus	Louis Fage	Time differs from introductory table (given as 20:25).
26.09-a	26.09	40.66667	13.98333	Longitude differs from introductory table (given as 13°29'E).			2500	560	1909	1	18				00:45:00		Thor	65	Y 200	60	Clupea pilchardus	Bloch, 1795	larva (sizeClass:20-25mm)	5		taxon name as in publication: Clupea pilchardus	Louis Fage
26.09-b	26.09	40.66667	13.98333	Longitude differs from introductory table (given as 13°29'E).			2500	560	1909	1	18				02:15:00		Thor	300	Y 200	60	Clupea pilchardus	Bloch, 1795	larva (sizeClass:20-25mm)	1		taxon name as in publication: Clupea pilchardus	Louis Fage
26.09-c	26.09	40.66667	13.98333	Longitude differs from introductory table (given as 13°29'E).			2500	560	1909	1	19				00:50:00		Thor	150	Y 200	180	Clupea pilchardus	Bloch, 1795	larva (sizeClass:20-25mm)	1		taxon name as in publication: Clupea pilchardus	Louis Fage
27.09-e	27.09	40.96667	13.81667				2500	90	1909	1	20				02:30:00		Thor	25	Y 200	180	Clupea pilchardus	Bloch, 1795	larva (sizeClass:20-25mm)	15		taxon name as in publication: Clupea pilchardus	Louis Fage
27.09-f	27.09	40.96667	13.81667				2500	90	1909	1	20				06:00:00		Thor	65	Y 200	120	Clupea pilchardus	Bloch, 1795	larva (sizeClass:20-25mm)	4		taxon name as in publication: Clupea pilchardus	Louis Fage
28.09-d	28.09	40.88333	13.71667				2500	600	1909	1	19				21:00:00		Thor	200	Y 200	30	Clupea pilchardus	Bloch, 1795	larva (sizeClass:20-25mm)	2		taxon name as in publication: Clupea pilchardus	Louis Fage
28.09-e	28.09	40.88333	13.71667				2500	600	1909	1	19				22:00:00		Thor	100	Y 200	60	Clupea pilchardus	Bloch, 1795	larva (sizeClass:20-25mm)	5		taxon name as in publication: Clupea pilchardus	Louis Fage
28.09-f	28.09	40.88333	13.71667				2500	600	1909	1	19				23:50:00		Thor	65	Y 200	120	Clupea pilchardus	Bloch, 1795	larva (sizeClass:20-25mm)	16		taxon name as in publication: Clupea pilchardus	Louis Fage	Time differs from introductory table (given as 23:59, presumably a typo).
286a.11-a	286a.11	38.2	15.59167				2500	150	1911	3	18				18:30:00		Thor	40	S 100	180	Clupea pilchardus	Bloch, 1795	larva (sizeClass:20-25mm)	2		taxon name as in publication: Clupea pilchardus	Louis Fage
287a.11-b	287a.11	38.2	15.575				2500		1911	3	24				21:30:00		Thor	20	S 100	90	Clupea pilchardus	Bloch, 1795	larva (sizeClass:20-25mm)	1		taxon name as in publication: Clupea pilchardus	Louis Fage	Gear: Petersen Trawl - which is the same as the Young Fish Trawl. No depth given.
287b.11-c	287b.11	38.175	15.575				2500		1911	3	24	1911	3	25	23:45:00	1:15:00 AM	Thor	40	S 100	90	Clupea pilchardus	Bloch, 1795	larva (sizeClass:20-25mm)	2		taxon name as in publication: Clupea pilchardus	Louis Fage	Day and time differ from introductory table, given as a range here (1911-03-24 / 23:45 - 1911-03-25 / 01:15).
35.09-j	35.09	43.6	7.6				2500	>2000	1909	1	29				07:55:00		Thor	100	Y 200	60	Clupea pilchardus	Bloch, 1795	larva (sizeClass:20-25mm)	3		taxon name as in publication: Clupea pilchardus	Louis Fage
42.06-d	42.06	43.51667	-2.21667				2500	348	1906	5	15				11:35:00		Thor	15	Y 200	60	Clupea pilchardus	Bloch, 1795	larva (sizeClass:20-25mm)	1		taxon name as in publication: Clupea pilchardus	Louis Fage
44.06-c	44.06	43.96667	-1.45				2500	40	1906	5	16				15:45:00		Thor	15	Y 330	30	Clupea pilchardus	Bloch, 1795	larva (sizeClass:20-25mm)	1		taxon name as in publication: Clupea pilchardus	Louis Fage
45.06-a	45.06	44.31667	-1.85				2500	125	1906	5	16				19:35:00		Thor	60	Y 330	30	Clupea pilchardus	Bloch, 1795	larva (sizeClass:20-25mm)	3		taxon name as in publication: Clupea pilchardus	Louis Fage
45.09-b	45.09	37.46667	8.3				2500	>2150	1909	2	6				23:25:00		Thor	300	Y 200	30	Clupea pilchardus	Bloch, 1795	larva (sizeClass:20-25mm)	1		taxon name as in publication: Clupea pilchardus	Louis Fage
46.09-f	46.09	37.28333	6				2500	>1930	1909	2	7				20:20:00		Thor	65	Y 200	30	Clupea pilchardus	Bloch, 1795	larva (sizeClass:20-25mm)	1		taxon name as in publication: Clupea pilchardus	Louis Fage
62.09-b	62.09	35.75	-5.98333				2500	58	1909	2	21				20:25:00		Thor	100	Y 200	30	Clupea pilchardus	Bloch, 1795	larva (sizeClass:20-25mm)	5		taxon name as in publication: Clupea pilchardus	Louis Fage	Time differs from introductory table (given as 20:25).
62.09-e	62.09	35.75	-5.98333				2500	58	1909	2	21				21:10:00		Thor	25	Y 200	30	Clupea pilchardus	Bloch, 1795	larva (sizeClass:20-25mm)	1		taxon name as in publication: Clupea pilchardus	Louis Fage
97.05-c	97.05	50.28333	-3.23333				2500	60	1905	6	29				04:10:00		Thor	25	Y 200	30	Clupea pilchardus	Bloch, 1795	larva (sizeClass:20-25mm)	1		taxon name as in publication: Clupea pilchardus	Louis Fage
107.06-a	107.06	57.28333	-0.13333				2500	73	1906	7	5						Thor	25	Petersen trawl		Clupea sprattus	Linnaeus, 1758	larva (sizeClass:20-25mm)	1		taxon name as in publication: Clupea sprattus	Louis Fage	Petersen Trawl = Young Fish Trawl, but size of opening not given.
160.06-a	160.06	51.6	3.1				2500	30	1906	8	19						Thor	25	Petersen trawl		Clupea sprattus	Linnaeus, 1758	larva (sizeClass:20-25mm)	3		taxon name as in publication: Clupea sprattus	Louis Fage	Petersen Trawl = Young Fish Trawl, but size of opening not given.
30.06-c	30.06	50.18333	-4.3				2500	51	1906	5	7				06:15:00		Thor	60	Petersen trawl	30	Clupea sprattus	Linnaeus, 1758	larva (sizeClass:20-25mm)	185		taxon name as in publication: Clupea sprattus	Louis Fage	Gear: Petersen Trawl - which is the same as the Young Fish Trawl.
31.06-c	31.06	49.75	-4.7				2500	98	1906	5	7				14:15:00		Thor	50	Petersen trawl	30	Clupea sprattus	Linnaeus, 1758	larva (sizeClass:20-25mm)	1		taxon name as in publication: Clupea sprattus	Louis Fage	Gear: Petersen Trawl - which is the same as the Young Fish Trawl.
32.06-c	32.06	48.66667	-5.06667				2500	113	1906	5	7				22:50:00		Thor	50	Petersen trawl	30	Clupea sprattus	Linnaeus, 1758	larva (sizeClass:20-25mm)	34		taxon name as in publication: Clupea sprattus	Louis Fage	Gear: Petersen Trawl - which is the same as the Young Fish Trawl.
56.06-a	56.06	51.4	-10.33333				2500	130	1906	5	22				21:50:00		Thor	150	Petersen trawl	60	Clupea sprattus	Linnaeus, 1758	larva (sizeClass:20-25mm)	3		taxon name as in publication: Clupea sprattus	Louis Fage	Gear: Petersen Trawl - which is the same as the Young Fish Trawl.
57.06-c	57.06	51.96667	-10.41667				2500	75	1906	5	23				05:20:00		Thor	25	Petersen trawl	60	Clupea sprattus	Linnaeus, 1758	larva (sizeClass:20-25mm)	3		taxon name as in publication: Clupea sprattus	Louis Fage	Gear: Petersen Trawl - which is the same as the Young Fish Trawl.
66.05-a	66.05	58.11667	-6.16667				2500	60	1905	5	31						Thor	25	Petersen trawl		Clupea sprattus	Linnaeus, 1758	larva (sizeClass:20-25mm)	2		taxon name as in publication: Clupea sprattus	Louis Fage	Petersen Trawl = Young Fish Trawl, but size of opening not given.
79.05-a	79.05	53.1	-10.7				2500	130	1905	6	13				06:40:00		Thor	65	Petersen trawl	30	Clupea sprattus	Linnaeus, 1758	larva (sizeClass:20-25mm)	1		taxon name as in publication: Clupea sprattus	Louis Fage	Gear: Petersen Trawl - which is the same as the Young Fish Trawl.
93.06-b	93.06	57.23333	-6.95				2500	84	1906	6	25						Thor	25	Petersen trawl		Clupea sprattus	Linnaeus, 1758	larva (sizeClass:20-25mm)	2		taxon name as in publication: Clupea sprattus	Louis Fage	Petersen Trawl = Young Fish Trawl, but size of opening not given.
93.06-c	93.06	57.23333	-6.95				2500	84	1906	6	25						Thor	60	Petersen trawl		Clupea sprattus	Linnaeus, 1758	larva (sizeClass:20-25mm)	20		taxon name as in publication: Clupea sprattus	Louis Fage	Petersen Trawl = Young Fish Trawl, but size of opening not given.
94.06-a	94.06	57.96667	-6.31667				2500	148	1906	6	25						Thor	150	Petersen trawl		Clupea sprattus	Linnaeus, 1758	larva (sizeClass:20-25mm)	2		taxon name as in publication: Clupea sprattus	Louis Fage	Petersen Trawl = Young Fish Trawl, but size of opening not given.
95.06-a	95.06	58.16667	-6.2				2500	120	1906	6	28						Thor	200	Petersen trawl		Clupea sprattus	Linnaeus, 1758	larva (sizeClass:20-25mm)	15		taxon name as in publication: Clupea sprattus	Louis Fage	Petersen Trawl = Young Fish Trawl, but size of opening not given.
96.06-f	96.06	58.71667	-4.91667				2500	70	1906	6	28						Thor	60	Petersen trawl		Clupea sprattus	Linnaeus, 1758	larva (sizeClass:20-25mm)	184		taxon name as in publication: Clupea sprattus	Louis Fage	Petersen Trawl = Young Fish Trawl, but size of opening not given.
98.05-b	98.05	50.53333	-1.08333				2500	25	1905	6	29						Thor	40	Petersen trawl		Clupea sprattus	Linnaeus, 1758	larva (sizeClass:20-25mm)	57		taxon name as in publication: Clupea sprattus	Louis Fage	Petersen Trawl = Young Fish Trawl, but size of opening not given.
104.10-a	104.10	36.61667	-2.06667				2500	250	1910	6	24				18:20:00		Thor	65	Y 200	30	Engraulis encrasicolus	(Linnaeus, 1758)	larva (sizeClass:20-25mm)	1		taxon name as in publication: Engraulis encrassicholus	Louis Fage
122.10-a	122.10	43.83333	8.56667				2500	1285	1910	7	2				10:00:00		Thor	600	Y 200	60	Engraulis encrasicolus	(Linnaeus, 1758)	larva (sizeClass:20-25mm)	1		taxon name as in publication: Engraulis encrassicholus	Louis Fage
123.10-c	123.10	44.23333	8.91667				2500	700	1910	7	3				00:55:00		Thor	65	Y 200	30	Engraulis encrasicolus	(Linnaeus, 1758)	larva (sizeClass:20-25mm)	1		taxon name as in publication: Engraulis encrassicholus	Louis Fage
123.10-f	123.10	44.23333	8.91667				2500	700	1910	7	3				02:30:00		Thor	10	Y 200	15	Engraulis encrasicolus	(Linnaeus, 1758)	larva (sizeClass:20-25mm)	1		taxon name as in publication: Engraulis encrassicholus	Louis Fage
126.10-f	126.10	42.71667	9.83333				2500	588	1910	7	10				21:30:00		Thor	300	Y 200	30	Engraulis encrasicolus	(Linnaeus, 1758)	larva (sizeClass:20-25mm)	2		taxon name as in publication: Engraulis encrassicholus	Louis Fage
126.10-h	126.10	42.71667	9.83333				2500	588	1910	7	10				22:10:00		Thor	25	Y 200	30	Engraulis encrasicolus	(Linnaeus, 1758)	larva (sizeClass:20-25mm)	34		taxon name as in publication: Engraulis encrassicholus	Louis Fage
134.10-d	134.10	37.61667	10.28333				2500	400	1910	7	15				05:40:00		Thor	300	Y 200	30	Engraulis encrasicolus	(Linnaeus, 1758)	larva (sizeClass:20-25mm)	1		taxon name as in publication: Engraulis encrassicholus	Louis Fage
136.10-a	136.10	37.01667	10.51667				2500	80	1910	7	19				03:10:00		Thor	25	Y 200	30	Engraulis encrasicolus	(Linnaeus, 1758)	larva (sizeClass:20-25mm)	1		taxon name as in publication: Engraulis encrassicholus	Louis Fage
138.10-g	138.10	37.61667	11.41667				2500	788	1910	7	19				21:50:00		Thor	25	Y 200	30	Engraulis encrasicolus	(Linnaeus, 1758)	larva (sizeClass:20-25mm)	1		taxon name as in publication: Engraulis encrassicholus	Louis Fage
139.10-e	139.10	37.95	11.9	Longitude differs from introductory table (given as 1°56'E).			2500	580	1910	7	20				03:40:00		Thor	800	Y 200	60	Engraulis encrasicolus	(Linnaeus, 1758)	larva (sizeClass:20-25mm)	1		taxon name as in publication: Engraulis encrassicholus	Louis Fage
156.10-g	156.10	32.26667	26.05				2500	3200	1910	7	30				03:00:00		Thor	600	Y 200	30	Engraulis encrasicolus	(Linnaeus, 1758)	larva (sizeClass:20-25mm)	1		taxon name as in publication: Engraulis encrassicholus	Louis Fage
163.10-f	163.10	37.86667	26.36667				2500	1170	1910	8	3				01:40:00		Thor	25	Y 200	15	Engraulis encrasicolus	(Linnaeus, 1758)	larva (sizeClass:20-25mm)	1		taxon name as in publication: Engraulis encrassicholus	Louis Fage
172.10-f	172.10	41.53333	29.4				2500	1090	1910	8	11				02:10:00		Thor	600	Y 200	20	Engraulis encrasicolus	(Linnaeus, 1758)	larva (sizeClass:20-25mm)	1		taxon name as in publication: Engraulis encrassicholus	Louis Fage
172.10-k	172.10	41.53333	29.4				2500	1090	1910	8	11				03:50:00		Thor	10	Y 200	15	Engraulis encrasicolus	(Linnaeus, 1758)	larva (sizeClass:20-25mm)	3		taxon name as in publication: Engraulis encrassicholus	Louis Fage
179.10-a	179.10	40.03333	25.91667				2500	85	1910	8	13				02:15:00		Thor	65	Y 200	30	Engraulis encrasicolus	(Linnaeus, 1758)	larva (sizeClass:20-25mm)	1		taxon name as in publication: Engraulis encrassicholus	Louis Fage
182.10-f	182.10	38.21667	24.8				2500	500	1910	8	14				23:00:00		Thor	10	Y 200	15	Engraulis encrasicolus	(Linnaeus, 1758)	larva (sizeClass:20-25mm)	1		taxon name as in publication: Engraulis encrassicholus	Louis Fage
185.10-a	185.10	38.2	21.28333				2500	>50	1910	8	17				11:05:00		Thor	25	Y 200	15	Engraulis encrasicolus	(Linnaeus, 1758)	larva (sizeClass:20-25mm)	4		taxon name as in publication: Engraulis encrassicholus	Louis Fage
190.10-b	190.10	37.85	15.31667				2500	360	1910	8	19				20:15:00		Thor	25	Y 200	15	Engraulis encrasicolus	(Linnaeus, 1758)	larva (sizeClass:20-25mm)	2		taxon name as in publication: Engraulis encrassicholus	Louis Fage
192.10-e	192.10	38.11667	15.58333				2500	652	1910	8	20				22:50:00		Thor	600	Y 200	30	Engraulis encrasicolus	(Linnaeus, 1758)	larva (sizeClass:20-25mm)	3		taxon name as in publication: Engraulis encrassicholus	Louis Fage
193.10-a	193.10	38.25	15.65				2500	>100	1910	8	21				00:50:00		Thor	10	Y 200	30	Engraulis encrasicolus	(Linnaeus, 1758)	larva (sizeClass:20-25mm)	1		taxon name as in publication: Engraulis encrassicholus	Louis Fage
197.10-a	197.10	40.56667	13.6				2500	>1000	1910	8	24				19:00:00		Thor	300	Y 200	30	Engraulis encrasicolus	(Linnaeus, 1758)	larva (sizeClass:20-25mm)	2		taxon name as in publication: Engraulis encrassicholus	Louis Fage
197.10-d	197.10	40.56667	13.6				2500	>1000	1910	8	24				19:45:00		Thor	25	Y 200	15	Engraulis encrasicolus	(Linnaeus, 1758)	larva (sizeClass:20-25mm)	193		taxon name as in publication: Engraulis encrassicholus	Louis Fage
210.10-b	210.10	41.16667	2.38333				2500	780	1910	8	30				02:45:00		Thor	25	Y 200	30	Engraulis encrasicolus	(Linnaeus, 1758)	larva (sizeClass:20-25mm)	1		taxon name as in publication: Engraulis encrassicholus	Louis Fage
213.10-a	213.10	40.23333	0.9				2500	75	1910	8	31				03:25:00		Thor	25	Y 200	15	Engraulis encrasicolus	(Linnaeus, 1758)	larva (sizeClass:20-25mm)	10		taxon name as in publication: Engraulis encrassicholus	Louis Fage
213.10-d	213.10	40.23333	0.9				2500	75	1910	8	31				03:50:00		Thor	95	Y 200	15	Engraulis encrasicolus	(Linnaeus, 1758)	larva (sizeClass:20-25mm)	8		taxon name as in publication: Engraulis encrassicholus	Louis Fage
215.10-b	215.10	39.23333	0.86667				2500	>1050	1910	8	31				21:20:00		Thor	25	Y 200	30	Engraulis encrasicolus	(Linnaeus, 1758)	larva (sizeClass:20-25mm)	5		taxon name as in publication: Engraulis encrassicholus	Louis Fage
218.10-a	218.10	36.9	2.95				2500	2000	1910	9	2				02:00:00		Thor	25	Y 200	30	Engraulis encrasicolus	(Linnaeus, 1758)	larva (sizeClass:20-25mm)	1		taxon name as in publication: Engraulis encrassicholus	Louis Fage
220.10-a	220.10	36.41667	0.7				2500	>350	1910	9	4				02:15:00		Thor	25	Y 200	30	Engraulis encrasicolus	(Linnaeus, 1758)	larva (sizeClass:20-25mm)	5		taxon name as in publication: Engraulis encrassicholus	Louis Fage
221.10-b	221.10	35.73333	-0.88333				2500	30 and 37-15	1910	9	4				18:35:00		Thor	25	Y 200	15	Engraulis encrasicolus	(Linnaeus, 1758)	larva (sizeClass:20-25mm)	1		taxon name as in publication: Engraulis encrassicholus	Louis Fage	Most mentions of this sample report a depth of 30m, but for one mention of the sample a different depth is given in the ms (15-37m).
222.10-b	222.10	35.88333	-0.95				2500	2000	1910	9	4				22:50:00		Thor	25	Y 200	15	Engraulis encrasicolus	(Linnaeus, 1758)	larva (sizeClass:20-25mm)	1		taxon name as in publication: Engraulis encrassicholus	Louis Fage
223.10-a	223.10	36.21667	-1.46667				2500	>2000	1910	9	5				04:35:00		Thor	25	Y 200	15	Engraulis encrasicolus	(Linnaeus, 1758)	larva (sizeClass:20-25mm)	5		taxon name as in publication: Engraulis encrassicholus	Louis Fage
225.10-a	225.10	36.58333	-3				2500	200	1910	9	6				03:30:00		Thor	25	Y 200	15	Engraulis encrasicolus	(Linnaeus, 1758)	larva (sizeClass:20-25mm)	3		taxon name as in publication: Engraulis encrassicholus	Louis Fage
228.10-f	228.10	36.03333	-5.1				2500	>800	1910	9	7				02:40:00		Thor	25	Y 200	30	Engraulis encrasicolus	(Linnaeus, 1758)	larva (sizeClass:20-25mm)	2		taxon name as in publication: Engraulis encrassicholus	Louis Fage
229.10-c	229.10	35.85	-5.96667				2500	343	1910	9	8				05:40:00		Thor	300	Y 200	30	Engraulis encrasicolus	(Linnaeus, 1758)	larva (sizeClass:20-25mm)	1		taxon name as in publication: Engraulis encrassicholus	Louis Fage
93.06-a	93.06	57.23333	-6.95				2500	84	1906	6	25						Thor	120	Petersen trawl		Clupea sprattus	Linnaeus, 1758	larva (sizeClass:20-30mm)	45		taxon name as in publication: Clupea sprattus	Louis Fage	Petersen Trawl = Young Fish Trawl, but size of opening not given.
32.10-a	32.10	50.36667	-5.53333				2500		1910	6	4				10:15:00		Thor	65	Petersen trawl		Clupea sprattus	Linnaeus, 1758	larva (sizeClass:20-35mm)	33		taxon name as in publication: Clupea sprattus	Louis Fage	Petersen Trawl = Young Fish Trawl, but size of opening not given.
95.06-c	95.06	58.16667	-6.2				2500	120	1906	6	28						Thor	60	Petersen trawl		Clupea sprattus	Linnaeus, 1758	larva (sizeClass:20-35mm)	3		taxon name as in publication: Clupea sprattus	Louis Fage	Petersen Trawl = Young Fish Trawl, but size of opening not given.
99.08-a	99.08	58.16667	-2.4				2500	55	1908	8	6						Thor	65	Petersen trawl		Clupea sprattus	Linnaeus, 1758	larva (sizeClass:20-35mm)	16		taxon name as in publication: Clupea sprattus	Louis Fage	Petersen Trawl = Young Fish Trawl, but size of opening not given.
10a.08-a	10a.08	56.86667	-7.91667				2500	100	1908	5	27						Thor	65	Petersen trawl		Clupea harengus	Linnaeus, 1758	larva (sizeClass:25-30mm)	13		taxon name as in publication: Clupea harengus	Louis Fage	Petersen Trawl = Young Fish Trawl, but size of opening not given.
10a.08-b	10a.08	56.86667	-7.91667				2500	100	1908	5	28						Thor	10	Petersen trawl		Clupea harengus	Linnaeus, 1758	larva (sizeClass:25-30mm)	16		taxon name as in publication: Clupea harengus	Louis Fage	Petersen Trawl = Young Fish Trawl, but size of opening not given.
11a.08-a	11a.08	56.93333	-9.01667				2500	140	1908	5	28						Thor	65	Petersen trawl		Clupea harengus	Linnaeus, 1758	larva (sizeClass:25-30mm)	1		taxon name as in publication: Clupea harengus	Louis Fage	Petersen Trawl = Young Fish Trawl, but size of opening not given.
20.06-a	20.06	52.23333	3.08333				2500	35	1906	4	29						Thor	35	Petersen trawl		Clupea harengus	Linnaeus, 1758	larva (sizeClass:25-30mm)	2		taxon name as in publication: Clupea harengus	Louis Fage	Petersen Trawl = Young Fish Trawl, but size of opening not given.
20.06-b	20.06	52.23333	3.08333				2500	35	1906	4	29						Thor	surf.	Petersen trawl		Clupea harengus	Linnaeus, 1758	larva (sizeClass:25-30mm)	30		taxon name as in publication: Clupea harengus	Louis Fage	Petersen Trawl = Young Fish Trawl, but size of opening not given.
22.06-a	22.06	51.28333	1.81667				2500	38	1906	4	29						Thor	10	Petersen trawl		Clupea harengus	Linnaeus, 1758	larva (sizeClass:25-30mm)	6		taxon name as in publication: Clupea harengus	Louis Fage	Petersen Trawl = Young Fish Trawl, but size of opening not given.
22.06-b	22.06	51.28333	1.81667				2500	38	1906	4	29						Thor	25	Petersen trawl		Clupea harengus	Linnaeus, 1758	larva (sizeClass:25-30mm)	15		taxon name as in publication: Clupea harengus	Louis Fage	Petersen Trawl = Young Fish Trawl, but size of opening not given.
22.06-c	22.06	51.28333	1.81667				2500	38	1906	4	29						Thor	50	Petersen trawl		Clupea harengus	Linnaeus, 1758	larva (sizeClass:25-30mm)	8		taxon name as in publication: Clupea harengus	Louis Fage	Petersen Trawl = Young Fish Trawl, but size of opening not given.
24.06-a	24.06	50.71667	0.75				2500	35	1906	4	30						Thor	10	Petersen trawl		Clupea harengus	Linnaeus, 1758	larva (sizeClass:25-30mm)	19		taxon name as in publication: Clupea harengus	Louis Fage	Petersen Trawl = Young Fish Trawl, but size of opening not given.
65.05-b	65.05	58.75	-6.43333				2500	100	1905	5	31						Thor	65	Petersen trawl		Clupea harengus	Linnaeus, 1758	larva (sizeClass:25-30mm)	5		taxon name as in publication: Clupea harengus	Louis Fage	Petersen Trawl = Young Fish Trawl, but size of opening not given.
95.06-a	95.06	58.16667	-6.2				2500	120	1906	6	28						Thor	200	Petersen trawl		Clupea harengus	Linnaeus, 1758	larva (sizeClass:25-30mm)	11		taxon name as in publication: Clupea harengus	Louis Fage	Petersen Trawl = Young Fish Trawl, but size of opening not given.
161.06-b	161.06	51	1.11667				2500	23	1906	8	21						Thor	70	Petersen trawl		Clupea sprattus	Linnaeus, 1758	larva (sizeClass:25-30mm)	1		taxon name as in publication: Clupea sprattus	Louis Fage	Petersen Trawl = Young Fish Trawl, but size of opening not given.
289.04-a	289.04	58.73333	-3.35				2500	95	1904	9	5						Thor	100	Petersen trawl		Clupea sprattus	Linnaeus, 1758	larva (sizeClass:25-30mm)	6		taxon name as in publication: Clupea sprattus	Louis Fage	Petersen Trawl = Young Fish Trawl, but size of opening not given.
289.04-c	289.04	58.73333	-3.35				2500	95	1904	9	5						Thor	60	Petersen trawl		Clupea sprattus	Linnaeus, 1758	larva (sizeClass:25-30mm)	2		taxon name as in publication: Clupea sprattus	Louis Fage	Petersen Trawl = Young Fish Trawl, but size of opening not given.
35.06-c	35.06	47.08333	-4.43333				2500	146	1906	5	8				20:10:00		Thor	60	Petersen trawl	30	Clupea sprattus	Linnaeus, 1758	larva (sizeClass:25-30mm)	14		taxon name as in publication: Clupea sprattus	Louis Fage	Gear: Petersen Trawl - which is the same as the Young Fish Trawl.
56.06-b	56.06	51.4	-10.33333				2500	130	1906	5	22				23:10:00		Thor	25	Petersen trawl	60	Clupea sprattus	Linnaeus, 1758	larva (sizeClass:25-30mm)	2		taxon name as in publication: Clupea sprattus	Louis Fage	Gear: Petersen Trawl - which is the same as the Young Fish Trawl.
68.05-a	68.05	58.03333	-8				2500	127	1905	6	6						Thor	25	Petersen trawl		Clupea sprattus	Linnaeus, 1758	larva (sizeClass:25-30mm)	5		taxon name as in publication: Clupea sprattus	Louis Fage	Petersen Trawl = Young Fish Trawl, but size of opening not given.
68.05-b	68.05	58.03333	-8				2500	127	1905	6	6						Thor	65	Petersen trawl		Clupea sprattus	Linnaeus, 1758	larva (sizeClass:25-30mm)	3		taxon name as in publication: Clupea sprattus	Louis Fage	Petersen Trawl = Young Fish Trawl, but size of opening not given.
78.05-a	78.05	54.3	-10.25				2500	102	1905	6	12						Thor	25	Petersen trawl		Clupea sprattus	Linnaeus, 1758	larva (sizeClass:25-30mm)	32		taxon name as in publication: Clupea sprattus	Louis Fage	Petersen Trawl = Young Fish Trawl, but size of opening not given.
78.05-b	78.05	54.3	-10.25				2500	102	1905	6	12						Thor	65	Petersen trawl		Clupea sprattus	Linnaeus, 1758	larva (sizeClass:25-30mm)	9		taxon name as in publication: Clupea sprattus	Louis Fage	Petersen Trawl = Young Fish Trawl, but size of opening not given.
85.06-c	85.06	53.96667	-10.35				2500	70	1906	6	21						Thor	25	Petersen trawl		Clupea sprattus	Linnaeus, 1758	larva (sizeClass:25-30mm)	2		taxon name as in publication: Clupea sprattus	Louis Fage	Petersen Trawl = Young Fish Trawl, but size of opening not given.
94.06-b	94.06	57.96667	-6.31667				2500	148	1906	6	25						Thor	60	Petersen trawl		Clupea sprattus	Linnaeus, 1758	larva (sizeClass:25-30mm)	12		taxon name as in publication: Clupea sprattus	Louis Fage	Petersen Trawl = Young Fish Trawl, but size of opening not given.
96.06-e	96.06	58.71667	-4.91667				2500	70	1906	6	28						Thor	25	Petersen trawl		Clupea sprattus	Linnaeus, 1758	larva (sizeClass:25-30mm)	22		taxon name as in publication: Clupea sprattus	Louis Fage	Petersen Trawl = Young Fish Trawl, but size of opening not given.
98.08-b	98.08	58.8	-3.46667				2500	90	1908	8	6						Thor	25	Petersen trawl		Clupea sprattus	Linnaeus, 1758	larva (sizeClass:25-30mm)	12		taxon name as in publication: Clupea sprattus	Louis Fage	Petersen Trawl = Young Fish Trawl, but size of opening not given.
23.06-a	23.06	51.03333	1.35				2500	32	1906	4	29						Thor	30	Petersen trawl		Clupea harengus	Linnaeus, 1758	larva (sizeClass:25-35mm)	81		taxon name as in publication: Clupea harengus	Louis Fage	Petersen Trawl = Young Fish Trawl, but size of opening not given.
5a.08-a	5a.08	59.31667	-5.48333				2500	95	1908	5	21						Thor	65	Petersen trawl		Clupea harengus	Linnaeus, 1758	larva (sizeClass:25-35mm)	119		taxon name as in publication: Clupea harengus	Louis Fage	Petersen Trawl = Young Fish Trawl, but size of opening not given.
97.06-a	97.06	58.81667	-2.71667				2500	56	1906	6	30						Thor	60	Petersen trawl		Clupea harengus	Linnaeus, 1758	larva (sizeClass:25-40mm)	10		taxon name as in publication: Clupea harengus	Louis Fage	Petersen Trawl = Young Fish Trawl, but size of opening not given.
172.10-j	172.10	41.53333	29.4				2500	1090	1910	8	11				03:25:00		Thor	50	Petersen trawl	15	Clupea sulinae	Antipa, 1904	larva (sizeClass:25-45mm)	50		taxon name as in publication: Clupea sulinae	Louis Fage	Gear: Petersen Trawl - which is the same as the Young Fish Trawl.
85.06-d	85.06	53.96667	-10.35				2500	70	1906	6	21						Thor	60	Petersen trawl		Clupea sprattus	Linnaeus, 1758	larva (sizeClass:25mm)	1		taxon name as in publication: Clupea sprattus	Louis Fage	Petersen Trawl = Young Fish Trawl, but size of opening not given.
95.06-b	95.06	58.16667	-6.2				2500	120	1906	6	28						Thor	25	Petersen trawl		Clupea sprattus	Linnaeus, 1758	larva (sizeClass:25mm)	1		taxon name as in publication: Clupea sprattus	Louis Fage	Petersen Trawl = Young Fish Trawl, but size of opening not given.
65.05-a	65.05	58.75	-6.43333				2500	100	1905	5	31						Thor	25	Petersen trawl		Clupea harengus	Linnaeus, 1758	larva (sizeClass:26-30mm)	5		taxon name as in publication: Clupea harengus	Louis Fage	Petersen Trawl = Young Fish Trawl, but size of opening not given.
3a.08-a	3a.08	59.2	-4				2500	94	1908	5	21						Thor	65	Petersen trawl		Clupea harengus	Linnaeus, 1758	larva (sizeClass:30-35mm)	20		taxon name as in publication: Clupea harengus	Louis Fage	Petersen Trawl = Young Fish Trawl, but size of opening not given.
69.05-a	69.05	57.76667	-9.01667				2500	144	1905	6	6						Thor	65	Petersen trawl		Clupea harengus	Linnaeus, 1758	larva (sizeClass:30-35mm)	1		taxon name as in publication: Clupea harengus	Louis Fage	Petersen Trawl = Young Fish Trawl, but size of opening not given.
64.05-a	64.05	59.28333	-7.48333				2500	895	1905	5	30						Thor	25	Petersen trawl		Clupea harengus	Linnaeus, 1758	larva (sizeClass:30mm)	1		taxon name as in publication: Clupea harengus	Louis Fage	Petersen Trawl = Young Fish Trawl, but size of opening not given.
26.06-a	26.06	49.81667	-1.13333				2500	51	1906	4	30						Thor	60	Petersen trawl		Clupea harengus	Linnaeus, 1758	larva (sizeClass:35-40mm)	5		taxon name as in publication: Clupea harengus	Louis Fage	Petersen Trawl = Young Fish Trawl, but size of opening not given.
27.06-a	27.06	50	-2.41667				2500	69	1906	5	1				03:00:00		Thor	10	Petersen trawl	60	Clupea harengus	Linnaeus, 1758	larva (sizeClass:35-40mm)	10		taxon name as in publication: Clupea harengus	Louis Fage	Gear: Petersen Trawl - which is the same as the Young Fish Trawl.
28.06-c	28.06	50.13333	-3.85				2500	58	1906	5	1				14:15:00		Thor	60	Petersen trawl	30	Clupea harengus	Linnaeus, 1758	larva (sizeClass:35-40mm)	10		taxon name as in publication: Clupea harengus	Louis Fage	Gear: Petersen Trawl - which is the same as the Young Fish Trawl.
21.06-a	21.06	51.8	2.48333				2500	36	1906	4	29						Thor	40	Petersen trawl		Clupea harengus	Linnaeus, 1758	larva (sizeClass:35mm)	1		taxon name as in publication: Clupea harengus	Louis Fage	Petersen Trawl = Young Fish Trawl, but size of opening not given.
172.10-i	172.10	41.53333	29.4				2500	1090	1910	8	11				02:50:00		Thor	100	Y 200	15	Clupea sulinae	Antipa, 1904	larva (sizeClass:45-50mm)	1		taxon name as in publication: Clupea sulinae	Louis Fage
28.06-c	28.06	50.13333	-3.85				2500	58	1906	5	1				14:15:00		Thor	60	Petersen trawl	30	Clupea sprattus	Linnaeus, 1758	larva (sizeClass:5-10mm)	1		taxon name as in publication: Clupea sprattus	Louis Fage	Gear: Petersen Trawl - which is the same as the Young Fish Trawl.
25.06-b	25.06	50.16667	-0.36667				2500	50	1906	4	30						Thor	60	Petersen trawl		Clupea sprattus	Linnaeus, 1758	larva (sizeClass:5-15mm)	108		taxon name as in publication: Clupea sprattus	Louis Fage	Petersen Trawl = Young Fish Trawl, but size of opening not given.
58.06-a	58.06	51.93	-10.30306		http://bl.ocks.org/rdmpage/raw/9951904/ to find coordinates and radius of uncertainty.	Sarah Faulwetter	2500	8-15	1906	5	26						Thor	15	Petersen trawl		Clupea sprattus	Linnaeus, 1758	larva (sizeClass:5-15mm)	40		taxon name as in publication: Clupea sprattus	Louis Fage	Petersen Trawl = Young Fish Trawl, but size of opening not given.
84.05-a	84.05	51.4	-8.3				2500	95	1905	6	18				20:10:00		Thor	65	Petersen trawl	30	Clupea sprattus	Linnaeus, 1758	larva (sizeClass:5-15mm)	40		taxon name as in publication: Clupea sprattus	Louis Fage	Gear: Petersen Trawl - which is the same as the Young Fish Trawl.
9a.08-a	9a.08	56.86667	-7.45				2500	90	1908	5	27						Thor	10	Petersen trawl		Clupea sprattus	Linnaeus, 1758	larva (sizeClass:5-15mm)	49		taxon name as in publication: Clupea sprattus	Louis Fage	Petersen Trawl = Young Fish Trawl, but size of opening not given.
27.06-d	27.06	50	-2.41667				2500	69	1906	5	1				05:10:00		Thor	75	Petersen trawl	60	Clupea sprattus	Linnaeus, 1758	larva (sizeClass:5-20mm)	27		taxon name as in publication: Clupea sprattus	Louis Fage	Gear: Petersen Trawl - which is the same as the Young Fish Trawl.
96.06-d	96.06	58.71667	-4.91667				2500	70	1906	6	28						Thor	110	Petersen trawl		Clupea sprattus	Linnaeus, 1758	larva (sizeClass:5-20mm)	20		taxon name as in publication: Clupea sprattus	Louis Fage	Petersen Trawl = Young Fish Trawl, but size of opening not given.
290.04-c	290.04	58.13333	-2.4				2500	76	1904	9	5						Thor	90	Petersen trawl		Clupea harengus	Linnaeus, 1758	larva (sizeClass:5-25mm)	2161		taxon name as in publication: Clupea harengus	Louis Fage	Petersen Trawl = Young Fish Trawl, but size of opening not given.
10a.08-a	10a.08	56.86667	-7.91667				2500	100	1908	5	27						Thor	65	Petersen trawl		Clupea sprattus	Linnaeus, 1758	larva (sizeClass:5-25mm)	659		taxon name as in publication: Clupea sprattus	Louis Fage	Petersen Trawl = Young Fish Trawl, but size of opening not given.
10a.08-b	10a.08	56.86667	-7.91667				2500	100	1908	5	28						Thor	10	Petersen trawl		Clupea sprattus	Linnaeus, 1758	larva (sizeClass:5-25mm)	340		taxon name as in publication: Clupea sprattus	Louis Fage	Petersen Trawl = Young Fish Trawl, but size of opening not given.
33.06-a	33.06	48	-4.86667				2500	35	1906	5	8				10:00:00		Thor	45	Petersen trawl	30	Clupea sprattus	Linnaeus, 1758	larva (sizeClass:5-25mm)			taxon name as in publication: Clupea sprattus	Louis Fage	Gear: Petersen Trawl - which is the same as the Young Fish Trawl.
33.06-c	33.06	48	-4.86667				2500	35	1906	5	8				10:35:00		Thor	15	Petersen trawl	30	Clupea sprattus	Linnaeus, 1758	larva (sizeClass:5-25mm)			taxon name as in publication: Clupea sprattus	Louis Fage	Gear: Petersen Trawl - which is the same as the Young Fish Trawl.
289.04-a	289.04	58.73333	-3.35				2500	95	1904	9	5						Thor	100	Petersen trawl		Clupea harengus	Linnaeus, 1758	larva (sizeClass:8-30mm)	275		taxon name as in publication: Clupea harengus	Louis Fage	Petersen Trawl = Young Fish Trawl, but size of opening not given.
289.04-c	289.04	58.73333	-3.35				2500	95	1904	9	5						Thor	60	Petersen trawl		Clupea harengus	Linnaeus, 1758	larva (sizeClass:8-30mm)	165		taxon name as in publication: Clupea harengus	Louis Fage	Petersen Trawl = Young Fish Trawl, but size of opening not given.
