# Supplementary material for: Rescuing biogeographic legacy data: The "Thor" Expedition, a historical oceanographic expedition to the Mediterranean Sea
Source: Biodivers Data J. 2016 Dec 22;(4):e11054. doi: 10.3897/BDJ.4.e11054 (PMC5267529; doi:10.3897/BDJ.4.e11054)
Supplement: Supplementary material 4 — Thor - "Rhodophytes" [file biodiversity_data_journal-4-e11054-s004.csv]

sampleID	stationID	decimal latitude	decimal longitude	Radius of uncertainty around coordinates (in metres)	Depth as in publication	year	month	day	time	Gear	WireOut (m)	DurationOfHaul (minutes)	vessel	ScientificName	Authority	taxon remarks	identifiedby	QC_remarks
191.10-algae	191.10	37.83333	15.3	2500		1910	8	20					Thor	Amphiroa rigida	J.V.Lamouroux, 1816	taxon name as in publication: Amphiroa rigida	Mme Paul Lemoine
191.10-algae	191.10	37.83333	15.3	2500		1910	8	20					Thor	Corallina mediterranea	J.E. Areschoug, 1852	taxon name as in publication: Corallina mediterranea	Mme Paul Lemoine
149.10-a	149.10	30.5	19.03333	2500	74-80	1910	7	26	12:30:00	D 1	200	30	Thor	Lithophyllum pustulatum	(J.V.Lamouroux) Foslie, 1904	taxon name as in publication: Lithophyllum (Dermatolithon) pustulatum	Mme Paul Lemoine
191.10-algae	191.10	37.83333	15.3	2500		1910	8	20					Thor	Lithophyllum pustulatum	(J.V.Lamouroux) Foslie, 1904	taxon name as in publication: Lithophyllum (Dermatolithon) pustulatum	Mme Paul Lemoine
9.08-algae	9.08	37.83333	15.3	2500	3-16	1908	12	14					Thor	Lithophyllum pustulatum	(J.V.Lamouroux) Foslie, 1904	taxon name as in publication: Lithophyllum (Dermatolithon) pustulatum	Mme Paul Lemoine	No station number given, mapped to station 9.08 in the introductory table based on named location and sampling date.
105.10-c	105.10	36.71667	-2.13333	2500	15-20	1910	6	24	20:15:00	D 2	50	10	Thor	Lithophyllum expansum	Philippi, 1837	taxon name as in publication: Lithophyllum expansum	Mme Paul Lemoine
149.10-a	149.10	30.5	19.03333	2500	74-80	1910	7	26	12:30:00	D 1	200	30	Thor	Lithophyllum expansum	Philippi, 1837	taxon name as in publication: Lithophyllum expansum	Mme Paul Lemoine
153.10-a	153.10	32.75	22.68333	2500	13	1910	7	28	13:30:00	D 1	25	10	Thor	Lithophyllum expansum	Philippi, 1837	taxon name as in publication: Lithophyllum expansum	Mme Paul Lemoine
165.10-a	165.10	39.8	25.98333	2500	35	1910	8	5	07:35:00	D 1	50	20	Thor	Lithophyllum expansum	Philippi, 1837	taxon name as in publication: Lithophyllum expansum	Mme Paul Lemoine
191.10-algae	191.10	37.83333	15.3	2500		1910	8	20					Thor	Lithophyllum expansum	Philippi, 1837	taxon name as in publication: Lithophyllum expansum	Mme Paul Lemoine
207.10-algae	207.10	39.96667	3.68333	2500	65	1910	8	28					Thor	Lithophyllum expansum	Philippi, 1837	taxon name as in publication: Lithophyllum expansum	Mme Paul Lemoine	Coordinates and depth differ from the station in the introductory table (39°52'N;3°41'Ε, 65m)
221.10-algae	221.10	35.73333	-0.88333	2500	15-35	1910	9	4					Thor	Lithophyllum expansum	Philippi, 1837	taxon name as in publication: Lithophyllum expansum	Mme Paul Lemoine
9.08-algae	9.08	37.83333	15.3	2500	3-16	1908	12	14					Thor	Lithophyllum expansum	Philippi, 1837	taxon name as in publication: Lithophyllum expansum	Mme Paul Lemoine	No station number given, mapped to station 9.08 in the introductory table based on named location and sampling date.
9.08-algae	9.08	37.83333	15.3	2500	3-16	1908	12	14					Thor	Lithophyllum incrustans	Philippi, 1837	taxon name as in publication: Lithophyllum incrustans	Mme Paul Lemoine	No station number given, mapped to station 9.08 in the introductory table based on named location and sampling date.
165.10-a	165.10	39.8	25.98333	2500	35	1910	8	5	07:35:00	D 1	50	20	Thor	Lithophyllum lichenoides	(Ellis) Rosanoff ex Hauck, 1883	taxon name as in publication: Lithophyllum lichenoides	Mme Paul Lemoine
167.10-a	167.10	39.81667	26.1	2500		1910	8	5	10:20:00	D 1	40	20	Thor	Lithophyllum lichenoides	(Ellis) Rosanoff ex Hauck, 1883	taxon name as in publication: Lithophyllum lichenoides	Mme Paul Lemoine	Publication states "same location as above [=station 165]" for this sample at station 167, but station 167 has different coordinates according to the introductory table. Here, those of the introductory table were assumed to be correct.
191.10-algae	191.10	37.83333	15.3	2500		1910	8	20					Thor	Lithophyllum lichenoides	(Ellis) Rosanoff ex Hauck, 1883	taxon name as in publication: Lithophyllum lichenoides	Mme Paul Lemoine
221.10-algae	221.10	35.73333	-0.88333	2500	15-35	1910	9	4					Thor	Lithophyllum lichenoides	(Ellis) Rosanoff ex Hauck, 1883	taxon name as in publication: Lithophyllum lichenoides	Mme Paul Lemoine
201.10-algae	201.10	39.16667	9.58333	2500		1910	8	26					Thor	Lithophyllum papillosum	(Zanardini ex Hauck) Foslie, 1900	taxon name as in publication: Lithophyllum papillosum	Mme Paul Lemoine
165.10-a	165.10	39.8	25.98333	2500	35	1910	8	5	07:35:00	D 1	50	20	Thor	Lithophyllum racemus	(Lamarck) Foslie, 1901	taxon name as in publication: Lithophyllum racemus	Mme Paul Lemoine
166.10-a	166.10	39.78333	26.05	2500	11-15	1910	8	5	09:15:00	D 1	30	20	Thor	Lithophyllum racemus	(Lamarck) Foslie, 1901	taxon name as in publication: Lithophyllum racemus	Mme Paul Lemoine	Publication states "same location as above [=station 165]" for this sample at station 166, but station 166 has different coordinates according to the introductory table. Here, those of the introductory table were assumed to be correct. .
17.08-a	17.08	37.81667	23.45	2500	55	1908	12	30	13:10:00	D 1	115	10	Thor	Lithophyllum racemus	(Lamarck) Foslie, 1901	taxon name as in publication: Lithophyllum racemus	Mme Paul Lemoine
149.10-a	149.10	30.5	19.03333	2500	74-80	1910	7	26	12:30:00	D 1	200	30	Thor	Lithophyllum solutum	(Foslie) Me.Lemoine, 1915	taxon name as in publication: Lithophyllum solutum	Mme Paul Lemoine
150.10-algae	150.10	30.38333	19.03333	2500	35	1910	7	26					Thor	Lithophyllum solutum	(Foslie) Me.Lemoine, 1915	taxon name as in publication: Lithophyllum solutum	Mme Paul Lemoine
165.10-a	165.10	39.8	25.98333	2500	35	1910	8	5	07:35:00	D 1	50	20	Thor	Lithophyllum solutum	(Foslie) Me.Lemoine, 1915	taxon name as in publication: Lithophyllum solutum	Mme Paul Lemoine
166.10-a	166.10	39.78333	26.05	2500	11-15	1910	8	5	09:15:00	D 1	30	20	Thor	Lithophyllum solutum	(Foslie) Me.Lemoine, 1915	taxon name as in publication: Lithophyllum solutum	Mme Paul Lemoine	Publication states "same location as above [=station 165]" for this sample at station 166, but station 166 has different coordinates according to the introductory table. Here, those of the introductory table were assumed to be correct. .
17.08-a	17.08	37.81667	23.45	2500	55	1908	12	30	13:10:00	D 1	115	10	Thor	Lithophyllum solutum	(Foslie) Me.Lemoine, 1915	taxon name as in publication: Lithophyllum solutum	Mme Paul Lemoine
142.10-algae	142.10	35.73333	15.11667	2500	98	1910	7	22					Thor	Lithophyllum hapalidioides	(P.L.Crouan & H.M.Crouan) Hariot, 1889	taxon name as in publication: Lithothamnion (Dermatolithon) hapalidioides	Mme Paul Lemoine
165.10-a	165.10	39.8	25.98333	2500	35	1910	8	5	07:35:00	D 1	50	20	Thor	Lithophyllum hapalidioides	(P.L.Crouan & H.M.Crouan) Hariot, 1889	taxon name as in publication: Lithothamnion (Dermatolithon) hapalidioides	Mme Paul Lemoine
166.10-a	166.10	39.78333	26.05	2500	11-15	1910	8	5	09:15:00	D 1	30	20	Thor	Lithophyllum hapalidioides	(P.L.Crouan & H.M.Crouan) Hariot, 1889	taxon name as in publication: Lithothamnion (Dermatolithon) hapalidioides	Mme Paul Lemoine	Publication states "same location as above [=station 165]" for this sample at station 166, but station 166 has different coordinates according to the introductory table. Here, those of the introductory table were assumed to be correct. .
17.08-a	17.08	37.81667	23.45	2500	55	1908	12	30	13:10:00	D 1	115	10	Thor	Lithothamnion calcareum	(Pallas) J.E. Areschoug, 1852	taxon name as in publication: Lithothamnion calcareum	Mme Paul Lemoine
207.10-algae	207.10	39.96667	3.68333	2500	65	1910	8	28					Thor	Lithothamnion calcareum	(Pallas) J.E. Areschoug, 1852	taxon name as in publication: Lithothamnion calcareum	Mme Paul Lemoine	Coordinates and depth differ from the station in the introductory table (39°52'N;3°41'Ε, 65m)
247.10-algae	247.10	48.71667	-4.75	2500		1910	9	19					Thor	Lithothamnion calcareum	(Pallas) J.E. Areschoug, 1852	taxon name as in publication: Lithothamnion calcareum	Mme Paul Lemoine	No station number given, mapped to station 247.10 in the introductory table based on named location and sampling date.
221.10-algae	221.10	35.73333	-0.88333	2500	15-35	1910	9	4					Thor	Lithothamnion calcareum	(Pallas) J.E. Areschoug, 1852	taxon name as in publication: Lithothamnion calcareum, var. squarrulosa	Mme Paul Lemoine
165.10-a	165.10	39.8	25.98333	2500	35	1910	8	5	07:35:00	D 1	50	20	Thor	Lithothamnion crispatum	Hauck, 1878	taxon name as in publication: Lithothamnion crispatum	Mme Paul Lemoine
166.10-a	166.10	39.78333	26.05	2500	11-15	1910	8	5	09:15:00	D 1	30	20	Thor	Lithothamnion crispatum	Hauck, 1878	taxon name as in publication: Lithothamnion crispatum	Mme Paul Lemoine	Publication states "same location as above [=station 165]" for this sample at station 166, but station 166 has different coordinates according to the introductory table. Here, those of the introductory table were assumed to be correct. .
17.08-a	17.08	37.81667	23.45	2500	55	1908	12	30	13:10:00	D 1	115	10	Thor	Lithothamnion fruticulosus f. clavulata	Foslie	taxon name as in publication: Lithothamnion fruticulosum var. clavulata	Mme Paul Lemoine
149.10-a	149.10	30.5	19.03333	2500	74-80	1910	7	26	12:30:00	D 1	200	30	Thor	Lithothamnion hauckii	Rothpletz, 1891	taxon name as in publication: Lithothamnion haucki	Mme Paul Lemoine
153.10-a	153.10	32.75	22.68333	2500	13	1910	7	28	13:30:00	D 1	25	10	Thor	Lithothamnion hauckii	Rothpletz, 1891	taxon name as in publication: Lithothamnion haucki	Mme Paul Lemoine
165.10-a	165.10	39.8	25.98333	2500	35	1910	8	5	07:35:00	D 1	50	20	Thor	Lithothamnion hauckii	Rothpletz, 1891	taxon name as in publication: Lithothamnion haucki	Mme Paul Lemoine
191.10-algae	191.10	37.83333	15.3	2500		1910	8	20					Thor	Lithothamnion hauckii	Rothpletz, 1891	taxon name as in publication: Lithothamnion haucki	Mme Paul Lemoine
221.10-algae	221.10	35.73333	-0.88333	2500	15-35	1910	9	4					Thor	Lithothamnion hauckii	Rothpletz, 1891	taxon name as in publication: Lithothamnion haucki	Mme Paul Lemoine
9.08-algae	9.08	37.83333	15.3	2500	3-16	1908	12	14					Thor	Lithothamnion hauckii	Rothpletz, 1891	taxon name as in publication: Lithothamnion haucki	Mme Paul Lemoine	No station number given, mapped to station 9.08 in the introductory table based on named location and sampling date.
142.10-algae	142.10	35.73333	15.11667	2500	98	1910	7	22					Thor	Lithothamnion lenormandii	(J.E. Areschoug) Foslie, 1895	taxon name as in publication: Lithothamnion lenormandi	Mme Paul Lemoine
167.10-a	167.10	39.81667	26.1	2500		1910	8	5	10:20:00	D 1	40	20	Thor	Lithothamnion lenormandii	(J.E. Areschoug) Foslie, 1895	taxon name as in publication: Lithothamnion lenormandi	Mme Paul Lemoine	Publication states "same location as above [=station 165]" for this sample at station 167, but station 167 has different coordinates according to the introductory table. Here, those of the introductory table were assumed to be correct.
19.08-algae	19.08	37.9	23.33333	2500	6-8	1908	12	31					Thor	Lithothamnion lenormandii	(J.E. Areschoug) Foslie, 1895	taxon name as in publication: Lithothamnion lenormandi	Mme Paul Lemoine
165.10-a	165.10	39.8	25.98333	2500	35	1910	8	5	07:35:00	D 1	50	20	Thor	Lithothamnion philippii	Foslie, 1897	taxon name as in publication: Lithothamnion philippii	Mme Paul Lemoine
17.08-a	17.08	37.81667	23.45	2500	55	1908	12	30	13:10:00	D 1	115	10	Thor	Lithothamnion philippii	Foslie, 1897	taxon name as in publication: Lithothamnion philippii	Mme Paul Lemoine
191.10-algae	191.10	37.83333	15.3	2500		1910	8	20					Thor	Lithothamnion subtenellum	(Foslie) Me.Lemoine, 1915	taxon name as in publication: Lithothamnion subtenellum	Mme Paul Lemoine
105.10-c	105.10	36.71667	-2.13333	2500	15-20	1910	6	24	20:15:00	D 2	50	10	Thor	Melobesia zonalis	(P.L.Crouan & H.M.Crouan) Foslie, 1898	taxon name as in publication: Melobesia (Pliostroma) zonalis	Mme Paul Lemoine
165.10-a	165.10	39.8	25.98333	2500	35	1910	8	5	07:35:00	D 1	50	20	Thor	Melobesia zonalis	(P.L.Crouan & H.M.Crouan) Foslie, 1898	taxon name as in publication: Melobesia (Pliostroma) zonalis	Mme Paul Lemoine
167.10-a	167.10	39.81667	26.1	2500		1910	8	5	10:20:00	D 1	40	20	Thor	Melobesia zonalis	(P.L.Crouan & H.M.Crouan) Foslie, 1898	taxon name as in publication: Melobesia (Pliostroma) zonalis	Mme Paul Lemoine	Publication states "same location as above [=station 165]" for this sample at station 167, but station 167 has different coordinates according to the introductory table. Here, those of the introductory table were assumed to be correct.
9.08-algae	9.08	37.83333	15.3	2500	3-16	1908	12	14					Thor	Melobesia zonalis	(P.L.Crouan & H.M.Crouan) Foslie, 1898	taxon name as in publication: Melobesia (Pliostroma) zonalis	Mme Paul Lemoine	No station number given, mapped to station 9.08 in the introductory table based on named location and sampling date.
150.10-algae	150.10	30.38333	19.03333	2500	35	1910	7	26					Thor	Melobesia zonalis	(P.L.Crouan & H.M.Crouan) Foslie, 1898	taxon name as in publication: Melobesia (Pliostroma) zonalis ?	Mme Paul Lemoine
105.10-c	105.10	36.71667	-2.13333	2500	15-20	1910	6	24	20:15:00	D 2	50	10	Thor	Melobesia farinosa	J.V.Lamouroux, 1816	taxon name as in publication: Melobesia farinosa	Mme Paul Lemoine
191.10-algae	191.10	37.83333	15.3	2500		1910	8	20					Thor	Melobesia lejolisii	Rosanoff, 1866	taxon name as in publication: Melobesia lejolisi	Mme Paul Lemoine
165.10-a	165.10	39.8	25.98333	2500	35	1910	8	5	07:35:00	D 1	50	20	Thor	Peyssonnelia polymorpha	(Zanardini) F.Schmitz, 1879	taxon name as in publication: Peyssonnelia polymorpha	Mme Paul Lemoine
191.10-algae	191.10	37.83333	15.3	2500		1910	8	20					Thor	Tenarea tortuosa	(Esper) M.Lemoine, 1910	taxon name as in publication: Tenarea tortuosa	Mme Paul Lemoine
9.08-algae	9.08	37.83333	15.3	2500	3-16	1908	12	14					Thor	Tenarea tortuosa	(Esper) M.Lemoine, 1910	taxon name as in publication: Tenarea tortuosa	Mme Paul Lemoine	No station number given, mapped to station 9.08 in the introductory table based on named location and sampling date.
