# Supplementary material for: Rescuing biogeographic legacy data: The "Thor" Expedition, a historical oceanographic expedition to the Mediterranean Sea
Source: Biodivers Data J. 2016 Dec 22;(4):e11054. doi: 10.3897/BDJ.4.e11054 (PMC5267529; doi:10.3897/BDJ.4.e11054)
Supplement: Supplementary material 5 — Data from Fishermen of Colliure [file biodiversity_data_journal-4-e11054-s005.csv]

VerbatimLat	VerbatimLong	DecimalLat	DecimalLong	VerbatimDate	start_year	start_month	start_day	end_year	end_month	end_day	BiomassKg	taxonName	location	taxonRemarks	digitizationRemarks
42°32'N	03°04'E	42.5333	3.0667	Janvier 1902	1902	1	1	1902	1	31	9000	Sardina pilchardus	Collioure	reported as “sardines”	data included within the Thor data report, but referred to the “fishermen of Collioure” as data source
42°32'N	03°04'E	42.5333	3.0667	Février 1902	1902	2	1	1902	2	28	29037	Sardina pilchardus	Collioure	reported as “sardines”	data included within the Thor data report, but referred to the “fishermen of Collioure” as data source
42°32'N	03°04'E	42.5333	3.0667	Mars 1902	1902	3	1	1902	3	31	18350	Sardina pilchardus	Collioure	reported as “sardines”	data included within the Thor data report, but referred to the “fishermen of Collioure” as data source
42°32'N	03°04'E	42.5333	3.0667	Avril 1902	1902	4	1	1902	4	30	44750	Sardina pilchardus	Collioure	reported as “sardines”	data included within the Thor data report, but referred to the “fishermen of Collioure” as data source
42°32'N	03°04'E	42.5333	3.0667	Mai 1902	1902	5	1	1902	5	31	14100	Sardina pilchardus	Collioure	reported as “sardines”	data included within the Thor data report, but referred to the “fishermen of Collioure” as data source
42°32'N	03°04'E	42.5333	3.0667	Juin 1902	1902	6	1	1902	6	30	37300	Sardina pilchardus	Collioure	reported as “sardines”	data included within the Thor data report, but referred to the “fishermen of Collioure” as data source
42°32'N	03°04'E	42.5333	3.0667	Juillet 1902	1902	7	1	1902	7	31	112850	Sardina pilchardus	Collioure	reported as “sardines”	data included within the Thor data report, but referred to the “fishermen of Collioure” as data source
42°32'N	03°04'E	42.5333	3.0667	Aout 1902	1902	8	1	1902	8	31	41030	Sardina pilchardus	Collioure	reported as “sardines”	data included within the Thor data report, but referred to the “fishermen of Collioure” as data source
42°32'N	03°04'E	42.5333	3.0667	Septembre 1902	1902	9	1	1902	9	30	30500	Sardina pilchardus	Collioure	reported as “sardines”	data included within the Thor data report, but referred to the “fishermen of Collioure” as data source
42°32'N	03°04'E	42.5333	3.0667	Octobre 1902	1902	10	1	1902	10	31	14310	Sardina pilchardus	Collioure	reported as “sardines”	data included within the Thor data report, but referred to the “fishermen of Collioure” as data source
42°32'N	03°04'E	42.5333	3.0667	Novembre 1902	1902	11	1	1902	11	30		Sardina pilchardus	Collioure	reported as “sardines”	data included within the Thor data report, but referred to the “fishermen of Collioure” as data source
42°32'N	03°04'E	42.5333	3.0667	Décembre 1902	1902	12	1	1902	12	31		Sardina pilchardus	Collioure	reported as “sardines”	data included within the Thor data report, but referred to the “fishermen of Collioure” as data source
42°32'N	03°04'E	42.5333	3.0667	Janvier 1903	1903	1	1	1903	1	31	1220	Sardina pilchardus	Collioure	reported as “sardines”	data included within the Thor data report, but referred to the “fishermen of Collioure” as data source
42°32'N	03°04'E	42.5333	3.0667	Février 1903	1903	2	1	1903	2	28	170	Sardina pilchardus	Collioure	reported as “sardines”	data included within the Thor data report, but referred to the “fishermen of Collioure” as data source
42°32'N	03°04'E	42.5333	3.0667	Mars 1903	1903	3	1	1903	3	31	100	Sardina pilchardus	Collioure	reported as “sardines”	data included within the Thor data report, but referred to the “fishermen of Collioure” as data source
42°32'N	03°04'E	42.5333	3.0667	Avril 1903	1903	4	1	1903	4	30	4895	Sardina pilchardus	Collioure	reported as “sardines”	data included within the Thor data report, but referred to the “fishermen of Collioure” as data source
42°32'N	03°04'E	42.5333	3.0667	Mai 1903	1903	5	1	1903	5	31	117340	Sardina pilchardus	Collioure	reported as “sardines”	data included within the Thor data report, but referred to the “fishermen of Collioure” as data source
42°32'N	03°04'E	42.5333	3.0667	Juin 1903	1903	6	1	1903	6	30	2450	Sardina pilchardus	Collioure	reported as “sardines”	data included within the Thor data report, but referred to the “fishermen of Collioure” as data source
42°32'N	03°04'E	42.5333	3.0667	Juillet 1903	1903	7	1	1903	7	31	48000	Sardina pilchardus	Collioure	reported as “sardines”	data included within the Thor data report, but referred to the “fishermen of Collioure” as data source
42°32'N	03°04'E	42.5333	3.0667	Aout 1903	1903	8	1	1903	8	31	94145	Sardina pilchardus	Collioure	reported as “sardines”	data included within the Thor data report, but referred to the “fishermen of Collioure” as data source
42°32'N	03°04'E	42.5333	3.0667	Septembre 1903	1903	9	1	1903	9	30	21230	Sardina pilchardus	Collioure	reported as “sardines”	data included within the Thor data report, but referred to the “fishermen of Collioure” as data source
42°32'N	03°04'E	42.5333	3.0667	Octobre 1903	1903	10	1	1903	10	31	11600	Sardina pilchardus	Collioure	reported as “sardines”	data included within the Thor data report, but referred to the “fishermen of Collioure” as data source
42°32'N	03°04'E	42.5333	3.0667	Novembre 1903	1903	11	1	1903	11	30	300	Sardina pilchardus	Collioure	reported as “sardines”	data included within the Thor data report, but referred to the “fishermen of Collioure” as data source
42°32'N	03°04'E	42.5333	3.0667	Décembre 1903	1903	12	1	1903	12	31	173	Sardina pilchardus	Collioure	reported as “sardines”	data included within the Thor data report, but referred to the “fishermen of Collioure” as data source
42°32'N	03°04'E	42.5333	3.0667	Janvier 1904	1904	1	1	1904	1	31		Sardina pilchardus	Collioure	reported as “sardines”	data included within the Thor data report, but referred to the “fishermen of Collioure” as data source
42°32'N	03°04'E	42.5333	3.0667	Février 1904	1904	2	1	1904	2	29		Sardina pilchardus	Collioure	reported as “sardines”	data included within the Thor data report, but referred to the “fishermen of Collioure” as data source
42°32'N	03°04'E	42.5333	3.0667	Mars 1904	1904	3	1	1904	3	31	210	Sardina pilchardus	Collioure	reported as “sardines”	data included within the Thor data report, but referred to the “fishermen of Collioure” as data source
42°32'N	03°04'E	42.5333	3.0667	Avril 1904	1904	4	1	1904	4	30	21500	Sardina pilchardus	Collioure	reported as “sardines”	data included within the Thor data report, but referred to the “fishermen of Collioure” as data source
42°32'N	03°04'E	42.5333	3.0667	Mai 1904	1904	5	1	1904	5	31	10240	Sardina pilchardus	Collioure	reported as “sardines”	data included within the Thor data report, but referred to the “fishermen of Collioure” as data source
42°32'N	03°04'E	42.5333	3.0667	Juin 1904	1904	6	1	1904	6	30	26000	Sardina pilchardus	Collioure	reported as “sardines”	data included within the Thor data report, but referred to the “fishermen of Collioure” as data source
42°32'N	03°04'E	42.5333	3.0667	Juillet 1904	1904	7	1	1904	7	31	210400	Sardina pilchardus	Collioure	reported as “sardines”	data included within the Thor data report, but referred to the “fishermen of Collioure” as data source
42°32'N	03°04'E	42.5333	3.0667	Aout 1904	1904	8	1	1904	8	31	19150	Sardina pilchardus	Collioure	reported as “sardines”	data included within the Thor data report, but referred to the “fishermen of Collioure” as data source
42°32'N	03°04'E	42.5333	3.0667	Septembre 1904	1904	9	1	1904	9	30	56000	Sardina pilchardus	Collioure	reported as “sardines”	data included within the Thor data report, but referred to the “fishermen of Collioure” as data source
42°32'N	03°04'E	42.5333	3.0667	Octobre 1904	1904	10	1	1904	10	31	13960	Sardina pilchardus	Collioure	reported as “sardines”	data included within the Thor data report, but referred to the “fishermen of Collioure” as data source
42°32'N	03°04'E	42.5333	3.0667	Novembre 1904	1904	11	1	1904	11	30		Sardina pilchardus	Collioure	reported as “sardines”	data included within the Thor data report, but referred to the “fishermen of Collioure” as data source
42°32'N	03°04'E	42.5333	3.0667	Décembre 1904	1904	12	1	1904	12	31		Sardina pilchardus	Collioure	reported as “sardines”	data included within the Thor data report, but referred to the “fishermen of Collioure” as data source
42°32'N	03°04'E	42.5333	3.0667	Janvier 1905	1905	1	1	1905	1	31		Sardina pilchardus	Collioure	reported as “sardines”	data included within the Thor data report, but referred to the “fishermen of Collioure” as data source
42°32'N	03°04'E	42.5333	3.0667	Février 1905	1905	2	1	1905	2	28		Sardina pilchardus	Collioure	reported as “sardines”	data included within the Thor data report, but referred to the “fishermen of Collioure” as data source
42°32'N	03°04'E	42.5333	3.0667	Mars 1905	1905	3	1	1905	3	31	37563	Sardina pilchardus	Collioure	reported as “sardines”	data included within the Thor data report, but referred to the “fishermen of Collioure” as data source
42°32'N	03°04'E	42.5333	3.0667	Avril 1905	1905	4	1	1905	4	30	2990	Sardina pilchardus	Collioure	reported as “sardines”	data included within the Thor data report, but referred to the “fishermen of Collioure” as data source
42°32'N	03°04'E	42.5333	3.0667	Mai 1905	1905	5	1	1905	5	31	14230	Sardina pilchardus	Collioure	reported as “sardines”	data included within the Thor data report, but referred to the “fishermen of Collioure” as data source
42°32'N	03°04'E	42.5333	3.0667	Juin 1905	1905	6	1	1905	6	30	84480	Sardina pilchardus	Collioure	reported as “sardines”	data included within the Thor data report, but referred to the “fishermen of Collioure” as data source
42°32'N	03°04'E	42.5333	3.0667	Juillet 1905	1905	7	1	1905	7	31	58150	Sardina pilchardus	Collioure	reported as “sardines”	data included within the Thor data report, but referred to the “fishermen of Collioure” as data source
42°32'N	03°04'E	42.5333	3.0667	Aout 1905	1905	8	1	1905	8	31	71150	Sardina pilchardus	Collioure	reported as “sardines”	data included within the Thor data report, but referred to the “fishermen of Collioure” as data source
42°32'N	03°04'E	42.5333	3.0667	Septembre 1905	1905	9	1	1905	9	30	83500	Sardina pilchardus	Collioure	reported as “sardines”	data included within the Thor data report, but referred to the “fishermen of Collioure” as data source
42°32'N	03°04'E	42.5333	3.0667	Octobre 1905	1905	10	1	1905	10	31	23500	Sardina pilchardus	Collioure	reported as “sardines”	data included within the Thor data report, but referred to the “fishermen of Collioure” as data source
42°32'N	03°04'E	42.5333	3.0667	Novembre 1905	1905	11	1	1905	11	30	75	Sardina pilchardus	Collioure	reported as “sardines”	data included within the Thor data report, but referred to the “fishermen of Collioure” as data source
42°32'N	03°04'E	42.5333	3.0667	Décembre 1905	1905	12	1	1905	12	31		Sardina pilchardus	Collioure	reported as “sardines”	data included within the Thor data report, but referred to the “fishermen of Collioure” as data source
42°32'N	03°04'E	42.5333	3.0667	Janvier 1906	1906	1	1	1906	1	31		Sardina pilchardus	Collioure	reported as “sardines”	data included within the Thor data report, but referred to the “fishermen of Collioure” as data source
42°32'N	03°04'E	42.5333	3.0667	Février 1906	1906	2	1	1906	2	28		Sardina pilchardus	Collioure	reported as “sardines”	data included within the Thor data report, but referred to the “fishermen of Collioure” as data source
42°32'N	03°04'E	42.5333	3.0667	Mars 1906	1906	3	1	1906	3	31	583	Sardina pilchardus	Collioure	reported as “sardines”	data included within the Thor data report, but referred to the “fishermen of Collioure” as data source
42°32'N	03°04'E	42.5333	3.0667	Avril 1906	1906	4	1	1906	4	30	20237	Sardina pilchardus	Collioure	reported as “sardines”	data included within the Thor data report, but referred to the “fishermen of Collioure” as data source
42°32'N	03°04'E	42.5333	3.0667	Mai 1906	1906	5	1	1906	5	31	107450	Sardina pilchardus	Collioure	reported as “sardines”	data included within the Thor data report, but referred to the “fishermen of Collioure” as data source
42°32'N	03°04'E	42.5333	3.0667	Juin 1906	1906	6	1	1906	6	30	105150	Sardina pilchardus	Collioure	reported as “sardines”	data included within the Thor data report, but referred to the “fishermen of Collioure” as data source
42°32'N	03°04'E	42.5333	3.0667	Juillet 1906	1906	7	1	1906	7	31	110540	Sardina pilchardus	Collioure	reported as “sardines”	data included within the Thor data report, but referred to the “fishermen of Collioure” as data source
42°32'N	03°04'E	42.5333	3.0667	Aout 1906	1906	8	1	1906	8	31	111450	Sardina pilchardus	Collioure	reported as “sardines”	data included within the Thor data report, but referred to the “fishermen of Collioure” as data source
42°32'N	03°04'E	42.5333	3.0667	Septembre 1906	1906	9	1	1906	9	30	13370	Sardina pilchardus	Collioure	reported as “sardines”	data included within the Thor data report, but referred to the “fishermen of Collioure” as data source
42°32'N	03°04'E	42.5333	3.0667	Octobre 1906	1906	10	1	1906	10	31	75640	Sardina pilchardus	Collioure	reported as “sardines”	data included within the Thor data report, but referred to the “fishermen of Collioure” as data source
42°32'N	03°04'E	42.5333	3.0667	Novembre 1906	1906	11	1	1906	11	30	3745	Sardina pilchardus	Collioure	reported as “sardines”	data included within the Thor data report, but referred to the “fishermen of Collioure” as data source
42°32'N	03°04'E	42.5333	3.0667	Décembre 1906	1906	12	1	1906	12	31		Sardina pilchardus	Collioure	reported as “sardines”	data included within the Thor data report, but referred to the “fishermen of Collioure” as data source
42°32'N	03°04'E	42.5333	3.0667	Janvier 1907	1907	1	1	1907	1	31		Sardina pilchardus	Collioure	reported as “sardines”	data included within the Thor data report, but referred to the “fishermen of Collioure” as data source
42°32'N	03°04'E	42.5333	3.0667	Février 1907	1907	2	1	1907	2	28	770	Sardina pilchardus	Collioure	reported as “sardines”	data included within the Thor data report, but referred to the “fishermen of Collioure” as data source
42°32'N	03°04'E	42.5333	3.0667	Mars 1907	1907	3	1	1907	3	31	59305	Sardina pilchardus	Collioure	reported as “sardines”	data included within the Thor data report, but referred to the “fishermen of Collioure” as data source
42°32'N	03°04'E	42.5333	3.0667	Avril 1907	1907	4	1	1907	4	30	60750	Sardina pilchardus	Collioure	reported as “sardines”	data included within the Thor data report, but referred to the “fishermen of Collioure” as data source
42°32'N	03°04'E	42.5333	3.0667	Mai 1907	1907	5	1	1907	5	31	151120	Sardina pilchardus	Collioure	reported as “sardines”	data included within the Thor data report, but referred to the “fishermen of Collioure” as data source
42°32'N	03°04'E	42.5333	3.0667	Juin 1907	1907	6	1	1907	6	30	142900	Sardina pilchardus	Collioure	reported as “sardines”	data included within the Thor data report, but referred to the “fishermen of Collioure” as data source
42°32'N	03°04'E	42.5333	3.0667	Juillet 1907	1907	7	1	1907	7	31	77400	Sardina pilchardus	Collioure	reported as “sardines”	data included within the Thor data report, but referred to the “fishermen of Collioure” as data source
42°32'N	03°04'E	42.5333	3.0667	Aout 1907	1907	8	1	1907	8	31	55000	Sardina pilchardus	Collioure	reported as “sardines”	data included within the Thor data report, but referred to the “fishermen of Collioure” as data source
42°32'N	03°04'E	42.5333	3.0667	Septembre 1907	1907	9	1	1907	9	30	103050	Sardina pilchardus	Collioure	reported as “sardines”	data included within the Thor data report, but referred to the “fishermen of Collioure” as data source
42°32'N	03°04'E	42.5333	3.0667	Octobre 1907	1907	10	1	1907	10	31	15160	Sardina pilchardus	Collioure	reported as “sardines”	data included within the Thor data report, but referred to the “fishermen of Collioure” as data source
42°32'N	03°04'E	42.5333	3.0667	Novembre 1907	1907	11	1	1907	11	30	48000	Sardina pilchardus	Collioure	reported as “sardines”	data included within the Thor data report, but referred to the “fishermen of Collioure” as data source
42°32'N	03°04'E	42.5333	3.0667	Décembre 1907	1907	12	1	1907	12	31		Sardina pilchardus	Collioure	reported as “sardines”	data included within the Thor data report, but referred to the “fishermen of Collioure” as data source
42°32'N	03°04'E	42.5333	3.0667	Janvier 1908	1908	1	1	1908	1	31		Sardina pilchardus	Collioure	reported as “sardines”	data included within the Thor data report, but referred to the “fishermen of Collioure” as data source
42°32'N	03°04'E	42.5333	3.0667	Février 1908	1908	2	1	1908	2	29	776	Sardina pilchardus	Collioure	reported as “sardines”	data included within the Thor data report, but referred to the “fishermen of Collioure” as data source
42°32'N	03°04'E	42.5333	3.0667	Mars 1908	1908	3	1	1908	3	31	38792	Sardina pilchardus	Collioure	reported as “sardines”	data included within the Thor data report, but referred to the “fishermen of Collioure” as data source
42°32'N	03°04'E	42.5333	3.0667	Avril 1908	1908	4	1	1908	4	30	139134	Sardina pilchardus	Collioure	reported as “sardines”	data included within the Thor data report, but referred to the “fishermen of Collioure” as data source
42°32'N	03°04'E	42.5333	3.0667	Mai 1908	1908	5	1	1908	5	31	148310	Sardina pilchardus	Collioure	reported as “sardines”	data included within the Thor data report, but referred to the “fishermen of Collioure” as data source
42°32'N	03°04'E	42.5333	3.0667	Juin 1908	1908	6	1	1908	6	30	179700	Sardina pilchardus	Collioure	reported as “sardines”	data included within the Thor data report, but referred to the “fishermen of Collioure” as data source
42°32'N	03°04'E	42.5333	3.0667	Juillet 1908	1908	7	1	1908	7	31	74500	Sardina pilchardus	Collioure	reported as “sardines”	data included within the Thor data report, but referred to the “fishermen of Collioure” as data source
42°32'N	03°04'E	42.5333	3.0667	Aout 1908	1908	8	1	1908	8	31	64100	Sardina pilchardus	Collioure	reported as “sardines”	data included within the Thor data report, but referred to the “fishermen of Collioure” as data source
42°32'N	03°04'E	42.5333	3.0667	Septembre 1908	1908	9	1	1908	9	30	150150	Sardina pilchardus	Collioure	reported as “sardines”	data included within the Thor data report, but referred to the “fishermen of Collioure” as data source
42°32'N	03°04'E	42.5333	3.0667	Octobre 1908	1908	10	1	1908	10	31	29320	Sardina pilchardus	Collioure	reported as “sardines”	data included within the Thor data report, but referred to the “fishermen of Collioure” as data source
42°32'N	03°04'E	42.5333	3.0667	Novembre 1908	1908	11	1	1908	11	30	3500	Sardina pilchardus	Collioure	reported as “sardines”	data included within the Thor data report, but referred to the “fishermen of Collioure” as data source
42°32'N	03°04'E	42.5333	3.0667	Décembre 1908	1908	12	1	1908	12	31	130	Sardina pilchardus	Collioure	reported as “sardines”	data included within the Thor data report, but referred to the “fishermen of Collioure” as data source
42°32'N	03°04'E	42.5333	3.0667	Janvier 1909	1909	1	1	1909	1	31	8950	Sardina pilchardus	Collioure	reported as “sardines”	data included within the Thor data report, but referred to the “fishermen of Collioure” as data source
42°32'N	03°04'E	42.5333	3.0667	Février 1909	1909	2	1	1909	2	28	14075	Sardina pilchardus	Collioure	reported as “sardines”	data included within the Thor data report, but referred to the “fishermen of Collioure” as data source
42°32'N	03°04'E	42.5333	3.0667	Mars 1909	1909	3	1	1909	3	31	150715	Sardina pilchardus	Collioure	reported as “sardines”	data included within the Thor data report, but referred to the “fishermen of Collioure” as data source
42°32'N	03°04'E	42.5333	3.0667	Avril 1909	1909	4	1	1909	4	30	122875	Sardina pilchardus	Collioure	reported as “sardines”	data included within the Thor data report, but referred to the “fishermen of Collioure” as data source
42°32'N	03°04'E	42.5333	3.0667	Mai 1909	1909	5	1	1909	5	31	80970	Sardina pilchardus	Collioure	reported as “sardines”	data included within the Thor data report, but referred to the “fishermen of Collioure” as data source
42°32'N	03°04'E	42.5333	3.0667	Juin 1909	1909	6	1	1909	6	30	46650	Sardina pilchardus	Collioure	reported as “sardines”	data included within the Thor data report, but referred to the “fishermen of Collioure” as data source
42°32'N	03°04'E	42.5333	3.0667	Juillet 1909	1909	7	1	1909	7	31	55950	Sardina pilchardus	Collioure	reported as “sardines”	data included within the Thor data report, but referred to the “fishermen of Collioure” as data source
42°32'N	03°04'E	42.5333	3.0667	Aout 1909	1909	8	1	1909	8	31	115800	Sardina pilchardus	Collioure	reported as “sardines”	data included within the Thor data report, but referred to the “fishermen of Collioure” as data source
42°32'N	03°04'E	42.5333	3.0667	Septembre 1909	1909	9	1	1909	9	30	79700	Sardina pilchardus	Collioure	reported as “sardines”	data included within the Thor data report, but referred to the “fishermen of Collioure” as data source
42°32'N	03°04'E	42.5333	3.0667	Octobre 1909	1909	10	1	1909	10	31	43127	Sardina pilchardus	Collioure	reported as “sardines”	data included within the Thor data report, but referred to the “fishermen of Collioure” as data source
42°32'N	03°04'E	42.5333	3.0667	Novembre 1909	1909	11	1	1909	11	30	1227	Sardina pilchardus	Collioure	reported as “sardines”	data included within the Thor data report, but referred to the “fishermen of Collioure” as data source
42°32'N	03°04'E	42.5333	3.0667	Décembre 1909	1909	12	1	1909	12	31		Sardina pilchardus	Collioure	reported as “sardines”	data included within the Thor data report, but referred to the “fishermen of Collioure” as data source
42°32'N	03°04'E	42.5333	3.0667	Janvier 1910	1910	1	1	1910	1	31	185	Sardina pilchardus	Collioure	reported as “sardines”	data included within the Thor data report, but referred to the “fishermen of Collioure” as data source
42°32'N	03°04'E	42.5333	3.0667	Février 1910	1910	2	1	1910	2	28	83410	Sardina pilchardus	Collioure	reported as “sardines”	data included within the Thor data report, but referred to the “fishermen of Collioure” as data source
42°32'N	03°04'E	42.5333	3.0667	Mars 1910	1910	3	1	1910	3	31	72516	Sardina pilchardus	Collioure	reported as “sardines”	data included within the Thor data report, but referred to the “fishermen of Collioure” as data source
42°32'N	03°04'E	42.5333	3.0667	Avril 1910	1910	4	1	1910	4	30	72810	Sardina pilchardus	Collioure	reported as “sardines”	data included within the Thor data report, but referred to the “fishermen of Collioure” as data source
42°32'N	03°04'E	42.5333	3.0667	Mai 1910	1910	5	1	1910	5	31	64850	Sardina pilchardus	Collioure	reported as “sardines”	data included within the Thor data report, but referred to the “fishermen of Collioure” as data source
42°32'N	03°04'E	42.5333	3.0667	Juin 1910	1910	6	1	1910	6	30	104335	Sardina pilchardus	Collioure	reported as “sardines”	data included within the Thor data report, but referred to the “fishermen of Collioure” as data source
42°32'N	03°04'E	42.5333	3.0667	Juillet 1910	1910	7	1	1910	7	31	23105	Sardina pilchardus	Collioure	reported as “sardines”	data included within the Thor data report, but referred to the “fishermen of Collioure” as data source
42°32'N	03°04'E	42.5333	3.0667	Aout 1910	1910	8	1	1910	8	31	54370	Sardina pilchardus	Collioure	reported as “sardines”	data included within the Thor data report, but referred to the “fishermen of Collioure” as data source
42°32'N	03°04'E	42.5333	3.0667	Septembre 1910	1910	9	1	1910	9	30	34000	Sardina pilchardus	Collioure	reported as “sardines”	data included within the Thor data report, but referred to the “fishermen of Collioure” as data source
42°32'N	03°04'E	42.5333	3.0667	Octobre 1910	1910	10	1	1910	10	31	17105	Sardina pilchardus	Collioure	reported as “sardines”	data included within the Thor data report, but referred to the “fishermen of Collioure” as data source
42°32'N	03°04'E	42.5333	3.0667	Novembre 1910	1910	11	1	1910	11	30	8	Sardina pilchardus	Collioure	reported as “sardines”	data included within the Thor data report, but referred to the “fishermen of Collioure” as data source
42°32'N	03°04'E	42.5333	3.0667	Décembre 1910	1910	12	1	1910	12	31	335	Sardina pilchardus	Collioure	reported as “sardines”	data included within the Thor data report, but referred to the “fishermen of Collioure” as data source
42°32'N	03°04'E	42.5333	3.0667	Janvier 1911	1911	1	1	1911	1	31	178	Sardina pilchardus	Collioure	reported as “sardines”	data included within the Thor data report, but referred to the “fishermen of Collioure” as data source
42°32'N	03°04'E	42.5333	3.0667	Février 1911	1911	2	1	1911	2	28	20235	Sardina pilchardus	Collioure	reported as “sardines”	data included within the Thor data report, but referred to the “fishermen of Collioure” as data source
42°32'N	03°04'E	42.5333	3.0667	Mars 1911	1911	3	1	1911	3	31	63170	Sardina pilchardus	Collioure	reported as “sardines”	data included within the Thor data report, but referred to the “fishermen of Collioure” as data source
42°32'N	03°04'E	42.5333	3.0667	Avril 1911	1911	4	1	1911	4	30	33735	Sardina pilchardus	Collioure	reported as “sardines”	data included within the Thor data report, but referred to the “fishermen of Collioure” as data source
42°32'N	03°04'E	42.5333	3.0667	Mai 1911	1911	5	1	1911	5	31	28690	Sardina pilchardus	Collioure	reported as “sardines”	data included within the Thor data report, but referred to the “fishermen of Collioure” as data source
42°32'N	03°04'E	42.5333	3.0667	Juin 1911	1911	6	1	1911	6	30	59840	Sardina pilchardus	Collioure	reported as “sardines”	data included within the Thor data report, but referred to the “fishermen of Collioure” as data source
42°32'N	03°04'E	42.5333	3.0667	Juillet 1911	1911	7	1	1911	7	31	62725	Sardina pilchardus	Collioure	reported as “sardines”	data included within the Thor data report, but referred to the “fishermen of Collioure” as data source
42°32'N	03°04'E	42.5333	3.0667	Aout 1911	1911	8	1	1911	8	31	34155	Sardina pilchardus	Collioure	reported as “sardines”	data included within the Thor data report, but referred to the “fishermen of Collioure” as data source
42°32'N	03°04'E	42.5333	3.0667	Septembre 1911	1911	9	1	1911	9	30	3500	Sardina pilchardus	Collioure	reported as “sardines”	data included within the Thor data report, but referred to the “fishermen of Collioure” as data source
42°32'N	03°04'E	42.5333	3.0667	Octobre 1911	1911	10	1	1911	10	31	58259	Sardina pilchardus	Collioure	reported as “sardines”	data included within the Thor data report, but referred to the “fishermen of Collioure” as data source
42°32'N	03°04'E	42.5333	3.0667	Novembre 1911	1911	11	1	1911	11	30	18380	Sardina pilchardus	Collioure	reported as “sardines”	data included within the Thor data report, but referred to the “fishermen of Collioure” as data source
42°32'N	03°04'E	42.5333	3.0667	Décembre 1911	1911	12	1	1911	12	31		Sardina pilchardus	Collioure	reported as “sardines”	data included within the Thor data report, but referred to the “fishermen of Collioure” as data source
42°32'N	03°04'E	42.5333	3.0667	Janvier 1912	1912	1	1	1912	1	31	1339	Sardina pilchardus	Collioure	reported as “sardines”	data included within the Thor data report, but referred to the “fishermen of Collioure” as data source
42°32'N	03°04'E	42.5333	3.0667	Février 1912	1912	2	1	1912	2	29	17000	Sardina pilchardus	Collioure	reported as “sardines”	data included within the Thor data report, but referred to the “fishermen of Collioure” as data source
42°32'N	03°04'E	42.5333	3.0667	Mars 1912	1912	3	1	1912	3	31	34335	Sardina pilchardus	Collioure	reported as “sardines”	data included within the Thor data report, but referred to the “fishermen of Collioure” as data source
42°32'N	03°04'E	42.5333	3.0667	Avril 1912	1912	4	1	1912	4	30	12844	Sardina pilchardus	Collioure	reported as “sardines”	data included within the Thor data report, but referred to the “fishermen of Collioure” as data source
42°32'N	03°04'E	42.5333	3.0667	Mai 1912	1912	5	1	1912	5	31	50405	Sardina pilchardus	Collioure	reported as “sardines”	data included within the Thor data report, but referred to the “fishermen of Collioure” as data source
42°32'N	03°04'E	42.5333	3.0667	Juin 1912	1912	6	1	1912	6	30	80380	Sardina pilchardus	Collioure	reported as “sardines”	data included within the Thor data report, but referred to the “fishermen of Collioure” as data source
42°32'N	03°04'E	42.5333	3.0667	Juillet 1912	1912	7	1	1912	7	31	68955	Sardina pilchardus	Collioure	reported as “sardines”	data included within the Thor data report, but referred to the “fishermen of Collioure” as data source
42°32'N	03°04'E	42.5333	3.0667	Aout 1912	1912	8	1	1912	8	31	20782	Sardina pilchardus	Collioure	reported as “sardines”	data included within the Thor data report, but referred to the “fishermen of Collioure” as data source
42°32'N	03°04'E	42.5333	3.0667	Septembre 1912	1912	9	1	1912	9	30	2798	Sardina pilchardus	Collioure	reported as “sardines”	data included within the Thor data report, but referred to the “fishermen of Collioure” as data source
42°32'N	03°04'E	42.5333	3.0667	Octobre 1912	1912	10	1	1912	10	31	15400	Sardina pilchardus	Collioure	reported as “sardines”	data included within the Thor data report, but referred to the “fishermen of Collioure” as data source
42°32'N	03°04'E	42.5333	3.0667	Novembre 1912	1912	11	1	1912	11	30		Sardina pilchardus	Collioure	reported as “sardines”	data included within the Thor data report, but referred to the “fishermen of Collioure” as data source
42°32'N	03°04'E	42.5333	3.0667	Décembre 1912	1912	12	1	1912	12	31	51	Sardina pilchardus	Collioure	reported as “sardines”	data included within the Thor data report, but referred to the “fishermen of Collioure” as data source
42°32'N	03°04'E	42.5333	3.0667	Janvier 1913	1913	1	1	1913	1	31	390	Sardina pilchardus	Collioure	reported as “sardines”	data included within the Thor data report, but referred to the “fishermen of Collioure” as data source
42°32'N	03°04'E	42.5333	3.0667	Février 1913	1913	2	1	1913	2	28	4000	Sardina pilchardus	Collioure	reported as “sardines”	data included within the Thor data report, but referred to the “fishermen of Collioure” as data source
42°32'N	03°04'E	42.5333	3.0667	Mars 1913	1913	3	1	1913	3	31	58370	Sardina pilchardus	Collioure	reported as “sardines”	data included within the Thor data report, but referred to the “fishermen of Collioure” as data source
42°32'N	03°04'E	42.5333	3.0667	Avril 1913	1913	4	1	1913	4	30	19820	Sardina pilchardus	Collioure	reported as “sardines”	data included within the Thor data report, but referred to the “fishermen of Collioure” as data source
42°32'N	03°04'E	42.5333	3.0667	Mai 1913	1913	5	1	1913	5	31	38930	Sardina pilchardus	Collioure	reported as “sardines”	data included within the Thor data report, but referred to the “fishermen of Collioure” as data source
42°32'N	03°04'E	42.5333	3.0667	Juin 1913	1913	6	1	1913	6	30	810	Sardina pilchardus	Collioure	reported as “sardines”	data included within the Thor data report, but referred to the “fishermen of Collioure” as data source
42°32'N	03°04'E	42.5333	3.0667	Juillet 1913	1913	7	1	1913	7	31	32610	Sardina pilchardus	Collioure	reported as “sardines”	data included within the Thor data report, but referred to the “fishermen of Collioure” as data source
42°32'N	03°04'E	42.5333	3.0667	Aout 1913	1913	8	1	1913	8	31	43550	Sardina pilchardus	Collioure	reported as “sardines”	data included within the Thor data report, but referred to the “fishermen of Collioure” as data source
42°32'N	03°04'E	42.5333	3.0667	Septembre 1913	1913	9	1	1913	9	30	720	Sardina pilchardus	Collioure	reported as “sardines”	data included within the Thor data report, but referred to the “fishermen of Collioure” as data source
42°32'N	03°04'E	42.5333	3.0667	Octobre 1913	1913	10	1	1913	10	31	1350	Sardina pilchardus	Collioure	reported as “sardines”	data included within the Thor data report, but referred to the “fishermen of Collioure” as data source
42°32'N	03°04'E	42.5333	3.0667	Novembre 1913	1913	11	1	1913	11	30		Sardina pilchardus	Collioure	reported as “sardines”	data included within the Thor data report, but referred to the “fishermen of Collioure” as data source
42°32'N	03°04'E	42.5333	3.0667	Décembre 1913	1913	12	1	1913	12	31	460	Sardina pilchardus	Collioure	reported as “sardines”	data included within the Thor data report, but referred to the “fishermen of Collioure” as data source
